# Supplementary material for: Genome and Transcriptome of Clostridium phytofermentans, Catalyst for the Direct Conversion of Plant Feedstocks to Fuels
Source: PLoS One. 2015 Jun 2;10(6):e0118285. doi: 10.1371/journal.pone.0118285 (PMC4452783; doi:10.1371/journal.pone.0118285)
Supplement: S5 File — (XLS) [file pone.0118285.s005.xls]

## Sheet: Raw expression values
NCBI Locus	NCBI Product	Glucose 1	Glucose 2	Brachypodium 1	Brachypodium 2	Cellulose 1	Cellulose 2	Pectine 1	Pectine 2	Cellobiose 1	Cellobiose 2	Galactose 1	Galactose 2	Mannose 1	Mannose 2	Xylose 1	Xylose 2	Arabinose 1	Arabinose 2
Cphy_0003	RNA-binding S4 domain protein	11.37	11.04	10.22	10.25	10.54	11.77	10.2	10.96	10.66	11.15	11.01	11.11	10.42	10.49	10.81	10.62	9.79	10.19
Cphy_0004	DNA replication and repair protein RecF	12.41	12.39	10.91	10.74	11.96	12.8	12.05	12.33	12.14	12.26	12.01	12.48	11.7	11.89	11.58	11.81	11.14	11.23
Cphy_0005	DNA gyrase, B subunit	13.22	12.97	12.04	12.15	12.83	13.38	12.95	13.27	12.96	13.11	12.71	13.01	12.69	12.8	12.79	12.84	12.43	12.49
Cphy_0006	DNA gyrase, A subunit	12.61	12.67	11.82	11.86	12.44	13.01	12.78	13.01	12.43	12.83	12.38	12.76	12.34	12.61	12.58	12.48	12.04	12.21
Cphy_0007	hydro-lyase, Fe-S type, tartrate/fumarate subfamily, alpha subunit	11.39	11.4	10.18	9.81	11.35	11.86	11.38	11.7	11.11	11.45	11.03	11.35	10.97	11.24	11.56	11.27	11.04	11.32
Cphy_0008	hydro-lyase, Fe-S type, tartrate/fumarate subfamily, beta subunit	10.49	10.86	9.71	9.57	10.61	11.3	10.98	11.17	10.31	10.92	10.31	10.7	10.37	10.72	10.98	10.7	10.73	10.68
Cphy_0009	transcriptional regulator, BadM/Rrf2 family	11.01	11.14	10.81	11.06	11.64	11.96	11.17	11.42	10.76	11.33	11.23	11.24	11.09	11.14	11.54	11.11	11.17	11.21
Cphy_0010	O-acetylhomoserine/O-acetylserine sulfhydrylase	10.32	10.58	8.71	8.55	11.69	10.19	10.46	10.45	11.23	10.63	10.2	10.1	10.83	10.7	10.28	10.04	9.55	9.85
Cphy_0011	cysteine synthase A	11.76	11.81	10.67	10.85	12.62	11.8	11.73	11.77	12.32	12.11	11.81	11.67	11.95	11.96	11.71	11.52	11.18	11.05
Cphy_0013	transaldolase	12.37	12.18	11.28	11.63	11.28	11.44	11.98	12.12	11.87	11.64	12.19	12.16	11.74	11.63	11.54	11.82	11.53	11.91
Cphy_0014	transketolase	12.35	12.47	12.21	12.52	11.5	11.68	12.53	12.55	11.87	12.03	12.45	12.38	11.95	12.01	12.08	12.23	11.87	12.25
Cphy_0015	two component transcriptional regulator, winged helix family	11.39	10.63	10.5	10.62	12.44	10.86	11.51	11.56	11.58	11.27	11.08	10.77	11.32	11.38	13.17	11.45	11.49	11.62
Cphy_0016	integral membrane sensor signal transduction histidine kinase	9.27	9.53	10.35	10.38	10.49	10	9.92	10.06	9.88	10.06	9.9	9.71	9.95	10.07	11.72	10.11	9.68	10.04
Cphy_0017	ABC transporter related	11.89	11.21	12.84	12.85	12.1	12.47	10.46	10.39	11.81	11.93	10.87	11.03	11.03	11.42	11.47	10.78	12.4	12.7
Cphy_0018	ABC transporter related	13.14	12.51	13.06	12.93	12.63	13.07	11.46	11.25	12.87	12.89	12.05	12.33	11.86	12.1	12.21	11.6	13.01	13.11
Cphy_0019	hypothetical protein	8.77	9.09	11.84	11.25	9.45	10.21	9.29	9.93	10.07	10.63	9.17	9.18	9.68	9.79	10	9.59	9.43	10.04
Cphy_0020	RelA/SpoT domain protein	10.33	10.89	12.61	12.2	12.02	12.1	11.77	11.66	11.62	12.44	11.05	10.97	11.2	11.32	11.6	11.28	11.5	11.53
Cphy_0021	RNA binding S1 domain protein	12.04	11.72	12.83	12.64	11.98	12.59	12.47	12.51	12.15	12.11	12.05	12.04	12.22	12.43	11.93	12.12	11.86	12.06
Cphy_0022	NUDIX hydrolase	10.73	10.05	9.63	9.64	9.8	9.81	10.24	10.12	10.09	9.68	10.17	9.92	9.82	9.53	9.64	9.95	10.05	9.96
Cphy_0023	hypothetical protein	10.41	9.64	9.34	9.77	10.06	9.51	10.7	10.1	9.86	9.17	9.84	9.72	9.51	9.46	9.05	9.49	10.01	9.67
Cphy_0024	Aspartyl aminopeptidase	10.69	10.27	10.32	10.39	9.15	9.92	9.92	9.88	10.18	9.94	10.36	10.21	9.89	10.01	9.52	10.03	9.44	9.6
Cphy_0025	methionyl-tRNA synthetase	11.4	11.14	9.28	9.23	8.18	9.95	9.63	9.86	10.58	10.27	11.26	11.31	9.95	9.8	9.54	9.78	8.5	8.97
Cphy_0026	hypothetical protein	7.99	8.86	6.96	5.23	7.76	7.02	8.3	7.52	10.45	10.32	9.29	8.78	11.31	11.13	9.72	10.32	8.93	9.05
Cphy_0027	hypothetical protein	8.82	8.63	6.64	6.62	9.97	8.06	10.02	8.85	10.58	9.73	8.7	8.75	10.26	10.15	8.38	9.48	9.55	7.8
Cphy_0029	Methyltransferase type 11	9.05	9.24	11.11	11.05	9.26	9.26	9.17	9	9.4	9.33	8.99	8.99	9.13	9.16	8.42	9.21	9.01	8.93
Cphy_0030	hypothetical protein	9.47	9.32	10.89	10.85	8.04	9.43	9.13	8.69	9.59	9.5	9.1	9.2	9.44	9.31	8.87	9.3	8.84	8.9
Cphy_0031	hypothetical protein	9.63	9.77	9.25	9.66	10.39	11.61	10.17	10.26	9.58	9.47	9.8	9.87	9.85	9.98	9.26	9.72	9.84	9.09
Cphy_0032	type II secretion system protein E	7.56	7.99	8.48	7.96	9.3	10.54	9.46	9.47	7.37	7.95	7.62	8.11	8.42	8.79	8.27	8.42	9.15	8.26
Cphy_0033	Flp pilus assembly protein TadB-like protein	7.51	7.73	6.42	6.43	10.1	11.13	10.42	9.98	7.04	7.89	7.53	7.94	8.85	9.33	8.74	8.66	9.75	8.74
Cphy_0034	hypothetical protein	8.13	7.91	8.47	8.54	10.26	11.29	10.53	10.29	7.41	8.49	8.17	8.32	9.04	9.39	9.19	8.9	9.05	9.02
Cphy_0035	hypothetical protein	6.78	6.29	5.45	6.31	8.06	9.89	8.47	8.62	6.33	7.36	6.94	6.97	7.83	8.07	8.27	7.57	8.19	7.87
Cphy_0036	hypothetical protein	7.24	7.16	7.7	7.54	9.1	10.52	9.56	9.33	6.72	7.37	7.57	7.45	8.3	8.88	8.6	8.51	8.58	8.38
Cphy_0037	hypothetical protein	6.45	6.46	6.57	5.87	7.5	9.65	9.3	8.64	5.82	6.27	6.37	6.67	7.64	8.08	7.47	7.35	8.03	7.48
Cphy_0038	peptidase A24A prepilin type IV	7.56	7.22	7.42	7.18	9.84	9.8	9.18	9.21	7.06	7.26	7.46	7.44	7.88	8.36	8.24	7.87	8.57	7.92
Cphy_0039	hypothetical protein	7.55	7.35	6.94	6.71	8.26	9.79	9.03	8.88	6.89	7.06	7.35	7.22	7.69	7.98	8.18	7.67	9.04	7.58
Cphy_0040	FHA domain containing protein	8.21	7.86	7.85	7.83	9.03	9.93	9.96	9.28	7.61	7.9	8.12	8.27	8.25	8.47	8.5	8.07	9.43	8.54
Cphy_0041	glycerol kinase	11.27	10.87	10.58	10.77	10.43	10.68	10.71	11.07	10.93	10.98	10.57	10.77	10.55	10.76	10.41	10.82	10.19	10.64
Cphy_0042	Rhomboid family protein	11.69	11.53	10.21	10.62	10.94	11.19	11.22	11.6	11.49	11.46	11.04	11.29	11.28	11.25	10.93	11.29	11.01	11.17
Cphy_0043	hypothetical protein	12.7	12.43	10.94	10.96	11.9	12	11.93	12.35	12.33	12.47	12.12	12.37	12.07	12.09	11.91	12.23	11.73	11.93
Cphy_0044	hypothetical protein	12.32	12.08	10.23	9.69	10.96	11.32	11.14	11.91	11.93	12.12	11.76	11.95	11.41	11.47	11.54	11.58	11.11	11.36
Cphy_0045	hypothetical protein	12.65	12.47	10.8	10.61	11.82	11.99	12.09	12.32	12.3	12.45	12.09	12.34	12.09	12.1	12.1	12.24	11.76	11.87
Cphy_0046	DNA polymerase III, subunits gamma and tau	12.31	12.41	11.32	11.49	11.44	11.79	11.54	11.9	12.22	12.55	11.83	12.08	12.32	12.36	11.75	12.17	11.13	11.63
Cphy_0047	hypothetical protein	12.35	12.09	11.67	12.03	11.35	11.48	11.61	11.93	12.51	12.43	11.87	11.98	12.25	12.29	11.94	12.19	11.78	11.94
Cphy_0048	recombination protein RecR	11.91	11.47	11.23	11.5	11.49	11.44	12.16	12.22	11.77	11.56	11.56	11.62	11.4	11.51	11.27	11.35	11.67	11.48
Cphy_0049	hypothetical protein	12.18	12.06	11.61	11.78	12.08	12.28	12.36	12.59	11.86	12.25	12.25	12.34	11.63	11.76	11.95	11.7	12.2	12.15
Cphy_0050	sporulation protein YyaC	9.06	9.21	8.06	7.32	9.17	7.89	9.68	8.69	10.89	10.32	9.78	9.4	10.62	10.57	9.72	10.07	9.01	8.64
Cphy_0051	Peptidoglycan-binding LysM	10.52	11.78	9.53	9.47	10.28	10.66	9.94	9.27	11.88	12.05	11.55	11.37	11.95	11.84	12.68	12.96	11.81	11.85
Cphy_0052	hypothetical protein	10.43	10.3	11.08	10.91	10.26	10.7	10.39	10.51	10.35	10.36	10.39	10.38	10.58	10.78	10.33	10.75	10.8	10.93
Cphy_0053	hypothetical protein	11.55	11.36	11.26	11.39	11.07	11.1	11.13	11.23	11.3	11.2	11.19	11.4	11.08	11.29	11.33	11.25	11.2	11.27
Cphy_0054	2-dehydro-3-deoxyphosphogluconate aldolase/4-hydroxy-2-oxoglutarate aldolase	11.15	10.86	12.08	12.18	10.23	10.63	11.32	11.51	10.89	10.83	10.94	11.01	10.98	11.2	10.97	11.24	11.13	11.3
Cphy_0055	hypothetical protein	12.44	12.48	12.11	11.63	11.4	11.88	12.15	12.09	12.16	12.09	12.26	12.28	11.85	12	12.18	12.2	11.88	11.92
Cphy_0057	hypothetical protein	6.76	6.56	7.11	6.13	8.17	7.34	9.21	7.99	6.61	7.15	6.97	7.13	7.01	7.32	6.98	7.29	7.98	7.08
Cphy_0058	aldehyde oxidase and xanthine dehydrogenase molybdopterin binding	9.64	10.16	9.75	10.03	9.91	10.07	10.52	10.63	11.13	11.26	9.83	9.81	11.49	11.5	10.57	11.42	10.72	10.55
Cphy_0059	molybdopterin dehydrogenase FAD-binding	9.8	10.17	9.95	10.05	10.51	10.65	10.43	10.73	11.29	11.46	9.91	9.94	11.64	11.77	10.91	11.44	10.65	10.86
Cphy_0060	(2Fe-2S)-binding domain protein	9.1	9.38	9.85	9.84	10.04	10.06	9.47	10.22	10.65	10.68	9.45	9.44	11.02	10.98	10.37	10.96	10.14	10.33
Cphy_0061	hypothetical protein	7.77	8.13	8.13	8.11	8.4	8.69	8.47	8.49	8.88	9.13	8.27	8.02	9.01	9.09	8.91	8.91	8.23	8.51
Cphy_0062	prolipoprotein diacylglyceryl transferase	11.55	11.09	11.53	11.48	11.29	11.28	11.66	11.43	11.06	10.8	11.32	11.3	10.86	10.85	11.06	11.1	11.3	11.23
Cphy_0063	PHP domain protein	10.07	9.67	10.76	10.87	8.79	9.3	9.73	10.04	9.35	9.12	9.69	9.57	9.9	9.91	9.63	9.91	9.33	10.27
Cphy_0064	transcriptional regulator, XRE family	9.08	8.88	9.44	9.54	8.93	8.92	10	9.35	8.68	8.57	8.94	9.02	8.67	8.84	8.31	8.76	9.26	8.96
Cphy_0065	transcriptional regulator, XRE family	9.41	9.53	10.7	10.97	9.88	9.65	10.55	9.94	9.56	9.55	9.56	9.65	9.41	9.43	9.49	9.53	10.16	10.31
Cphy_0066	hypothetical protein	11.44	11.94	12.28	12.39	11.93	13.02	11.82	12.23	11.92	12.57	11.77	12	11.33	11.68	11.86	11.28	13	13.03
Cphy_0067	hypothetical protein	10.99	11.57	12.28	12.19	11.35	12.57	11.1	11.7	11.63	12.19	11.41	11.64	10.95	11.22	11.05	10.87	12.34	12.57
Cphy_0068	cell wall hydrolase/autolysin	10.29	11.32	11.98	12.09	10.39	11.72	9.86	11.09	11.49	11.86	11.21	11.44	11.18	11.31	11.33	11.01	11.31	11.44
Cphy_0069	hypothetical protein	11.18	11.76	12.08	12.23	12.44	12.65	11.71	12.07	12.33	12.58	12.12	12.21	11.93	12.1	12.28	11.58	12.52	12.35
Cphy_0070	peptidase U62 modulator of DNA gyrase	12.84	12.77	11.45	11.65	11.86	11.77	12.62	12.84	12.78	12.57	12.29	12.49	12.32	12.49	11.92	12.57	11.74	12.13
Cphy_0071	peptidase U62 modulator of DNA gyrase	12.16	12.26	11.2	11.42	11.43	11.43	11.51	12.17	12.24	12.23	11.81	12.1	11.67	11.76	11.35	11.76	11.14	11.48
Cphy_0072	hypothetical protein	12.35	12.26	11.42	11.6	11.45	11.61	12.04	12.47	12.39	12.34	12.34	12.28	11.95	11.95	11.6	11.98	11.49	11.71
Cphy_0073	transcriptional regulator, GntR family	8.67	8.56	9.77	10.35	8.71	8.78	8.61	8.59	8.48	8.74	8.19	8.35	8.56	8.32	8.75	8.49	8.36	9.04
Cphy_0074	hypothetical protein	8.69	8.47	9.34	10.03	9.24	8.86	8.71	8.48	8.49	8.24	8.4	8.46	8.18	8.1	8.53	8.49	8.75	8.95
Cphy_0075	hypothetical protein	8.1	7.99	8.51	9.11	8.4	8.45	8.43	8.19	7.87	7.87	8.01	8.05	7.88	7.95	8.19	7.95	8.26	8.28
Cphy_0076	ABC transporter related	9.17	8.83	9.95	10.42	9.75	8.88	9.76	9.6	9.25	8.85	8.53	8.72	8.58	8.53	8.76	8.57	9.34	9.01
Cphy_0077	ABC-2 type transporter	9.46	9.26	10.96	11.11	9.66	8.77	9.6	9.51	9.08	9.16	9.18	8.98	8.86	8.8	9.15	8.84	9.3	9.19
Cphy_0078	ABC-2 type transporter	9.13	9.12	10.82	11.1	10.05	9.2	10.18	9.78	9.23	9.26	8.87	8.91	8.9	9.02	8.99	8.95	9.73	9.27
Cphy_0079	integral membrane sensor signal transduction histidine kinase	9.61	9.74	10.67	10.98	9.54	10.12	10.22	9.71	9.85	9.71	9.7	9.55	9.71	9.67	9.64	9.9	10.4	10.45
Cphy_0080	two component transcriptional regulator, LuxR family	9.71	9.48	10.15	10.58	9.7	9.73	10.14	9.69	9.82	9.39	9.61	9.45	9.5	9.51	9.55	9.74	10.09	10.17
Cphy_0081	Rubrerythrin	10.42	10.56	8.81	8.76	10.36	8.86	10.2	9.04	12.84	12.13	10.57	10.4	13.27	13.28	11.28	12.53	10.62	10.31
Cphy_0082	protein of unknown function DUF1540	9.74	9.67	7.94	7.86	8.8	8.06	9.01	8.32	12.31	11.74	9.51	9.64	12.64	12.84	10.48	11.77	9.08	9.21
Cphy_0083	flavin reductase domain protein FMN-binding	9.53	9.42	8.2	8.25	8.94	7.97	9.08	8.32	11.79	11.43	9.5	9.31	12.25	12.45	10.27	11.39	9.04	9.12
Cphy_0084	D-alanine--D-alanine ligase	11.29	10.92	10.05	10.1	10.43	10.65	10.9	10.95	11.96	11.56	10.71	10.7	11.48	11.31	10.97	11.64	10.8	11.03
Cphy_0085	hypothetical protein	10.96	11.41	10.79	10.83	10.93	11.4	11.18	11.2	12.23	12.09	11.42	11.37	12.12	12.06	12.04	12.34	11.6	11.72
Cphy_0086	hypothetical protein	13.45	13.62	12.64	12.89	12.42	11.92	13.4	13.55	13.27	13.67	13.61	13.66	13.12	13.31	13.2	13.09	11.1	11.54
Cphy_0087	hydrogenase, Fe-only	13.67	14.03	12.58	12.91	12.6	12.17	13.75	13.72	13.55	13.84	13.8	13.87	13.34	13.59	13.23	13.33	11.32	11.76
Cphy_0088	NADH dehydrogenase (quinone)	14.79	14.83	13.37	13.53	13.38	13.14	14.69	14.7	14.68	14.64	14.5	14.64	14.35	14.52	13.99	14.49	12.52	12.68
Cphy_0089	NADH dehydrogenase (ubiquinone) 24 kDa subunit	14.19	14.28	13.24	13.33	12.57	12.4	14.14	14.07	14.11	14.03	13.97	14.02	13.63	13.76	13.33	13.68	11.73	12.21
Cphy_0090	Ferredoxin hydrogenase	12.88	12.91	11.89	12.01	12.28	12.54	12.89	13.01	12.75	12.89	12.96	12.87	12.4	12.4	12.41	12.5	12.31	12.32
Cphy_0091	protein serine/threonine phosphatase	12.94	13.07	12.03	12.06	12.21	12.59	13.16	13.17	12.77	12.87	12.91	12.95	12.65	12.7	12.37	12.78	12.47	12.69
Cphy_0092	putative PAS/PAC sensor protein	13.09	12.84	11.58	11.81	12.13	12.07	13.16	13.26	12.96	12.92	12.68	12.78	12.69	12.56	12.52	12.82	12.64	12.79
Cphy_0093	hypothetical protein	12.16	11.9	11.84	12.11	10.99	11.23	12.05	12.28	11.9	12.08	11.74	11.93	11.71	11.64	11.72	11.81	11.64	12.13
Cphy_0094	DegV family protein	10.22	10.04	9.8	10.01	8.84	9.39	9.46	9.4	9.71	9.39	10.1	10.04	9.3	9.42	8.81	9.31	8.4	9.04
Cphy_0095	asparaginyl-tRNA synthetase	11.93	11.8	11.43	11.58	10.98	11.44	12.15	12.21	11.51	11.62	11.89	11.97	11.2	11.31	11.16	11.33	11.08	11.2
Cphy_0096	protein of unknown function DUF988	10.65	10.51	9.8	9.74	9.89	9.82	10.24	9.69	9.69	9.3	11.16	10.76	9.36	9.35	8.67	9.3	8.96	8.57
Cphy_0097	transcriptional regulator, XRE family	10.06	9.85	9.9	10.14	9.88	10.72	9.87	9.85	9.61	9.87	10.08	10.28	9.48	9.54	9.41	9.49	9.86	9.8
Cphy_0098	transcriptional regulator, MerR family	10.16	9.9	10.81	10.39	10.03	10.85	10.6	10.46	9.91	9.51	10.02	9.87	10.29	10.33	9.87	10.35	10.7	10.74
Cphy_0099	ABC transporter related	10.35	10.11	9.13	8.64	10.27	10.74	10.46	9.3	9.91	9.81	10.16	10.21	9.62	9.8	8.93	9.3	9.7	8.46
Cphy_0100	ABC transporter related	8.84	9.08	8.75	8.89	9.31	9.42	8.88	8.2	8.86	8.82	8.83	8.92	8.9	9.13	8.57	8.42	8.3	7.93
Cphy_0101	metal dependent phosphohydrolase	12.18	11.87	12.02	12.09	11.09	11.15	12.2	12.26	11.65	11.42	12.16	12.11	11.48	11.67	11.34	11.65	11.39	11.69
Cphy_0102	metallophosphoesterase	11.45	10.96	10.5	10.54	10.54	10.44	11.45	11.66	11.06	10.85	10.77	10.96	10.8	10.81	10.83	10.98	11.01	11.2
Cphy_0103	hypothetical protein	10.9	10.8	11.17	10.94	10.3	10.91	11.39	11.52	10.83	10.9	10.9	10.99	10.86	10.87	10.89	10.98	11.05	11.24
Cphy_0104	ribose-phosphate pyrophosphokinase	12.17	12.14	10.8	10.95	10.89	11.43	11.41	11.21	11.47	11.45	12.14	11.98	11.1	11.02	11.33	11.1	10.19	10.74
Cphy_0105	AAA ATPase	11.72	11.91	10.14	10.28	10.38	11.26	11.07	11	11.33	11.49	11.61	11.78	10.71	10.88	10.8	10.87	10.28	10.56
Cphy_0106	primosome, DnaD subunit	12.07	11.84	10.9	10.95	11.2	11.82	11.59	11.41	11.65	11.48	11.96	11.91	11.33	11.42	11.43	11.44	10.88	11.16
Cphy_0107	UDP-N-acetylmuramate--alanine ligase	11.16	11.33	11.58	12.18	11.82	11.5	11.43	11.32	11.87	11.74	11.31	11.27	11.58	11.68	11	11.46	11.41	11.58
Cphy_0109	SpoVG family protein	13.51	13.41	13.92	13.95	13.27	13.11	14.25	14.3	13.21	13.72	13.87	13.9	13.29	13.33	13.72	13.38	13.56	13.67
Cphy_0110	polysaccharide deacetylase	11.63	11.56	12.42	12.57	11.6	11.58	12.04	12.1	11.73	11.79	11.91	11.91	11.59	11.69	11.76	11.8	11.5	11.78
Cphy_0111	Aminoacyl-tRNA hydrolase	10.09	10.16	9.11	9.13	10.17	9.53	10.14	9.98	9.91	9.67	10.14	10.05	9.88	9.69	9.56	10.02	9.72	9.77
Cphy_0112	transcription-repair coupling factor	10.21	10.34	9.44	8.94	9.75	10	9.76	10.25	10.05	10.11	9.72	9.93	9.9	9.99	9.91	10.08	9.38	9.93
Cphy_0113	hypothetical protein	10.88	10.71	9.86	9.92	10.22	10.92	10.61	10.91	10.46	10.8	10.28	10.52	10.59	10.53	10.8	10.63	10.78	10.88
Cphy_0114	ABC transporter related	11.14	11.03	10.85	11.11	10.85	11.04	11.09	11.31	11	11.11	10.81	11.02	11	11	11.3	11.07	11	11.51
Cphy_0115	ABC-2 type transporter	10.75	10.85	10.63	10.89	10.71	10.84	10.39	10.77	10.71	10.99	10.71	10.83	10.58	10.61	11.23	10.81	10.65	11.13
Cphy_0116	transcriptional regulator, ArsR family	10.08	10.06	9.81	9.96	9.47	10.34	9.61	10.3	10.02	10.09	9.69	9.93	10.04	10.11	10.51	10.15	10.13	10.54
Cphy_0117	TrkA-C domain protein	10.17	10.3	10.44	10.44	9.64	10.61	10.1	10.54	10.18	10.4	9.98	10.07	10.29	10.43	10.7	10.46	10.43	10.88
Cphy_0118	glycine betaine/L-proline ABC transporter, ATPase subunit	13	13.59	11.71	11.26	13.23	12.75	11.61	12.2	13.03	13.36	13.48	13.76	12.38	12.66	12.28	12.61	11.63	11.63
Cphy_0119	Substrate-binding region of ABC-type glycine betaine transport system	12.88	13.49	11.76	11.62	13.22	12.52	11.77	12.33	12.92	13.23	13.66	13.7	12.49	12.75	12.48	12.67	11.69	11.81
Cphy_0120	Heavy metal transport/detoxification protein	9.58	9.74	9.08	8.28	12.46	11.81	8.74	8.88	11.13	10.86	11.01	10.53	10.26	10.16	9.43	9.42	11.67	10.9
Cphy_0121	heavy metal translocating P-type ATPase	10.49	10.71	11.14	10.96	13.5	12.45	10.97	10.24	12.58	12.13	11.95	11.49	11.25	11.28	10.65	10.54	12.36	11.85
Cphy_0122	NUDIX hydrolase	11.16	10.52	10.9	11.5	10.43	10.7	10.53	11.25	10.98	10.65	10.38	10.54	10.68	10.61	10.7	10.76	10.92	11.26
Cphy_0123	FMN-dependent alpha-hydroxy acid dehydrogenase	10.86	10.6	10.96	11.22	10.06	10.84	10.9	11.2	10.61	10.77	10.38	10.49	10.51	10.58	10.58	10.76	10.71	11.09
Cphy_0124	Xylose isomerase domain protein TIM barrel	11.25	11.17	10.64	10.83	11.11	11.17	11.69	11.87	11.24	11.35	10.87	11.23	11.06	11.22	11.18	11.38	11.62	11.6
Cphy_0125	sulfatase	11.53	12.21	12.05	12.17	10.72	11.27	11.35	10.78	11.06	11.1	12.1	11.76	11.7	11.74	11.84	11.82	11.35	11.8
Cphy_0126	tRNA pseudouridine synthase A	13.63	13.52	12.2	12.27	12.18	12.99	12.02	12.12	13.22	12.78	13.52	13.39	13	12.89	12.31	12.96	12.11	12.16
Cphy_0127	transcriptional regulator, AbrB family	12.83	12.82	12.16	12	11.85	12.29	11.14	11.23	13.08	12.79	12.87	12.73	13.39	13.57	12.38	12.91	11.44	11.76
Cphy_0128	amino acid permease-associated region	9.63	9.58	8.87	8.04	8.34	8.91	8.6	8.19	9.01	9.07	9.24	9.32	8.89	8.86	8.66	8.38	8.14	7.78
Cphy_0129	methylated-DNA--protein-cysteine methyltransferase	10.94	11.31	9.8	10.44	9.78	10.33	9.55	9.68	10.57	10.62	11.27	11.11	10.06	10.18	10.16	10.07	9.12	9.52
Cphy_0130	Patatin	10.12	10.8	8.32	7.81	9.89	9.56	9.13	8.7	12.2	12.27	10.29	10.29	12.23	12.03	10.23	11.86	8.96	8.7
Cphy_0131	hypothetical protein	9.8	10.22	10.62	10.77	10.65	10.61	11.31	11.05	10.98	11.02	10.03	10.06	10.86	10.84	10.72	10.79	10.31	10.09
Cphy_0132	MazG family protein	9.9	10.44	10.43	10.19	10.13	10.46	11.21	11.14	11	11.24	10.15	10.17	10.88	10.98	10.87	11.07	9.83	10.21
Cphy_0133	histone family protein DNA-binding protein	13.53	13.85	14.15	14.16	13.37	13.7	14.42	14.47	13.6	13.93	14.09	13.88	13.88	13.89	13.78	13.97	13.73	13.94
Cphy_0134	RNA-binding S4 domain protein	10.6	10.25	10.95	10.81	9.94	10.04	10.32	10.31	10.44	10.15	10.3	10.26	10.54	10.56	10.66	10.79	10.69	10.98
Cphy_0135	sporulation protein YabP	10.61	10.72	10.04	9.94	10.09	9.83	9.2	9.48	12.31	12.07	10.52	10.47	12.11	11.95	10.93	11.89	9.83	10.36
Cphy_0136	hypothetical protein	10.72	11.35	10.97	10.83	10.3	10.4	10.05	10.36	12.67	12.63	11.22	11.01	12.62	12.65	11.55	12.46	11.16	11.01
Cphy_0137	Septum formation initiator	11.06	11.34	11.25	11.57	10.9	10.86	10.81	11.22	12.58	12.62	11.8	11.47	12.72	12.57	12.21	12.39	12.02	12.15
Cphy_0138	protein serine/threonine phosphatase	9.77	10.98	8.37	8.17	9.93	9.32	10.06	9.04	11.48	11.59	10.45	10.39	10.99	10.72	11.13	11.76	9.9	9.65
Cphy_0139	tRNA(Ile)-lysidine synthetase	12.88	12.84	12.08	12.29	11.57	12.65	12.4	12.39	12.76	12.67	12.67	12.69	12.56	12.54	12.02	12.71	11.79	11.84
Cphy_0140	hypoxanthine phosphoribosyltransferase	11.86	12.08	11.73	11.67	11.38	11.53	10.93	11.37	11.81	11.96	11.91	12	11.44	11.53	11.07	11.51	10.14	10.39
Cphy_0141	ATP-dependent metalloprotease FtsH	12.67	12.53	12.46	12.6	12.1	12.48	12.14	12.32	12.69	12.7	12.54	12.55	12.34	12.41	12.6	12.41	11.9	11.93
Cphy_0142	GCN5-related N-acetyltransferase	9.78	9.78	8.5	8.38	9.21	9.08	9.31	8.97	9.24	9.14	10.17	9.93	9.07	8.98	9.13	9.01	9.2	8.29
Cphy_0143	cobalamin B12-binding domain protein	10.02	10.28	9.01	8.52	8.68	10.33	8.84	8.54	9.14	9.04	9.75	9.97	9.04	8.78	8.67	8.8	9	8.84
Cphy_0144	endonuclease III	10	10.15	9.8	9.16	9.26	10.51	9.46	8.9	9.31	9.68	9.74	10	9.08	9.12	9.47	8.98	9.48	9.33
Cphy_0145	DNA polymerase III, epsilon subunit	10.36	10.12	9.43	9.3	9.02	10.38	9.18	9.07	9.31	9.69	9.89	10.12	9.2	9.03	9.75	8.95	9.71	9.71
Cphy_0146	hypothetical protein	9.94	9.81	11.17	11.2	9.39	10.05	9.97	10.25	9.73	9.6	10.28	10.15	9.79	9.84	10.02	9.98	9.98	10.53
Cphy_0147	VanW family protein	10.34	10.44	9.93	9.72	8.85	9.8	9.3	9.43	10.87	10.43	9.91	10.01	11.34	11.47	9.73	10.94	9.4	9.69
Cphy_0148	AIR synthase related protein domain protein	11.88	11.33	11.49	11.36	10.31	10.74	10.52	10.41	11.64	10.74	11.24	10.94	11.86	11.7	10.44	11.35	10.38	10.55
Cphy_0149	transcriptional regulator, AsnC family	11.59	11.32	10.98	11.33	10.67	10.51	10.48	10.94	11.39	10.97	11.21	11.14	11.4	11.36	10.99	11.2	10.26	10.7
Cphy_0150	aminotransferase class I and II	10.98	11.03	11.77	11.67	9.9	10.58	9.85	10.62	10.92	10.74	10.82	10.89	11.17	11.16	10.76	10.98	9.75	10.31
Cphy_0151	CheC domain protein	11.07	11.34	11.98	11.93	9.75	10.55	10.27	10.45	10.76	10.9	11.32	11.28	10.99	11.19	10.62	10.88	9.9	10.38
Cphy_0152	tRNA/rRNA methyltransferase (SpoU)	10.11	10.3	10.96	11.13	9.02	10.28	9.36	9.4	9.58	9.87	10.4	10.27	9.88	9.93	9.85	10	9.28	9.22
Cphy_0153	MutS2 family protein	11.27	11.18	10.99	11.1	10.75	10.67	11.6	11.72	10.96	10.92	10.86	11.11	10.89	10.93	10.93	11.09	11.09	11.43
Cphy_0154	two component transcriptional regulator, winged helix family	9.69	9.92	9.72	9.71	9.33	9.86	8.89	10.31	9.52	9.89	9.62	9.88	9.46	9.65	9.76	9.83	8.69	10.07
Cphy_0155	integral membrane sensor signal transduction histidine kinase	11.78	11.47	10.71	10.55	11.16	11.27	11.65	12.07	11.25	11.46	11.1	11.41	11.22	11.2	11.6	11.48	11.53	11.67
Cphy_0156	PDZ/DHR/GLGF domain protein	10.4	11.29	13.32	13.41	11.71	12	12.33	12.16	11	11.36	11.45	11.51	10.94	11.03	11.24	11.09	11.04	11.24
Cphy_0157	GCN5-related N-acetyltransferase	11.3	11.46	11.71	11.94	10.26	11.63	11.9	12.24	10.89	11.23	11.55	11.64	10.98	11.31	11.13	11.23	10.08	10.56
Cphy_0158	metal dependent phosphohydrolase	11.72	11.62	11.11	11.15	11.16	11.47	11.79	11.95	11.89	11.87	11.56	11.58	11.52	11.56	11.44	11.54	11.08	11.27
Cphy_0159	RNA methyltransferase, TrmA family	10.6	10.61	8.88	8.89	9.49	9.75	10.81	10.53	10.45	10.29	10.35	10.39	10.46	10.46	9.73	10.27	9.45	9.41
Cphy_0160	metal dependent phosphohydrolase	9.88	9.97	7.58	8.01	8.45	8.86	8.71	9.32	9.8	9.93	9.46	9.86	9.42	9.37	9.3	9.38	8.22	8.63
Cphy_0161	YkgB	10.37	10.08	8.12	8.22	9.59	9.45	9.62	9.95	10.34	9.9	9.59	9.91	9.86	9.68	9.49	9.75	9.08	9.05
Cphy_0162	hypothetical protein	10.5	10.69	9.54	9.81	9.68	9.83	10.2	10.38	10.46	10.61	10.13	10.37	10.15	10.15	10.06	10.29	9.76	9.59
Cphy_0163	GCN5-related N-acetyltransferase	10.58	10.18	7.3	7.36	9.23	9.85	8.6	9.69	10.45	10.4	9.77	10.12	9.97	9.67	9.9	9.87	8.74	9.38
Cphy_0164	beta-lactamase domain protein	10.33	10.34	9.18	8.58	9.68	10.24	9.27	9.72	10.33	10.53	10	10.25	10.12	10.06	9.76	10.09	8.99	9.18
Cphy_0165	transcriptional regulator, AraC family	9.99	9.72	8.99	9.05	9.63	9.22	9.77	9.78	9.65	9.2	9.22	9.45	9.3	9.24	8.88	9.35	9.33	9.52
Cphy_0168	transglutaminase domain protein	9.17	9.05	9.18	9.09	8.8	9.11	9.15	9.19	9.04	8.96	9.08	9.06	8.89	8.83	8.5	8.95	8.71	8.94
Cphy_0169	transcriptional regulator, XRE family	8.88	9.39	10.09	10.39	9.08	10.05	9.93	9.78	9.1	9.47	9.89	9.45	9.71	9.55	9.56	9.33	9.57	9.81
Cphy_0170	DNA repair protein RadC	7.03	7.6	7.34	7.47	7.75	8.01	8.45	7.86	6.74	7.27	6.91	7.4	6.73	6.95	6.96	6.6	7.96	6.58
Cphy_0171	transcriptional regulator, AraC family	10.39	10.79	8.65	8.34	10.16	9.91	10.91	9.42	9.47	9.09	10.62	10.05	9.38	9.17	9.08	9.18	10.13	9.65
Cphy_0172	helix-turn-helix domain protein	10.07	10.33	7.46	6.74	10.03	10.5	8.88	7.84	9.68	9.16	10.63	10.1	9.52	9.33	9.9	9.3	9.44	10.04
Cphy_0173	diguanylate cyclase	9.86	10.49	7.46	7.39	9.77	10.57	8.99	8.45	9.23	9.18	10.62	9.99	8.22	8.08	10.27	8.77	9.42	9.63
Cphy_0174	hypothetical protein	9.26	9.76	7.3	7.06	9.92	10.45	9.51	8.6	8.92	9.06	9.95	9.28	7.88	7.43	9.98	7.9	9.31	9.22
Cphy_0175	67 kDa myosin-cross-reactive antigen family protein	10.38	9.85	9.37	9.27	10.06	9.41	11.22	10.2	9.67	9.32	9.62	9.85	9.48	9.41	9.21	9.44	10.29	9.17
Cphy_0176	transcriptional regulator, TetR family	10.36	9.77	10.16	10.51	9.09	9.29	9.77	10.05	10.04	9.28	9.53	9.49	9.76	9.69	9.34	9.66	9.5	9.93
Cphy_0177	protein of unknown function UPF0153	9.92	9.13	9.14	8.5	9.26	8.75	10.46	9.37	9.31	8.34	9.09	9.02	9.15	8.94	8.78	8.95	9.73	8.75
Cphy_0178	Methyltransferase type 11	10.61	10.18	9.61	9.68	9.7	9.36	10.19	9.68	10.17	9.44	9.81	9.79	9.79	9.73	9.38	9.8	9.9	9.61
Cphy_0179	transcriptional regulator, ArsR family	10.82	10.61	10.24	10.49	10.02	10.14	10	10.17	10.34	10.27	10.49	10.52	10.26	10.11	10.03	10.19	10.18	10.26
Cphy_0180	protein of unknown function DUF1648	9.43	9.34	9.69	9.35	9.31	8.99	9.53	9.1	9.11	9.04	9.31	9.19	8.75	8.81	8.69	8.84	9.13	8.77
Cphy_0181	aminotransferase class V	9.38	9.06	8.79	8.34	9.53	8.77	9.65	9.23	8.74	8.53	8.89	8.91	8.34	8.27	8.47	8.36	9.13	8.3
Cphy_0182	PP-loop domain protein	9.79	9.52	10.15	10.18	9.55	9.87	10.3	9.97	9.53	9.28	9.63	9.63	9.61	9.67	9.26	9.6	9.59	9.56
Cphy_0183	Radical SAM domain protein	8.95	8.81	7.76	8.01	9.03	8.54	9.38	9.13	8.67	8.62	8.62	8.69	8.26	8.16	8.48	8.3	8.88	8.17
Cphy_0184	hypothetical protein	8.43	7.95	7.73	7.8	9.1	8.2	9.5	8.79	8.08	7.9	8.09	8.31	7.51	7.68	8.22	7.95	9.11	7.92
Cphy_0185	transcriptional regulator, GntR family	8.44	8.78	9.01	8.38	8.3	7.89	8.86	9.59	8.17	8.18	8.28	8.11	8.41	8.21	8.76	8.43	8.66	8.72
Cphy_0186	ABC transporter related	9.22	9.15	9.42	8.92	9.4	8.72	10.49	10.3	8.89	8.73	8.77	8.75	9.11	8.82	9.27	9.11	9.8	9.4
Cphy_0187	hypothetical protein	8.57	8.5	9.32	8.91	9.15	7.92	9.05	9.46	8.05	8.04	8.13	8.18	8.38	8.23	8.62	8.43	8.95	8.63
Cphy_0188	amidohydrolase	7.93	7.86	8.51	8.12	9.6	7.42	10.47	8.89	8.93	8.5	8.14	8.15	9.82	9.67	8.44	9.01	9.63	8.03
Cphy_0189	CMP/dCMP deaminase zinc-binding	10.42	10.09	9.33	9.63	8.72	9	9.2	10.14	10.18	9.62	9.91	9.54	9.86	9.79	9.09	9.94	8.15	9.44
Cphy_0190	beta-lactamase	12.41	12.34	11.15	11.32	11.03	11.1	11.9	11.87	11.9	11.61	11.85	11.95	11.65	11.64	11.24	11.83	11.25	11.38
Cphy_0191	glycoside hydrolase family 43	11.79	11.93	11.27	11.67	10.95	10.95	11.51	11.5	11.32	11.42	11.82	11.88	11.08	11.22	11.38	11.24	10.9	11.04
Cphy_0192	ABC transporter related	8.35	8.13	9.04	8.81	9.5	8.11	10	9	8	8.11	8.28	8.39	8.32	8.01	8.33	8.13	9.12	8.56
Cphy_0193	ABC transporter related	8.32	8.05	9.37	8.48	9.63	8.16	10.68	9.34	7.94	7.79	8.22	8.33	8.01	8.1	8.3	7.95	9.7	8.12
Cphy_0194	hypothetical protein	8.12	8.24	8.7	8.45	9.72	7.54	9.85	9.03	7.88	8.15	8.68	8.54	7.85	7.7	8.39	7.87	9.17	8.19
Cphy_0195	integral membrane sensor signal transduction histidine kinase	9.97	10.13	11.15	11.18	10.07	9.57	10.57	10.59	10.15	10.3	9.97	10.06	10.1	10.27	10.19	10.23	10.1	10.46
Cphy_0196	two component transcriptional regulator, winged helix family	9.79	9.28	10.23	10.4	9	9.15	9.57	9.93	9.84	9.52	9.11	9.3	9.79	9.76	9.64	9.64	9.42	10.07
Cphy_0197	hypothetical protein	7.06	6.84	7.82	7.75	9.32	7.2	9.46	8.12	7.12	7.28	7.23	7.41	7.15	7.22	7.33	7.19	8.65	7.21
Cphy_0198	4Fe-4S ferredoxin iron-sulfur binding domain protein	6.77	7.01	7.73	7.46	8.93	6.67	8.65	8.07	6.65	6.54	6.93	6.96	6.62	6.91	7.03	6.86	8.09	7.05
Cphy_0199	alkyl hydroperoxide reductase/ Thiol specific antioxidant/ Mal allergen	7.63	7.48	7.76	7.33	9.48	7.53	9.53	8.72	7.35	8.04	7.62	7.82	7.62	7.5	7.78	7.67	9.46	7.84
Cphy_0200	L-fucose isomerase related protein	9.8	9.89	12.5	12.61	10.47	10.88	12.12	12.09	10.21	10.27	9.86	10	10.26	10.26	13.26	13.32	14.06	14.13
Cphy_0201	methyl-accepting chemotaxis sensory transducer	11.28	11.23	10.97	11.13	11.55	11.54	11.61	11.89	11.29	11.46	11	11.41	11.04	11.16	11.37	11.2	11.61	11.78
Cphy_0202	MgtC/SapB transporter	10.91	10.86	10.73	10.99	11.08	11.19	11.51	11.65	10.79	10.9	10.58	10.9	10.69	10.88	10.92	10.83	11.15	11.34
Cphy_0203	glycosyl hydrolase family 88	11.67	11.48	11.18	11.22	12	11.8	12.2	12.3	11.47	11.61	11.42	11.75	11.08	11.34	11.61	11.33	11.62	11.62
Cphy_0204	peptidylprolyl isomerase FKBP-type	13.35	13.48	13.29	12.97	13.72	14.14	13.44	13.47	13.47	13.48	13.45	13.55	13.6	13.68	13.84	13.76	13.88	13.81
Cphy_0205	Superoxide dismutase	8.88	9.03	8.42	6.94	11.94	11.12	9.34	8.28	9.24	9.91	7.91	8.31	8.67	8.56	8.38	8.84	9.46	9.54
Cphy_0206	arsenate reductase and related	10.08	9.86	8.32	8.59	8.89	9.64	8.85	9.31	9.62	9.76	9.59	9.94	9.38	9.31	9.53	9.5	9.33	9.31
Cphy_0207	hypothetical protein	11.88	11.41	11.36	11.44	11.02	11.38	11.15	11.16	11.73	11.43	11.33	11.43	11.57	11.57	11.46	11.79	11.23	11.37
Cphy_0208	heat shock protein DnaJ domain protein	10.87	10.9	11.23	11.19	10.53	10.83	10.22	10.31	11	10.88	10.64	10.91	10.82	11.07	10.69	11.16	10.22	10.56
Cphy_0209	hypothetical protein	10.4	10.11	10.3	10.4	9.81	10.24	9.42	9.69	10.31	10.47	10.18	10.27	9.97	10.09	10.08	10.25	9.69	9.6
Cphy_0210	sporulation transcriptional regulator SpoIIID	12.06	13.11	9.91	9.64	11.56	11.54	9.08	8.94	14.33	14.31	12.86	12.73	14.53	14.6	12.93	14.2	11.36	11.36
Cphy_0211	electron transport complex, RnfABCDGE type, C subunit	13.26	13.07	11.97	12.25	12.42	12.75	13.28	13.4	12.92	13.01	12.84	13.07	12.35	12.49	12.6	12.44	12.62	12.66
Cphy_0212	electron transport complex, RnfABCDGE type, D subunit	12.42	12.4	11.51	11.77	11.87	11.79	12.3	12.66	11.94	12.21	12.17	12.4	11.44	11.76	11.66	11.63	11.51	11.83
Cphy_0213	FMN-binding domain protein	13.3	13.23	12.3	12.51	12.44	12.56	13.31	13.54	12.68	13.04	13.01	13.17	12.48	12.57	12.8	12.57	12.75	12.8
Cphy_0214	electron transport complex, RnfABCDGE type, E subunit	12.56	12.73	12.16	12.69	11.98	12.15	12.8	13.07	12.15	12.42	12.46	12.73	12.01	12.3	12.22	12.17	12.04	12.36
Cphy_0215	electron transport complex, RnfABCDGE type, A subunit	11.8	12.17	11.95	12.21	11.26	11.26	12.11	12.36	11.55	11.92	11.98	12.19	11.3	11.68	11.79	11.45	11.26	11.69
Cphy_0216	electron transport complex, RnfABCDGE type, B subunit	13.65	13.41	12.76	13.1	13.05	13.18	13.82	13.98	13.3	13.33	13.24	13.41	13.06	13.15	13.34	13.03	13.31	13.33
Cphy_0217	hypothetical protein	11.01	10.43	11.79	11.94	10.5	10.66	11.06	11.13	10.81	10.68	11.18	10.91	10.91	10.93	10.77	10.99	10.95	11.02
Cphy_0218	glycoside hydrolase family 31	9.74	9.92	11.2	11.46	10.79	11.42	12.49	12.66	11.18	11.41	9.73	9.89	9.75	9.79	9.52	9.98	9.72	10.22
Cphy_0219	hypothetical protein	11.56	11.28	11.37	11.24	12.14	12.73	13.63	13.95	13.05	13.03	11.17	11.41	11.29	11.15	11.31	11.47	11.58	11.53
Cphy_0220	glycoside hydrolase family 3 domain protein	11.26	11.28	11.78	12.04	12.06	12.68	13.85	13.93	12.83	12.87	11.03	11.18	11.24	11.25	10.99	11.36	11.21	11.29
Cphy_0221	glutamyl-tRNA synthetase	11.89	11.6	11.84	11.95	10.57	11.39	11.59	11.52	11.6	11.48	11.71	11.55	11.72	11.69	11.49	11.73	10.65	11.23
Cphy_0222	UvrD/REP helicase	10.19	9.65	9.89	10.24	9.69	10.04	10.53	10.63	9.87	9.78	9.6	9.77	9.6	9.58	9.58	9.73	10.02	10.17
Cphy_0223	protein of unknown function DUF1292	13.38	13.55	13.86	14	13.02	13.96	13.71	13.7	13.46	13.72	13.78	13.71	13.39	13.68	13.31	13.43	13.31	13.1
Cphy_0224	DEAD_2 domain protein	9.5	9.36	9.2	9.38	9.43	10.07	9.66	9.51	9.43	9.54	9.1	9.25	8.87	9.1	9.08	9.11	9.05	9.12
Cphy_0225	diacylglycerol kinase catalytic region	11.52	11.49	11.48	11.68	11.22	11.46	12.3	12.15	11.49	11.2	11.57	11.45	11.4	11.5	11.06	11.53	11.26	11.31
Cphy_0226	protein of unknown function DUF885	12.08	12.18	12.06	12.09	11.64	11.85	11.76	11.76	11.68	11.69	12.08	11.91	11.87	11.79	12.09	12.08	12.19	12.3
Cphy_0227	PfkB domain protein	8.88	8.14	9.74	10	9.58	8.96	10.71	10.22	8.76	8.34	8.24	8.43	9.2	9.17	9.57	9.3	10.29	10.2
Cphy_0228	hypothetical protein	9.97	9.81	9.7	8.93	9.43	9.77	9.92	9.57	9.97	10.06	9.71	10.03	10.34	10.28	10.36	10.13	9.94	9.7
Cphy_0229	RNA polymerase, sigma-24 subunit, ECF subfamily	9.73	9.42	8.09	7.88	9.27	9.34	9.31	9.12	9.43	8.93	9.39	9.39	9.68	9.48	8.86	9.34	9.18	8.62
Cphy_0230	hypothetical protein	9.6	9.47	8.1	8.11	8.77	9.06	9.46	9	9.44	9.19	9.34	9.36	9.7	9.68	8.97	9.28	9.26	8.42
Cphy_0231	membrane bound O-acyl transferase MBOAT family protein	9.25	9.16	8.54	8.25	8.85	8.87	9.17	8.64	9.24	9.01	9.05	8.97	9.55	9.53	8.87	9.17	8.99	8.31
Cphy_0232	hypothetical protein	9.21	9.27	8.94	8.69	8.84	9.49	9.2	8.64	9.36	9.27	9.15	9.33	9.68	9.7	9.09	9.4	8.61	8.36
Cphy_0233	phospholipid/glycerol acyltransferase	10.14	10.29	9.74	9.92	9.49	10.65	8.79	8.94	9.68	9.62	10.5	10.5	9.33	9.62	9.08	9.34	8.09	8.31
Cphy_0234	RNA polymerase, sigma 70 subunit, RpoD family	12.65	12.37	11.32	11.24	11.63	12.86	11.5	11.24	11.96	11.38	12.48	12.53	11.76	11.83	10.93	11.63	10.5	10.42
Cphy_0235	ribosomal protein S12	14.73	14.78	13.73	13.88	14.11	14.28	14.13	14.14	14.48	14.55	14.7	14.63	14.43	14.54	14.15	14.31	13.58	13.75
Cphy_0236	ribosomal protein S7	14.31	14.53	13.5	13.53	13.83	14.07	13.58	13.72	14.14	14.16	14.3	14.34	14.01	14.15	13.84	13.97	13.11	13.33
Cphy_0237	translation elongation factor G	14	14.17	13.39	13.44	13.41	13.67	13.41	13.52	13.78	13.82	13.92	13.91	13.66	13.85	13.52	13.58	12.83	13.02
Cphy_0238	translation elongation factor Tu	14.13	14.2	13.78	13.92	13.82	14.03	14.2	14.23	14.09	14.13	14.16	14.14	13.97	14.11	13.88	14.07	13.65	13.72
Cphy_0239	hypothetical protein	8.57	9.36	10.18	9.63	12.23	11.82	8.89	8.49	9.19	10.45	8.88	9.14	9.17	9.79	10.96	9.08	10.59	10.74
Cphy_0240	diguanylate cyclase/phosphodiesterase	11.58	11.16	10.7	11.03	11.11	11.19	11.6	11.8	11.15	11.09	11.02	11.12	10.76	10.79	10.78	10.71	10.78	11.04
Cphy_0241	hypothetical protein	9.81	9.12	9.58	9.65	9.06	9.48	9.63	9.8	9.4	9.19	9.29	9.16	9.36	9.38	8.86	9.28	8.96	9.73
Cphy_0242	cell shape determining protein, MreB/Mrl family	12.54	12.61	12.56	12.52	12.13	12.63	13.07	13.15	12.38	12.27	12.41	12.49	12.46	12.56	11.75	12.47	12.03	12.28
Cphy_0243	flagellar basal body rod protein	12.93	13.26	12.5	12.45	12.7	13.02	13.28	13.38	12.72	13.02	12.9	13.15	12.7	12.94	12.53	12.76	12.36	12.56
Cphy_0244	protein of unknown function DUF1078 domain protein	12.27	12.4	12.14	12.12	11.74	12.42	12.52	12.76	12	12.33	12.25	12.51	12.08	12.24	11.96	12.09	11.63	11.92
Cphy_0245	hypothetical protein	12.37	12.49	12.16	12.21	11.88	12.63	12.57	12.85	11.97	12.29	12.28	12.62	12.01	12.11	12.06	12.05	11.71	11.9
Cphy_0246	helicase, RecD/TraA family	10.83	10.58	10.03	9.86	9.88	10.26	10.55	10.62	10.27	10.3	10.26	10.55	10.18	10.25	10.02	10.05	10.08	9.97
Cphy_0247	hypothetical protein	13.67	13.65	13.19	13.25	13.23	13.13	13.81	13.8	13.7	13.54	13.38	13.53	13.31	13.36	13.26	13.45	13.45	13.51
Cphy_0248	amidophosphoribosyltransferase	13.06	13.2	12.86	12.85	12.64	12.63	13.08	13.22	13.18	13.17	12.98	13.22	12.63	12.86	12.69	13.01	12.67	12.8
Cphy_0249	hypothetical protein	12.44	12.68	12.59	12.81	11.86	12.19	12.5	12.68	12.46	12.76	12.67	12.74	12.22	12.34	12.17	12.47	11.77	12.04
Cphy_0250	RNA binding S1 domain protein	10.66	10.78	11.11	10.9	9.92	11.25	10.42	10.61	10.24	10.46	10.88	10.95	10.3	10.58	10.1	10.44	9.62	10.18
Cphy_0251	acyl-ACP thioesterase	12.14	12.08	11.72	11.74	11.16	12.1	11.79	11.65	11.6	11.48	11.97	12.23	11.59	11.7	11.04	11.57	11.14	11.21
Cphy_0252	Abortive infection protein	11.72	11.66	11.51	11.72	12.01	12.12	11.51	11.84	12.08	12.37	11.66	11.82	11.55	11.65	11.83	11.61	11.63	11.51
Cphy_0253	hypothetical protein	7.57	8.33	10.6	10.99	7.46	8.66	8.6	8.52	7.95	8.64	8.73	8.21	8.31	8.47	8.78	8.2	8.31	9.35
Cphy_0254	thioredoxin reductase	10.99	11.56	12.63	12.79	12.79	12.65	12.05	12.15	11.97	12.19	11.68	11.67	11.91	12.07	11.95	11.79	12.06	12.17
Cphy_0255	sigma 54 modulation protein/ribosomal protein S30EA	11.75	12.84	13.51	13.45	13.05	13.24	13.16	13.09	13.24	13.58	13.23	13.32	12.69	12.97	13.52	12.73	12.97	13.02
Cphy_0256	preprotein translocase, SecA subunit	13.01	13.03	12.54	12.53	12.88	13.16	12.98	13.12	12.83	12.94	12.86	13.06	12.79	12.95	12.7	12.85	12.66	12.71
Cphy_0257	peptide chain release factor 2	13.02	13.12	11.68	11.89	12.29	12.77	12.58	12.84	12.79	12.92	12.75	13.01	12.49	12.63	12.53	12.66	12.16	12.15
Cphy_0258	CheW protein	9.91	10.18	10.57	10.9	9.58	10.46	9.64	10.26	9.77	10.39	10.41	10.55	9.87	10.16	10.03	10	9.64	9.93
Cphy_0259	excinuclease ABC, B subunit	11.62	11.11	12.1	12.28	11.16	12.64	11.6	11.5	11.29	11.39	11	11.28	10.85	10.92	11.33	11.16	11.45	11.38
Cphy_0260	excinuclease ABC, A subunit	11.38	11.32	11.9	12.03	11.18	12.56	11.63	11.6	11.19	11.31	10.98	11.32	10.86	10.95	11.23	11.12	11.12	11.23
Cphy_0261	metal dependent phosphohydrolase	10.74	10.71	12.07	12.04	10.03	11.76	10.82	10.97	10.49	10.79	10.83	10.98	10.13	10.37	11.11	10.46	10.74	10.87
Cphy_0262	beta-lactamase domain protein	11.37	11	11.54	11.76	10.81	11.25	11.8	11.78	10.77	10.46	11.68	11.39	10.81	10.8	10.9	10.92	11.37	11.81
Cphy_0263	von Willebrand factor type A	10.82	10.91	13.85	13.8	12.55	12.37	10.52	10.34	11.83	12.17	11.92	12.24	13.51	13.6	13.97	14	15.2	15.2
Cphy_0264	GMP synthase, large subunit	11.97	11.88	12.84	12.97	11.69	11.65	10.8	11.08	11.87	11.66	12.06	12.07	12.7	12.79	13.02	13.1	14.77	14.79
Cphy_0265	hypothetical protein	8.7	8.18	8.27	7.64	7.15	8.4	7.9	8.78	8.24	7.89	8.15	8.33	8.36	8.13	7.93	8.09	7.35	8.32
Cphy_0266	hypothetical protein	9.9	9.56	8.73	8.89	9.28	9.69	9.96	10.16	9.47	9.4	9.36	9.8	9.2	9.31	8.95	9.29	9.15	9.34
Cphy_0267	putative modification methyltransferase	10.92	10.63	9.43	9.06	10.39	10.61	11.47	11.36	10.58	10.49	10.31	10.63	10.48	10.55	10.19	10.52	10.63	10.19
Cphy_0268	histidine kinase	11.45	11.3	9.54	8.39	10.91	11.42	12.13	12.32	10.94	11.15	10.87	11.32	10.99	11.09	10.95	11.2	11.27	11.14
Cphy_0269	hypothetical protein	11.39	11.28	7.92	8.01	10.88	11.24	11.74	12.15	10.92	11.25	10.82	11.43	10.9	10.92	11.27	11.12	10.92	11.19
Cphy_0270	hypothetical protein	10.95	11.03	8.32	7.5	10.47	11.1	11.22	11.92	10.72	11.33	10.68	11.15	10.93	11.05	10.85	11.13	10.8	11
Cphy_0271	hypothetical protein	11.59	11.64	9.67	8.93	11.01	11.55	11.67	12.24	12.29	11.89	11.17	11.38	12.42	12.37	11.49	11.95	11	11.38
Cphy_0272	hypothetical protein	9.84	10.57	11.79	12.08	10.88	11.45	9.7	10.62	11.52	11.79	10.64	10.53	12.52	12.7	12.79	12.34	11.78	12.32
Cphy_0273	filamentation induced by cAMP protein Fic	9.41	9.11	8.74	8.87	9.43	9.43	9.93	9.84	9.24	8.97	8.8	8.81	9.2	9.37	9.33	9.16	9.8	9.39
Cphy_0274	S-adenosyl-methyltransferase MraW	9.68	9.47	9.3	9.27	9.1	9.83	9.9	10	9.28	9.27	9.29	9.41	9.47	9.53	9.6	9.55	9.7	9.75
Cphy_0275	transcriptional regulator, XRE family	9.71	9.63	10.23	10.64	9.65	10.07	10.23	9.92	9.48	9.68	9.75	9.55	9.39	9.49	9.83	9.55	9.76	9.94
Cphy_0276	transcriptional regulator, MerR family	8.58	8.31	8.38	8.7	9.13	8.59	10.31	9.26	8.6	8.38	8.3	8.49	8.35	8.5	8.57	8.5	9.17	8.8
Cphy_0277	protein of unknown function DUF1275	10.78	10.3	10.03	9.81	10.52	11.1	10.7	10.27	10.12	9.79	10.25	10.44	9.79	9.97	9.76	9.92	9.91	9.63
Cphy_0278	hypothetical protein	10.33	10.23	10.55	10.3	9.93	10.55	10.08	9.74	9.64	9.75	10.05	10.22	9.46	9.74	9.83	9.51	9.53	9.53
Cphy_0279	hypothetical protein	8.1	8.45	7.29	7.14	7.76	7.59	8.54	8.14	8.04	8.17	8.22	8.05	7.48	7.36	7.8	7.48	7.6	6.74
Cphy_0280	hypothetical protein	10.07	10.08	8.17	8.24	9.67	9.07	10.5	10.13	10.14	9.85	9.91	9.87	9.19	8.96	9.39	9.17	9.67	8.7
Cphy_0281	purine or other phosphorylase family 1	10.05	9.84	8.92	9.31	10.02	9.31	10.14	9.68	9.83	10.09	9.48	9.94	9.49	9.41	9.51	9.63	9.87	9.25
Cphy_0282	hypothetical protein	9.56	9.92	8.21	7.77	9.81	9.23	10.69	9.62	11.64	11.57	9.29	9.39	11.64	11.26	10.05	11.15	10.49	9.58
Cphy_0283	hypothetical protein	12.62	13.06	13.23	13.32	12.49	12.75	13.53	13.34	12.77	12.82	13.18	12.96	12.85	12.9	12.66	12.61	12.36	12.4
Cphy_0284	peptidylprolyl isomerase FKBP-type	12.53	12.53	12.77	12.61	11.84	12.81	12.8	12.87	12.31	12.52	12.37	12.56	12.35	12.55	12.81	12.39	12.03	12.15
Cphy_0285	methyl-accepting chemotaxis sensory transducer	10.01	9.81	10.42	10.27	8.58	9.96	9.77	10.18	9.32	9.97	9.48	9.83	9.16	9.36	9.87	9.24	9.45	10.06
Cphy_0286	methylated-DNA--protein-cysteine methyltransferase	10.84	10.35	10.74	10.67	10.56	10.27	11.12	10.95	10.52	10.12	10.46	10.47	10.16	10.12	10.37	10.26	10.55	10.87
Cphy_0287	GCN5-related N-acetyltransferase	10.19	9.9	10.07	10.33	9.5	9.81	10.35	10.47	9.76	9.52	9.83	9.97	9.58	9.64	9.71	9.67	9.93	10.21
Cphy_0288	glycosyl hydrolase family 88	8.33	8.18	8.4	7.98	9.39	8.15	10.22	9.17	8.01	8.19	8.44	8.52	8.11	8.21	8.17	8.14	8.82	8.04
Cphy_0289	binding-protein-dependent transport systems inner membrane component	8.91	8.55	8.73	8.18	9.8	8.59	10.64	9.84	8.46	8.38	8.58	8.76	8.51	8.52	8.35	8.44	9.92	8.36
Cphy_0290	binding-protein-dependent transport systems inner membrane component	8.56	8.32	8.98	8.19	9.51	8.19	10.61	9.64	7.93	8.03	8.21	8.6	8.2	8.29	8.06	8.27	8.85	8.24
Cphy_0291	extracellular solute-binding protein family 1	9.78	9.56	9.27	9.79	9.35	9.54	10.77	10.45	9.37	9.38	9.62	9.75	9.84	9.73	9.79	10.03	9.59	9.33
Cphy_0292	signal transduction histidine kinase, LytS	11.98	11.46	11.71	11.73	11.49	11.55	12.07	12.27	11.8	11.64	11.22	11.55	11.63	11.75	11.55	11.73	11.26	11.2
Cphy_0293	two component transcriptional regulator, AraC family	10.9	10.66	10.04	10.55	10.65	10.88	11.64	11.42	10.65	10.67	10.18	10.89	10.58	10.86	10.54	10.59	10.26	10.09
Cphy_0294	hypothetical protein	9.95	10.45	9.16	9.11	9.85	9.36	10.2	9.2	11.7	11.97	10.79	10.57	12.8	13	12.17	11.98	10.77	10.6
Cphy_0295	DNA topoisomerase (ATP-hydrolyzing)	10.15	10.06	9.43	8.68	9.71	9.75	9.38	9.65	9.75	9.66	9.56	9.9	9.41	9.56	9.7	9.5	9.19	9.59
Cphy_0296	DNA topoisomerase (ATP-hydrolyzing)	10.63	10.21	9.6	9.69	9.82	10.13	10.2	10.1	10.04	9.83	9.94	10.11	9.89	9.88	9.83	9.96	9.89	9.64
Cphy_0297	CDP-glycerol:poly(glycerophosphate) glycerophosphotransferase	11.4	11.17	11.28	11.19	11.01	11.25	11.31	11.67	10.91	10.69	11.04	11.31	10.93	11.02	10.95	11.03	10.95	11.54
Cphy_0298	hypothetical protein	11.05	11.16	10.85	10.55	10.27	11.11	10.9	11.49	10.5	10.71	11.01	11.21	10.58	10.69	10.75	10.67	10.88	11.18
Cphy_0299	glycosyl transferase family 2	10.99	10.92	9.83	9.56	9.37	10.41	10.73	11.27	10.31	10.12	10.61	10.81	10.37	10.37	10.16	10.46	10.31	10.86
Cphy_0300	glycerol-3-phosphate cytidylyltransferase	11.1	11.15	9.73	9.07	9.02	10.32	10.12	11.18	10.4	10.63	11.09	11.17	10.29	10.34	10.43	10.22	10.11	10.93
Cphy_0301	CDP-glycerol:poly(glycerophosphate) glycerophosphotransferase	10.42	10.89	9.59	9.47	9.48	10.24	10.38	10.87	9.99	10.33	10.66	10.93	9.97	10.15	10.21	10.08	10.04	10.63
Cphy_0302	Orn/DAP/Arg decarboxylase 2	10.37	9.69	10.02	10.26	9.39	9.45	10.47	10.66	10.06	9.54	9.81	9.76	9.64	9.54	9.73	9.71	9.82	10.15
Cphy_0303	anti-sigma-28 factor, FlgM	11.39	10.99	11.21	11.44	11.77	11.45	10.71	11.72	11.54	11.41	10.96	10.88	10.78	10.83	11.37	10.92	11.94	12.22
Cphy_0304	hypothetical protein	11.13	10.74	10.79	10.84	11.04	11.29	10.97	11.58	11.1	10.98	10.48	10.5	10.39	10.58	10.63	10.69	11.13	11.59
Cphy_0305	flagellar hook-associated protein FlgK	11.89	11.98	11.25	11.2	12.47	12.09	12.29	12.52	12.26	12.17	11.43	11.64	11.31	11.42	11.77	11.63	12.31	12.34
Cphy_0306	flagellar hook-associated protein FlgK	11.89	11.99	10.94	10.67	12.15	11.96	12.13	12.43	12.09	12.36	11.21	11.47	11.11	11.34	11.67	11.54	11.85	12.1
Cphy_0307	flagellar hook-associated protein 3	12.4	12.28	11.53	10.96	12.74	12.49	12.65	12.95	12.62	12.81	12.1	12.25	11.73	11.88	12.33	12.09	12.52	12.6
Cphy_0308	protein of unknown function DUF180	11.44	11.48	11.89	11.42	11.63	12.13	11.61	12.04	11.48	12.08	11.69	11.64	10.88	10.9	11.53	11.2	11.34	11.55
Cphy_0309	carbon storage regulator, CsrA	9.62	9.81	9.55	10.03	9.1	10.01	8.77	10.02	9.62	10.16	9.72	9.93	8.86	9.06	9.59	9.27	8.36	9.63
Cphy_0310	hypothetical protein	9.07	9.09	7.44	6.91	8.67	9.6	8.28	9.26	8.82	9.39	8.74	8.95	8.05	8.24	8.62	8.47	8.52	8.83
Cphy_0311	flagellar protein FlaG protein	11.32	11.57	10.96	10.7	11.98	12.22	11.86	12.51	11.55	12.16	11.33	11.45	11.07	11.23	11.79	11.45	12.4	12.49
Cphy_0312	flagellar hook-associated 2 domain protein	11.86	11.93	11.38	10.59	12.87	12.6	12.47	12.8	12.31	12.46	11.78	11.94	11.33	11.5	12.21	11.75	12.7	12.77
Cphy_0313	flagellar protein FliS	9.82	10.16	10.41	9.94	10.61	10.58	9.55	10.86	10.11	10.68	9.97	10.14	9.26	9.46	10.02	9.62	10.08	10.76
Cphy_0314	hypothetical protein	9.22	9.41	6.46	6.32	8.73	9.7	8.62	9.72	9.48	9.83	9.2	9.51	8.6	8.71	8.79	8.51	8.83	9.05
Cphy_0315	flagellin domain protein	12.94	13.62	14.58	14.72	14.14	13.99	14.34	14.37	13.86	14.34	13.84	13.77	12.96	13.26	13.72	13.16	13.85	13.88
Cphy_0316	FliB family protein	9.44	9.58	9.04	8.96	9.17	9.53	9.53	9.91	9.86	9.82	9.43	9.35	9.12	9.12	9.04	9.11	9.13	9.05
Cphy_0317	hypothetical protein	12.21	12.15	12.52	12.43	12.88	12.54	12.49	12.89	12.46	12.67	11.92	11.88	11.78	11.99	12.45	12.16	12.94	13.12
Cphy_0318	Amidophosphoribosyltransferase	9.22	8.92	9.46	9.85	9.21	9.26	9.56	9.82	9.26	9.24	8.93	9.09	9.04	9.08	9.27	9.25	9.3	9.43
Cphy_0319	glycerol-3-phosphate responsive antiterminator, GlpP	10	9.71	10.27	10.23	10.35	10.44	10.22	10.4	10.07	9.9	9.94	10.05	9.92	9.81	10.09	9.95	10.2	10.12
Cphy_0320	FAD dependent oxidoreductase	8.97	9.68	11.68	11.7	9.94	9.19	10.07	10.78	11.35	11.3	9.19	8.82	11.14	10.89	10.37	10.75	9.38	9.3
Cphy_0321	FAD-dependent pyridine nucleotide-disulphide oxidoreductase	9.08	9.64	11.04	11.32	10.4	9.14	9.98	10.69	11.53	11.15	9.06	8.99	11.15	10.79	10.2	10.89	9.37	9.42
Cphy_0322	protein of unknown function DUF1667	9.3	10	10.79	10.87	10.61	9.54	10.52	11.02	11.7	11.72	9.21	9.15	11.25	11.07	10.46	11.12	9.66	9.35
Cphy_0323	glycosyl transferase family 2	9.05	9.24	10.52	10.24	9.69	8.82	8.59	9.9	10.6	10.78	9.05	8.89	10.09	9.95	9.41	9.94	8.39	8.8
Cphy_0324	peptidase A8 signal peptidase II	9.58	9.78	10.45	10.55	9.56	9.55	8.9	9.57	10.28	10.4	9.73	9.58	9.94	9.93	9.48	9.78	8.57	9.31
Cphy_0325	CTP synthase	10.29	10.1	9.31	9.27	8.88	9.76	8.57	8.68	9.73	9.82	10.13	10.45	9.21	9.28	9.42	9.46	8.28	8.96
Cphy_0326	ATP-dependent metalloprotease FtsH	11.76	11.54	12.08	12.29	11.34	11.67	11.84	11.88	11.55	11.44	11.45	11.51	12.04	12.1	11.99	12.24	12.06	12.11
Cphy_0327	excinuclease ABC, C subunit	10.78	11.16	10.98	10.82	10.91	11.04	10.95	10.95	10.68	10.93	10.96	10.93	10.96	11.12	11.14	11.31	11.37	11.39
Cphy_0328	HPr kinase	11.23	11.25	11.18	11.25	10.67	10.81	11.45	11.57	11.18	10.92	10.98	10.97	11.2	11.27	11.04	11.31	10.93	11.31
Cphy_0329	glucokinase, ROK family	12.44	12.24	10.97	11.22	12.01	11.84	12.63	12.65	11.96	11.97	11.84	12.04	12.01	12.11	12.02	12.23	12.04	12.1
Cphy_0330	UDP-N-acetylenolpyruvoylglucosamine reductase	12.42	12.48	11.13	11.31	12	11.67	12.22	12.32	12.03	12.21	11.98	12.29	11.88	11.95	12.12	12.13	11.88	11.96
Cphy_0331	hypothetical protein	11.68	11.79	10.84	10.87	11.05	11.28	11.56	11.89	11.59	11.66	11.36	11.57	11.59	11.68	11.52	11.65	11.2	11.32
Cphy_0332	protein of unknown function DUF199	12.3	12.61	12.74	12.49	11.39	11.86	12.42	12.39	12.26	12.21	12.29	12.3	12.27	12.4	11.85	12.24	11.71	11.99
Cphy_0333	Phosphotransferase system, phosphocarrier protein HPr	12.16	11.86	11.55	11.62	10.97	11.05	11.31	11.57	11.51	11.44	12	11.71	11.29	10.92	11.43	11.18	11.14	11.33
Cphy_0334	hypothetical protein	12.07	12.11	11.74	11.85	12.08	11.78	12.12	12.16	11.72	11.65	12.11	12.14	11.69	11.76	11.9	12.02	12.29	12.27
Cphy_0335	DNA polymerase III, alpha subunit	11.38	11.59	10.94	11.05	10.99	11.25	11.51	11.59	10.84	11.13	11.57	11.5	10.96	11.08	11.02	11.22	11.29	11.48
Cphy_0336	6-phosphofructokinase	11.6	11.14	11.9	12.18	11.03	11.13	11.91	11.78	11.42	10.91	11.71	11.42	11.12	11.02	10.96	11.2	11.08	11.23
Cphy_0337	ABC transporter related	11.1	11.01	9.57	9.29	10.22	10.57	10.46	10.21	11.01	10.47	10.5	10.49	10.43	10.34	10.19	10.26	9.85	10.18
Cphy_0338	RNA binding S1 domain protein	11.76	11.88	10.98	11.03	10.87	11.31	11.97	11.73	11.43	11.47	11.57	11.67	11.34	11.4	11.48	11.48	11.14	11.22
Cphy_0339	binding-protein-dependent transport systems inner membrane component	7.45	6.85	7.45	6.9	8.87	6.91	8.79	8.15	6.77	6.77	6.91	7.4	6.96	6.79	7.03	7	8.66	6.99
Cphy_0340	binding-protein-dependent transport systems inner membrane component	7.38	7.31	7.51	7.57	9.43	7.05	8.94	8.32	6.82	7.2	7.42	7.41	6.89	7.02	6.8	7.18	8.71	7.05
Cphy_0341	extracellular solute-binding protein family 1	9.05	8.43	8.22	8.43	8.95	7.91	8.77	8.79	8.19	8.26	8.01	8.36	8.63	8.48	8.31	8.4	8.3	7.53
Cphy_0342	transcriptional regulator, AraC family	9.01	8.57	8.51	8.56	9.4	8.54	9.72	9.19	8.72	8.59	8.45	8.7	8.57	8.59	8.62	8.5	9.6	8.66
Cphy_0343	FG-GAP repeat protein	8.66	8.71	9.15	9.09	9.44	8.47	9.7	9.04	8.96	9.18	8.51	8.67	8.83	8.73	8.68	8.71	9.31	8.62
Cphy_0344	membrane protein-like protein	9.18	9.23	9.25	9.34	10.05	9.56	9.08	8.74	9.25	8.73	9.15	9.31	10.09	9.87	9.41	9.43	9.55	9.06
Cphy_0345	hypothetical protein	12.77	12.39	12.1	12.27	12.07	11.8	12.3	12.42	12.37	12.12	12.35	12.28	12.15	12.14	12.13	12.15	12.25	12.3
Cphy_0346	protein of unknown function UPF0079	12.87	12.48	11.83	12.2	12.31	12.19	12.59	12.52	12.36	12.21	12.38	12.54	12.18	12.29	12.17	12.29	12.29	12.38
Cphy_0347	peptidase M22 glycoprotease	12.09	11.71	11.45	11.59	11.52	11.89	11.51	12	11.44	11.63	11.73	11.75	11.66	11.72	11.65	11.68	11.68	11.77
Cphy_0348	ribosomal-protein-alanine acetyltransferase	11.78	11.53	11.24	11.61	10.97	11.77	11.16	11.54	11.37	11.45	11.55	11.73	11.23	11.22	11.5	11.25	11.25	11.62
Cphy_0349	hypothetical protein	10.39	10.26	11.63	11.91	10.74	11.01	10.98	11.19	10.32	10.63	10.66	10.71	10.7	10.85	10.92	10.69	11.08	11.13
Cphy_0350	ribonuclease Z	12.03	11.7	11.71	11.93	11.93	12.14	11.44	11.67	12.05	11.42	11.85	11.86	12.1	12.2	11.59	12.09	11.88	11.85
Cphy_0351	hypothetical protein	10.67	10.89	11.71	11.81	10.55	10.91	9.58	10.42	10.56	10.7	10.89	10.82	10.59	10.87	10.78	10.78	10.43	11.19
Cphy_0352	metalloendopeptidase, glycoprotease family	11.35	11.18	10.97	11.15	10.98	11.16	11.12	10.99	11.09	10.93	10.93	11.09	11.18	11.17	11.04	11.31	11.23	11.42
Cphy_0353	2-C-methyl-D-erythritol 4-phosphate cytidylyltransferase	10.5	10.49	10.33	10.69	10.09	10.62	10.34	10.14	10.33	10.42	10.36	10.53	10.4	10.44	10.39	10.5	10.37	10.44
Cphy_0355	protein of unknown function DUF340 membrane	9.3	9.07	8.65	8.72	7.86	8.55	9.21	8.47	8.55	8.03	8.98	8.74	8.54	8.44	7.58	8.51	8.75	8.1
Cphy_0356	hypothetical protein	7.28	7.02	5.58	6.03	6.12	6.43	5.79	5.51	6.81	5.76	6.62	6.38	6.02	5.69	5.39	6.06	5.61	5.91
Cphy_0357	hypothetical protein	13.35	13.38	12.69	12.71	12.42	12.9	12.63	13.07	12.86	12.8	13.38	13.43	12.36	12.74	12.41	12.5	11.47	11.78
Cphy_0358	two component transcriptional regulator, winged helix family	11.45	11.52	9.69	9.88	11.04	10.75	10.41	11.11	10.86	10.88	11.1	11.24	10.59	10.79	10.65	10.8	9.82	10.26
Cphy_0359	ABC transporter related	11.26	11.41	10.44	10.5	10.75	10.81	10.67	10.95	10.92	10.88	11.01	11.23	10.59	10.71	10.78	10.69	10.25	10.21
Cphy_0360	hypothetical protein	11.05	11.32	11.11	11.12	10.32	10.51	10.34	10.66	10.53	10.68	11.06	11.22	10.32	10.63	10.87	10.56	9.58	10.24
Cphy_0361	histidine kinase	11.49	11.44	11.49	11.41	11.03	11.29	11.07	11.3	11.1	11.19	11.4	11.45	11	11.18	11.35	11.16	11.04	10.9
Cphy_0362	ABC transporter related	10.7	10.64	9.63	9.52	9.68	9.6	9.78	9.02	10.09	9.24	10.44	10.36	9.87	9.64	9.08	9.53	8.67	8.88
Cphy_0363	hypothetical protein	10.82	10.4	11.28	11.6	11.25	11	10.15	10.34	10.96	10.47	10.96	10.55	11.13	10.98	11.19	11.08	10.71	10.88
Cphy_0364	GPR1/FUN34/yaaH family protein	9.92	9.37	9.69	9.6	9.28	9.62	8.98	8.59	9.18	8.51	9.72	9.4	8.94	8.77	8.49	8.64	9.1	8.72
Cphy_0365	Rhodanese domain protein	8.78	8.09	7.45	8.31	13.1	12.33	8.44	7.94	9.77	9.17	8.04	8.22	9.97	10.19	8.56	9.24	9.44	9.33
Cphy_0366	putative RNA methylase	11.99	11.52	11.51	11.43	11.85	12.03	11.43	11.41	11.62	11.13	11.83	11.74	11.43	11.55	10.94	11.41	10.95	10.62
Cphy_0367	alpha/beta hydrolase fold	11.89	12.15	12.66	12.6	11.81	11.43	13.01	12.76	11.98	11.87	11.9	12.01	12.1	12.19	11.74	12.12	11.91	12.23
Cphy_0368	cell wall hydrolase/autolysin	9.92	9.64	10.31	10.54	10.23	10.45	10.06	10.03	10.24	9.83	9.34	9.43	10.13	10.19	10.22	10.28	10.57	10.85
Cphy_0369	non-canonical purine NTP pyrophosphatase, rdgB/HAM1 family	11.44	11.08	10.19	10.5	11.96	11.28	10.88	11.06	11.12	10.86	10.88	11.09	10.84	10.7	10.64	10.96	11.05	11.2
Cphy_0370	phosphodiesterase, MJ0936 family	9.33	9.62	9.49	9.8	9.76	9.94	9.23	9.49	9.56	9.69	9.63	9.76	9.78	9.79	9.3	9.69	9.13	9.21
Cphy_0371	DJ-1 family protein	11.93	11.84	11.89	11.96	11.97	12.18	12.15	12.71	11.91	12.06	11.72	11.87	11.53	11.67	11.84	11.82	12.64	12.73
Cphy_0372	hypothetical protein	11.93	12.26	12.43	12.39	12.92	12.45	12.53	12.82	12.24	12.7	12.17	12.36	11.62	11.94	12.29	12.07	12.68	12.88
Cphy_0373	amino acid carrier protein	8.81	9.4	8.33	7.72	9.72	8.08	9.19	8.13	11.18	11.07	8.59	8.61	10.59	10.44	8.84	10.34	8.85	7.88
Cphy_0374	small acid-soluble spore protein alpha/beta type	14.3	14.48	11.72	11.82	14.62	14.1	9.88	9.91	15.21	15.1	14.58	14.48	15.29	15.22	15.11	15.2	14.53	14.56
Cphy_0375	phosphoglucosamine mutase	12.66	12.52	11.16	11.37	12.7	12.37	12.34	12.56	12.61	12.35	12.19	12.22	12.33	12.4	11.73	12.31	11.89	11.81
Cphy_0376	trigger factor	13.51	13.44	12.53	12.28	13.4	13.46	13.23	13.48	13.46	13.43	13.21	13.32	13.14	13.25	12.77	13.27	12.5	12.43
Cphy_0377	ATP-dependent Clp protease, proteolytic subunit ClpP	12.51	12.68	12.18	12.09	12.7	12.72	12.41	12.84	12.42	12.61	12.29	12.58	12.32	12.54	12.21	12.39	11.96	12.05
Cphy_0378	ATP-dependent Clp protease, ATP-binding subunit ClpX	13.03	13.04	12.55	12.64	13.04	13.19	12.93	13.15	12.91	13.07	12.72	12.95	12.5	12.84	12.68	12.68	12.69	12.56
Cphy_0379	ATP-dependent protease La	10.92	10.88	9.98	9.47	10.3	11.12	10.3	10.92	10.68	10.75	10.43	10.91	10.69	10.83	10.42	10.56	10.08	10.33
Cphy_0380	GTP-binding protein HSR1-related	9.97	10.11	9.7	9.49	9.36	10.25	9.15	9.86	9.81	10.19	10.08	10.25	9.75	10.23	9.86	9.54	8.93	9.35
Cphy_0381	MATE efflux family protein	9.18	9.02	10.17	10.61	10.12	9.48	10.91	10.95	9.01	8.75	9.47	9.44	9.1	9.28	8.92	9.38	10.21	9.56
Cphy_0382	methyl-accepting chemotaxis sensory transducer	11.37	11.04	11.55	11.48	11.01	12.13	11.71	12.07	11.81	11.96	11.12	11.43	11.1	11.37	11.4	11.34	12.21	12.32
Cphy_0383	hypothetical protein	10.67	10.68	11.45	11.48	10.83	10.9	10.81	10.93	11.04	10.65	10.67	10.53	11.1	11.14	10.76	11	11.24	11.42
Cphy_0384	protein of unknown function DUF939	10.43	10	10.77	10.93	10.71	10.82	11.34	10.61	10.45	10.29	9.94	10.07	10.45	10.58	10.23	10.47	11.09	10.97
Cphy_0385	transcriptional regulator, AraC family	9.56	8.97	9.09	8.97	9.53	8.82	10.54	10.72	9.23	8.89	8.99	9.16	9.08	9.09	9.26	9.14	9.81	9.24
Cphy_0386	hypothetical protein	9.58	9.19	9.46	9.81	9.61	8.77	10.9	10.77	9.32	9.24	9.13	9.36	9.64	9.4	9.55	9.58	9.96	9.66
Cphy_0387	hypothetical protein	8.98	8.61	9.01	9.43	8.69	8.17	9.47	9.91	8.67	8.66	8.33	8.62	8.96	8.76	9.13	8.94	8.95	8.95
Cphy_0388	oxidoreductase domain protein	6.86	6.87	7.31	7.21	7.52	6.56	8.47	7.47	7.21	7.33	6.71	6.81	7.24	7.17	7.19	7.14	7.61	6.65
Cphy_0389	protein of unknown function DUF6 transmembrane	7.12	7.34	8.58	7.59	8.81	6.88	9.4	8.28	7.92	8.11	7.23	7.42	7.65	7.65	7.46	7.81	8.44	7.53
Cphy_0390	amidohydrolase	7.86	7.5	8.57	7.63	8.96	7.05	9.09	8.2	7.85	8.05	7.32	7.56	7.36	7.68	7.33	7.83	8.37	7.38
Cphy_0391	hypothetical protein	8.18	7.92	9.13	8.55	9.9	7.5	10.48	9.08	8.24	8.4	8.34	8.33	8.17	8.17	8.47	8.16	9.6	8.08
Cphy_0392	NAD-dependent epimerase/dehydratase	7.73	7.81	8.39	8.19	9.29	7.03	9.34	8.67	8.04	8.13	7.95	7.72	7.64	7.52	7.93	7.83	9.06	7.79
Cphy_0393	binding-protein-dependent transport systems inner membrane component	6.59	6.34	6.79	6.34	7.86	6.34	7.85	7.96	6.29	6.38	6.6	6.96	6.59	6.38	6.4	6.77	7.38	6.67
Cphy_0394	binding-protein-dependent transport systems inner membrane component	7.36	6.77	7.65	7.38	8.59	6.72	8.88	8.34	7.01	7.01	6.89	7.09	7.52	7.09	7.33	7.27	8.81	7.42
Cphy_0395	extracellular solute-binding protein family 1	8.02	7.87	8.53	8.46	8.01	7.63	8.15	7.77	7.73	7.67	7.7	7.69	8.03	8.07	8.31	8.02	7.75	8.17
Cphy_0396	hypothetical protein	8.39	8.16	8.27	8.04	9.82	8.03	9.64	9.09	7.97	8.52	8.14	8.23	8.22	8.07	8.51	8.33	9.49	8.61
Cphy_0397	D-isomer specific 2-hydroxyacid dehydrogenase NAD-binding	8.71	8.59	8.81	8.99	10	8.27	10.08	9.26	8.5	8.46	8.39	8.45	8.5	8.49	8.64	8.75	9.43	8.78
Cphy_0398	oxidoreductase domain protein	8.73	8.5	8.9	8.39	10.25	8.18	10.23	9.36	8.42	8.61	8.52	8.58	8.37	8.46	8.73	8.62	9.78	8.87
Cphy_0399	GCN5-related N-acetyltransferase	7.78	7.58	7.54	7.97	8.66	7.51	8.69	8.06	7.39	7.47	7.11	7.45	7.54	7.52	7.66	7.73	8.64	8.13
Cphy_0400	sec-independent translocation protein mttA/Hcf106	7.9	7.7	7.13	7.27	8.28	7.62	8.67	8.05	7.19	7.91	7.85	7.6	7.62	7.39	8.11	7.71	8.77	8.09
Cphy_0401	sec-independent translocation protein mttA/Hcf106	8.48	8.17	8.58	8.45	9.14	8.15	9.59	8.82	7.83	8.46	8.18	8.3	8.52	8.22	8.85	8.52	9.45	8.91
Cphy_0402	Sec-independent protein translocase, TatC subunit	9.27	8.83	9.68	9.68	10.19	8.71	10.37	9.61	8.55	8.67	8.9	8.85	8.71	8.83	8.9	8.87	10.46	9.35
Cphy_0403	4Fe-4S ferredoxin iron-sulfur binding domain protein	8.6	7.81	8.77	8.61	10.66	10.7	9.01	8.06	8.36	8.13	8.17	7.98	8.61	8.6	7.93	7.5	8.79	7.6
Cphy_0404	hypothetical protein	8.19	7.38	8.95	8.58	9.35	9.63	8.15	7.83	7.86	7.96	7.55	7.6	7.94	7.9	8.16	7.27	8.85	7.42
Cphy_0405	polysaccharide deacetylase	11.75	11.62	11.69	11.41	11.12	12.21	11.93	12.13	11.63	11.66	11.61	11.89	11.27	11.44	11.57	11.49	11.76	11.57
Cphy_0406	histidine triad (HIT) protein	11.45	11.56	11.13	11.34	10.43	11.39	11.41	11.37	11.18	11.38	11.66	11.7	10.76	10.94	11.06	11.06	10.61	10.61
Cphy_0407	hypothetical protein	10.75	11.24	10.58	10.93	9.67	10.91	10.43	10.67	10.48	11.04	10.72	11.09	10.43	10.74	10.66	10.93	9.52	10.5
Cphy_0408	conserved hypothetical radical SAM protein	10.89	10.89	9.63	9.83	9.54	10.58	10.31	10.45	10.43	10.32	10.58	10.86	10.42	10.57	10.08	10.65	9.52	9.97
Cphy_0409	Malate dehydrogenase (oxaloacetate-decarboxylating)	11.89	11.53	11.45	11.55	11.15	11.28	11.3	11.31	11.38	10.74	11.58	11.63	11.33	11.25	10.9	11.31	10.9	10.78
Cphy_0410	transcription termination factor Rho	12.41	12.32	11.39	11.44	11.92	13.01	13.11	13.25	12.18	12.31	12.66	12.65	12.21	12.56	12.01	12.46	11.99	11.68
Cphy_0411	ribosomal protein L31	13.49	13.79	14.39	14.44	13.42	14.26	13.76	13.77	13.4	13.59	14.18	14.05	13.77	13.91	13.4	13.69	13.64	13.48
Cphy_0412	protein of unknown function DUF1385	12.11	12.42	11.86	11.59	11.93	12.88	12.2	12.26	11.81	12.27	12.43	12.53	12.26	12.39	12.48	12.54	12.28	12.29
Cphy_0413	protein-(glutamine-N5) methyltransferase, release factor-specific	11.12	11.02	10.48	10.49	10.49	11.5	10.64	10.9	10.65	10.82	10.87	11.26	10.56	10.69	10.74	10.74	10.3	10.08
Cphy_0414	peptide chain release factor 1	10.45	10.53	9.74	9.85	9.23	11.17	9.23	10.24	10.01	10.24	10.48	10.71	9.94	10.25	10.15	10.09	8.87	9.8
Cphy_0415	H(+)-transporting two-sector ATPase	10.12	9.87	9	8.82	9.26	10.1	9.65	9.3	9.55	9.41	9.73	10.09	9.22	9.37	9.17	9.22	9.41	8.82
Cphy_0416	TrkA-N domain protein	9.6	9.38	7.66	8.24	8.41	9.56	8.09	8.56	9.05	8.86	9.18	9.45	8.68	8.72	8.71	8.63	8.2	8
Cphy_0417	tRNA/rRNA methyltransferase (SpoU)	9.31	8.93	8.34	8.7	8.71	9.34	8.5	8.71	8.68	8.6	9.06	9.11	8.37	8.28	8.42	8.44	8.83	8.15
Cphy_0418	hypothetical protein	11.15	12.66	8.37	7.96	10	10.87	9.46	9.58	12.29	12.23	12.04	11.81	12.35	12.32	13.01	13.36	11.94	11.89
Cphy_0419	Glucose-6-phosphate isomerase	10.64	11.73	11.76	11.62	10.35	10.53	11.25	11.27	12.05	11.85	11.15	11.04	11.3	11.4	11.81	11.99	10.2	10.83
Cphy_0420	Patatin	9.66	9.88	8.99	8.97	9.4	9.16	9.8	9.36	10.28	10.14	9.22	9.15	10.2	9.9	9.25	9.92	9.44	9.04
Cphy_0421	ornithine carbamoyltransferase	8.92	9.41	8.94	8.58	8.25	8.89	8.47	8.65	9.92	9.97	8.72	8.98	9.87	9.58	9.02	9.64	8.05	8.61
Cphy_0422	hypothetical protein	10.94	11.19	12.3	12.32	12.88	11.61	10.52	11.2	12.1	12.12	11.77	11.47	12.32	12.41	13.34	12.25	11.24	11.61
Cphy_0423	hypothetical protein	11.26	10.42	10.93	11.25	10.54	10.66	10.76	11.23	10.76	10.27	10.6	10.6	10.61	10.69	10.46	10.83	10.71	10.69
Cphy_0424	putative transcriptional acitvator, Baf family	10.73	10.41	10.79	10.99	9.84	10.11	10.28	11.04	10.32	10.03	10.39	10.46	10.31	10.36	10.39	10.43	10.3	10.59
Cphy_0425	TIM-barrel protein, nifR3 family	10.63	10.35	9.52	9.39	9.64	10.09	9.96	10.42	9.9	9.98	10.14	10.45	9.64	9.81	9.87	9.92	9.9	9.54
Cphy_0426	aspartate-semialdehyde dehydrogenase	11.78	11.82	11.95	12.14	11.94	11.84	11.78	11.79	11.87	11.69	11.62	11.62	11.67	11.67	11.71	11.65	12.33	12.61
Cphy_0427	hypothetical protein	10.51	10.52	12.25	12.09	9.65	10.37	10.36	10.97	10.81	10.51	10.74	10.58	10.68	10.73	10.97	11.15	10.23	10.89
Cphy_0428	hypothetical protein	12.77	12.84	12.66	12.52	12.49	12.7	12.56	12.7	12.7	12.91	13.06	12.95	12.78	12.9	12.75	12.78	12.02	12.08
Cphy_0429	uracil-xanthine permease	10.9	11.13	8.55	7.89	9.07	8.67	9.08	8.65	9.91	9.42	11.49	11.06	8.06	7.95	7.59	8.21	7.95	7.68
Cphy_0430	glycosyltransferase 36	9.92	10.05	13.2	13.22	13.29	13.67	13.54	13.31	13.59	13.62	10.34	10.37	10.03	9.88	9.65	9.66	10.72	9.78
Cphy_0431	extracellular solute-binding protein family 5	11.98	11.56	10.97	11.11	10.01	10.9	9.71	10.59	11.05	10.98	11.83	11.41	11.86	11.85	12.59	12.64	10.13	11.05
Cphy_0432	binding-protein-dependent transport systems inner membrane component	12.2	12.01	11.12	11.32	10.3	10.71	10.78	10.99	11.14	11.25	12.19	11.75	11.92	11.82	12.6	12.46	10.73	11.03
Cphy_0433	binding-protein-dependent transport systems inner membrane component	11.68	11.61	10.04	10.39	10.28	10.11	10.29	10.54	10.62	10.68	11.69	11.23	11.39	11.25	11.86	11.94	10.44	10.47
Cphy_0434	ABC transporter related	11.99	11.6	10.09	10.29	10.13	10.59	10.88	10.84	10.81	11.16	11.85	11.62	11.69	11.61	12.16	12.3	10.95	11.06
Cphy_0435	hypothetical protein	10.86	10.92	9.95	10.11	8.96	9.79	8.98	9.85	10.37	10.57	11.01	10.69	10.87	10.88	11.52	11.04	9.41	9.94
Cphy_0436	methyl-accepting chemotaxis sensory transducer	9.68	10.02	9.14	9.31	9.69	10.49	10.05	9.7	9.31	9.23	9.67	9.69	10.55	10.57	10.55	10.57	10.3	10.21
Cphy_0437	ferric uptake regulator, Fur family	9.83	9.36	9.3	9.37	8.96	9.76	8.98	8.84	9.16	8.43	9.58	9.45	9.26	9.09	8.43	9	9.37	8.77
Cphy_0438	periplasmic solute binding protein	9.63	9.77	9.03	9.19	9.98	9.25	10.14	9.91	9.34	8.97	9.37	9.62	8.6	8.79	8.68	8.98	10.05	8.23
Cphy_0439	ABC transporter related	8.38	8.85	7.97	8.43	8.58	8.18	8.84	8.76	8.28	8.19	8.24	8.36	7.69	7.89	7.91	7.84	8.29	7.6
Cphy_0440	ABC-3 protein	8.67	9.27	9.08	9.52	9.19	8.38	8.85	9.17	8.52	8.48	8.39	8.72	7.92	8.02	8.07	7.95	8.42	7.68
Cphy_0441	hypothetical protein	8.63	8.77	8.84	9.45	9.14	8.61	9.54	9.36	8.45	8.68	8.47	8.75	8.37	8.19	8.76	8.16	9.14	8.12
Cphy_0442	ABC transporter related	11.07	10.73	10.06	9.94	10.07	10.49	9.6	9.44	10.22	9.92	10.78	10.88	9.86	10.12	10.03	9.89	9.57	9.34
Cphy_0443	ABC transporter related	11.1	11.29	10.93	10.69	9.78	10.83	10.06	10.05	10.33	10.59	11.12	11.29	10.07	10.42	10.66	10.15	9.99	10.17
Cphy_0444	GCN5-related N-acetyltransferase	9.12	9.48	7.63	7.99	8.93	9.52	9.61	8.6	8.75	8.78	8.97	9.36	8.88	8.72	8.36	8.41	9.32	7.91
Cphy_0445	SCP-like extracellular	8.36	8.71	9.33	9.8	8.19	9.06	9.11	8.33	8.4	8.5	8.5	8.45	8.74	8.89	8.39	8.5	8.22	8.7
Cphy_0446	beta-lactamase domain protein	10.34	9.89	8.88	9.45	9.58	9.28	9.45	9.54	10.37	9.95	9.66	9.67	9.91	9.76	9.98	9.91	9.29	9.52
Cphy_0447	translation initiation factor IF-3	13.31	13.39	12	12.22	12.18	12.82	12.48	12.47	12.93	12.42	13.37	13.25	12.96	12.84	11.99	12.69	11.3	11.57
Cphy_0448	ribosomal protein L35	13.85	13.85	12.82	12.99	12.56	13.15	13.13	13.29	13.33	13.57	13.99	13.97	13.43	13.28	13.46	13.24	12.45	12.57
Cphy_0449	ribosomal protein L20	11.12	11.26	10.99	11.07	9.96	11.23	9.64	10.39	10.87	11.25	11.63	11.39	10.77	10.83	10.61	10.86	9.44	9.65
Cphy_0450	hypothetical protein	11.05	11.93	10.48	10.52	10.92	11.13	10.63	11.61	10.85	11.23	11.59	11.68	11.25	11.44	11.19	11.39	11.22	11.62
Cphy_0451	hypothetical protein	11.81	12.53	11.01	10.66	12.04	12.02	11.74	12.11	11.64	11.8	12.17	12.25	11.76	12.07	11.93	12.05	12.26	12.41
Cphy_0452	hypothetical protein	10.48	10.32	11.07	11.23	12.88	10.84	9.28	10.39	11.37	11.19	10.95	10.57	11.39	11.52	12.7	11.55	10.6	11.28
Cphy_0453	hypothetical protein	11.13	11.11	11.98	12.05	13.41	11.56	10.81	11.07	12.04	11.97	11.6	11.36	12.07	12.25	13.38	12.37	11.77	11.83
Cphy_0454	hypothetical protein	8.93	9.27	9.89	10	11.29	9.53	8.23	8.94	9.93	10.28	9.78	9.43	9.97	10.08	11.68	10.13	9.28	9.78
Cphy_0455	aminotransferase class I and II	9.63	9.03	9.81	9.98	9.92	9.33	9.24	8.97	9.3	8.9	8.89	8.86	9.24	9.19	9.24	9.23	9.36	9.46
Cphy_0456	hypothetical protein	9.48	9.29	11.55	12.04	11.02	10.97	10.14	10.66	10.11	10	10.07	9.33	9.62	9.42	10.88	9.97	10.92	11.35
Cphy_0457	hypothetical protein	10.7	10.33	10.19	9.74	9.58	10.64	10.16	10.67	10.17	10.22	10.04	10.45	10.15	10.2	10.21	10.27	10.33	10.43
Cphy_0458	hypothetical protein	10.66	10.5	9.74	9.89	9.99	10.92	10.15	10.81	10.2	10.55	10.16	10.48	10.25	10.41	10.53	10.32	10.16	10.74
Cphy_0459	hypothetical protein	10.95	10.88	9.06	8.67	10.15	10.97	10.34	11.11	10.36	10.79	10.5	10.85	10.5	10.47	10.94	10.55	10.63	10.97
Cphy_0460	hypothetical protein	10.46	10.53	10.71	10.6	10.02	11.09	10.53	11.05	10.05	10.65	10.31	10.55	10.22	10.42	10.64	10.36	10.57	10.85
Cphy_0461	putative transcriptional regulator, TetR family	10.37	10.34	11.19	10.99	10.48	10.75	11.18	10.57	10.56	10.12	10.22	10.12	10.46	10.46	10.38	10.53	10.93	10.93
Cphy_0462	NAD-dependent epimerase/dehydratase	8.2	7.85	9.59	9.86	9.14	7.7	9.49	8.83	8.14	7.96	7.78	7.85	8.61	8.54	8.16	8.34	9.36	8.32
Cphy_0463	Peroxiredoxin	9.28	9.36	8.82	8.9	11.74	10.35	9.77	8.95	9.68	10.01	8.35	8.67	9.13	9.3	8.61	9.18	8.98	9.49
Cphy_0464	transcriptional regulator, AraC family	9.3	9.01	8.68	9.27	8.33	8.84	10.05	9.9	9.1	8.51	8.61	8.67	9.17	9.2	8.78	9.06	9.02	9.42
Cphy_0465	hypothetical protein	8.39	8.53	10.82	11.08	9.9	8.87	9.32	9.37	8.23	8.49	8.12	8.11	8.45	8.37	8.88	9.18	9.12	8.85
Cphy_0466	oxidoreductase domain protein	7.86	7.55	10.38	10.54	8.63	8.3	8.62	8.46	7.57	7.58	7.67	7.41	7.79	7.66	8.36	8.47	8.45	7.96
Cphy_0467	hypothetical protein	11.13	10.75	10.47	10.11	11.2	11.19	10.55	11.18	11.18	10.9	10.66	10.69	10.85	10.85	10.77	10.85	10.95	11.28
Cphy_0468	transposase, IS605 OrfB family	10.65	10.75	10.51	9.51	10.66	11.12	11.12	11.16	10.8	10.84	10.44	10.57	10.63	10.67	10.95	10.81	11.06	11.25
Cphy_0469	Glyoxalase/bleomycin resistance protein/dioxygenase	11.02	10.67	9.85	9.4	11.01	11.23	10.62	11.02	10.99	10.99	10.54	10.86	10.72	10.75	10.62	10.74	10.81	10.81
Cphy_0470	hypothetical protein	9.53	9.37	8.96	8.65	8.89	9.81	8.15	9.31	9.54	9.73	9.31	9.58	9.16	9.33	9.3	9.34	8.71	9.28
Cphy_0471	hypothetical protein	8.92	9.08	8.4	7.58	8.31	9.52	7.99	8.68	9.35	9.45	8.67	9.16	9.24	9.38	8.71	9.03	8.07	8.75
Cphy_0472	valyl-tRNA synthetase	12.19	12.06	10.17	10.52	10.21	10.66	11.21	11.17	11.22	11.1	11.99	12.15	10.57	10.53	10.69	10.76	10.07	10.34
Cphy_0473	protein of unknown function DUF342	10.28	9.93	8.58	8.7	9.55	9.44	10.14	10.73	9.96	9.94	9.3	9.69	9.04	9.12	8.99	9.06	9.76	9.48
Cphy_0474	hypothetical protein	12.24	12.53	12.12	12.2	11.64	11.93	11.95	12.42	12.44	12.31	12.56	12.33	12.53	12.5	12.55	12.66	12.11	12.42
Cphy_0475	Tetratricopeptide TPR_2 repeat protein	12.42	12.98	12.54	12.23	12.38	12.63	12.48	12.71	12.71	12.55	12.72	12.72	12.76	12.87	12.69	13.23	12.34	12.33
Cphy_0476	anti-sigma-factor antagonist	11.01	12.51	8.74	9	11.4	11.29	10.62	11.18	11.94	11.69	11.77	11.6	12.11	11.95	12.8	13.01	11.75	11.64
Cphy_0477	putative anti-sigma regulatory factor, serine/threonine protein kinase	10.82	12.56	9.84	9.61	11.1	11.64	11.06	11.38	11.81	11.79	11.86	11.81	12.28	12.38	12.85	13.33	12.06	11.85
Cphy_0478	RNA polymerase, sigma 28 subunit, FliA/WhiG family	9.96	11.55	9.36	9.54	10.18	10.96	10.07	10.51	10.91	10.96	11.07	10.87	11.44	11.41	12.13	12.45	11.29	11.19
Cphy_0479	stage V sporulation protein AC	10.19	10.09	7.73	8.05	9.98	8.02	9.2	8.32	11.84	10.95	9.4	9.57	12.52	12.68	10.3	11.71	9.37	9.39
Cphy_0480	stage V sporulation protein AD	9.02	9.34	7.58	7.33	9.19	7.47	8.34	7.8	10.81	10.25	9.02	8.99	11.58	11.86	9.85	10.83	9.11	8.65
Cphy_0481	stage V sporulation protein AE	9	8.89	7.46	7.21	10.01	7.82	8.71	8.21	10.7	10.2	9.04	8.81	11.59	11.85	10.06	10.53	9.45	9.01
Cphy_0482	hypothetical protein	7.74	7.23	7.42	7.92	7.84	6.91	8.36	7.99	7.83	7.34	7.55	7.28	8.27	8.28	7.9	7.6	7.93	7.49
Cphy_0483	Cupin 2 conserved barrel domain protein	7.33	7.01	7.3	7.54	8.34	7.37	8.93	8.4	7	7.37	7.35	7.32	7.14	6.95	7.73	7.2	8.49	7.56
Cphy_0484	transcriptional regulator, LacI family	6.93	6.74	7.55	7.59	8.13	6.78	8.39	7.64	6.69	6.66	6.88	6.97	6.78	6.77	7.22	6.96	8.38	7.27
Cphy_0485	binding-protein-dependent transport systems inner membrane component	6.91	6.98	7.7	7.46	9.07	7.21	9.16	8.25	7.08	6.94	6.95	7.22	7.21	7.5	6.71	7.27	8.66	7.36
Cphy_0486	binding-protein-dependent transport systems inner membrane component	7.66	7.76	7.54	7.79	8.98	7.78	9.37	8.76	7.4	7.44	7.66	7.84	7.43	7.7	7.38	7.64	9.42	7.61
Cphy_0487	extracellular solute-binding protein family 1	8.35	8.27	8.67	8.21	8.63	8.04	9.02	8.77	8.08	7.94	7.81	8.07	8.44	8.66	8.35	8.65	8.91	8.27
Cphy_0488	Heparinase II/III family protein	8.15	7.97	8.49	8.08	8.95	7.6	9.49	8.75	7.84	7.88	7.85	7.86	7.84	7.68	8.23	7.9	9.34	8.01
Cphy_0489	Heparinase II/III family protein	7.65	7.45	7.8	7.8	8.5	7.35	8.8	8.01	7.49	7.67	7.06	7.28	7.61	7.64	7.63	7.78	8.48	7.8
Cphy_0490	short-chain dehydrogenase/reductase SDR	8.35	7.95	8.18	8.14	9.4	7.62	9.19	8.5	7.94	8.01	7.6	7.87	7.98	8.02	8	7.93	8.83	8.1
Cphy_0491	Ribose/galactose isomerase	8.79	8.59	8.94	8.33	10.08	8.38	10	9.11	8.45	8.84	8.61	8.41	8.49	8.34	8.69	8.5	9.66	8.86
Cphy_0492	Alginate lyase 2	8.62	8.35	8.68	8.36	9.51	8.45	9.59	9.21	8.54	8.32	8.19	8.25	8.32	8.38	8.63	8.45	9.54	8.86
Cphy_0493	methyl-accepting chemotaxis sensory transducer	8.29	8.01	7.63	7.6	9.02	8.25	9.55	8.83	8.08	8.09	7.95	8.01	8.18	7.94	8.15	8.04	9.42	8.06
Cphy_0494	extracellular solute-binding protein family 1	9.32	9.18	9.87	10.22	8.92	8.94	9.99	10.2	8.99	8.74	8.57	9.31	9.18	9.5	8.81	9.29	8.57	8.55
Cphy_0495	histidine kinase internal region	8.4	8.4	7.82	8.02	8.25	8.68	8.83	8.81	7.79	8.09	7.63	8.4	8.29	8.39	7.87	8.16	7.99	7.56
Cphy_0496	two component transcriptional regulator, AraC family	9.45	8.66	8.37	8.36	9.21	9.11	9.44	9.5	8.47	8.53	8.79	8.98	8.45	8.46	8.87	8.69	8.89	8.06
Cphy_0497	glycosyl transferase family 51	10.25	10.81	11.25	11.31	11.31	11.18	10	10.25	10.46	10.27	10.39	10.22	11.11	11.21	11.12	11.23	11.21	11.63
Cphy_0498	glycosyl transferase family 51	11.49	11.67	11.82	11.65	11.07	11.94	9.48	10.37	11.43	11.43	11.46	11.55	11.33	11.55	11.4	11.39	11.24	11.52
Cphy_0499	protein of unknown function UPF0029	10.58	10.31	9.97	10.25	10.32	10.25	9.81	9.56	10.15	9.87	10.18	10.21	9.79	9.72	9.82	9.77	9.91	9.93
Cphy_0500	VanZ family protein	10.66	10.25	9.75	9.85	9.8	10.44	10.11	10.19	10.18	10.09	10.12	10.31	9.74	9.85	9.81	9.95	10.24	9.8
Cphy_0501	hypothetical protein	9.53	9.55	9.13	9.59	8.07	9.6	8.88	8.56	9.21	9.21	9.8	9.53	9.03	9.01	8.64	9.05	8.21	8.88
Cphy_0502	AAA ATPase central domain protein	10.56	10.62	10.1	9.97	10.08	10.62	10.18	10.74	10.28	10.42	10.33	10.53	9.99	10.2	10.29	10.21	9.98	10.15
Cphy_0503	hypothetical protein	10.48	10.21	9.4	9.55	9.36	10.33	9.49	10.43	10.16	10.24	10.11	10.37	9.94	9.85	10.32	9.91	9.9	10.1
Cphy_0504	SEC-C motif domain protein	10.95	10.55	11.16	11.06	9.56	10.41	8.88	9.31	10.32	9.7	11.23	10.74	9.97	9.73	9.73	9.91	9.16	9.4
Cphy_0505	hypothetical protein	6.89	7.02	6.72	6.23	7.6	6.93	8.13	7.54	6.12	6.48	7.09	7.01	6.19	6.27	6.51	6.49	8.03	6.27
Cphy_0506	hypothetical protein	6.56	6.65	5.74	6.95	7.4	6.69	7.51	7.49	6.67	6.74	7.09	6.96	7.19	7.18	6.72	6.95	7.85	6.56
Cphy_0507	hypothetical protein	8.48	8.78	6.57	6.34	8.57	8.09	8.24	8.07	10.97	10.66	8.79	8.51	11.14	11.02	9.29	10.16	8.6	8.23
Cphy_0508	hypothetical protein	10.95	11.17	11.03	10.77	10.35	10.73	9.75	10.5	11.37	11.02	11.26	11.21	11.12	11.1	11.67	11.28	10.91	11.1
Cphy_0509	membrane protein	10.4	10.4	11.72	12.06	10.75	10.83	12.44	12.2	10.59	10.39	10.67	10.64	10.79	10.87	10.6	10.76	10.6	10.97
Cphy_0510	transcriptional regulator, XRE family	13.75	13.52	14.11	14.28	13.2	13.64	14.5	14.26	13.4	13.44	13.88	13.81	13.7	13.77	13.55	13.62	13.84	14.02
Cphy_0511	PAS/PAC sensor signal transduction histidine kinase	11.85	11.5	10.38	9.88	11.32	11.12	11.59	11.59	11.28	11.05	11.41	11.29	11.19	11.13	11.46	11.44	11.54	11.88
Cphy_0512	response regulator receiver modulated metal dependent phosphohydrolase	12.01	12.06	10.7	10.38	11.6	11.45	11.87	11.89	11.73	11.79	11.8	11.78	11.73	11.68	11.7	11.85	11.94	12.18
Cphy_0513	hypothetical protein	11.89	11.86	11.62	11.61	10.93	11.57	11.7	11.82	11.55	11.6	11.58	11.5	12.01	11.84	11.65	11.72	12.16	12.26
Cphy_0514	RNA polymerase, sigma-24 subunit, ECF subfamily	13.91	13.72	14.69	14.64	12.99	13.91	13.49	12.88	12.82	12.96	13.48	13.17	12.44	12.66	12.74	12.38	14.22	14.18
Cphy_0515	hypothetical protein	14.15	13.84	14.16	14.22	13.37	13.88	13.44	13.04	12.99	13.27	13.73	13.34	12.31	12.33	12.99	12.31	14.07	14.08
Cphy_0516	malonyl CoA-acyl carrier protein transacylase	13.73	13.6	13.54	13.44	12.5	13.33	12.87	12.42	12.45	12.84	13.34	13.04	11.63	11.73	12.13	11.64	13.37	13.36
Cphy_0517	3-oxoacyl-(acyl-carrier-protein) reductase	14.12	13.76	13.68	13.59	13.01	13.81	13.39	12.95	12.84	13.19	13.49	13.36	12.08	12.07	12.57	12.11	13.75	13.73
Cphy_0518	3-oxoacyl-(acyl-carrier-protein) synthase 2	14.31	13.87	13.89	13.85	13.63	13.84	13.68	13.33	13.13	13.36	13.72	13.55	12.34	12.34	12.96	12.4	13.99	13.99
Cphy_0519	acetyl-CoA carboxylase, biotin carboxyl carrier protein	13.62	13.1	13.15	13.02	12.83	12.67	12.62	12.38	12.19	12.65	13.12	12.91	11.23	11.38	12.1	11.4	12.95	13.05
Cphy_0520	beta-hydroxyacyl-(acyl-carrier-protein) dehydratase FabZ	13.6	13.56	13.33	13.17	12.82	12.91	12.91	12.63	12.24	12.76	13.36	13.05	11.38	11.55	11.91	11.62	13	13.14
Cphy_0521	acetyl-CoA carboxylase, biotin carboxylase	14.05	13.92	13.6	13.6	13.22	13.38	13.39	13.06	12.77	13.21	13.63	13.47	11.98	12.11	12.28	12.18	13.45	13.46
Cphy_0522	acetyl-CoA carboxylase, carboxyl transferase, beta subunit	14.2	14.13	13.63	13.65	13.61	13.29	13.4	12.99	12.73	13.39	13.81	13.69	11.88	12.15	12.33	12.12	13.15	13.23
Cphy_0523	acetyl-CoA carboxylase, carboxyl transferase, alpha subunit	14.27	13.96	13.98	14.04	13.62	13.46	13.27	13.01	12.99	13.33	13.7	13.64	12.08	12.02	12.39	12.13	13.23	13.17
Cphy_0524	Rubrerythrin	12.34	12.49	12.18	12.33	11.94	12.74	11.99	12.21	12.74	12.75	12.7	12.49	12.7	12.6	12.62	12.85	12.59	12.65
Cphy_0525	two component transcriptional regulator, AraC family	10.23	10.17	8.86	9.01	10.26	10.28	10.81	10.34	9.96	10.01	10.16	10.07	9.99	9.91	10.05	9.96	10.52	9.94
Cphy_0526	histidine kinase internal region	9.81	9.49	9.19	8.88	9.03	9.31	9.78	9.5	9.34	9.21	9.4	9.54	9.78	9.54	9.41	9.73	9.26	9.43
Cphy_0527	binding-protein-dependent transport systems inner membrane component	9.26	8.95	8.59	8.76	9.9	8.77	9.77	9.39	10.15	9.52	8.86	8.78	10.35	10.16	8.79	9.82	10.11	8.87
Cphy_0528	binding-protein-dependent transport systems inner membrane component	8.35	8.38	7.91	7.53	8.97	8.07	8.38	8.32	9.39	8.86	7.98	8.09	9.74	9.62	8.13	9.31	8.43	8.12
Cphy_0529	extracellular solute-binding protein family 1	10.1	10.28	9.46	9.81	8.75	9.32	8.86	9.49	10.27	10.25	9.99	10	10.5	10.49	10.28	10.36	9.55	10.2
Cphy_0530	Beta-galactosidase	8.03	8.05	7.22	6.76	7.96	7.63	8.04	7.97	8.32	8.09	7.76	7.81	8.36	8.39	8.05	8.3	7.98	8.09
Cphy_0531	Alpha-N-arabinofuranosidase	10.95	11.06	10.97	11.35	10.14	10.22	11.1	11.62	10.58	10.77	10.91	11.12	10.62	10.73	10.87	10.88	11.25	11.66
Cphy_0532	peptidase S8 and S53 subtilisin kexin sedolisin	9.79	10	10.52	10.78	10.24	9.84	10.1	10.44	10.9	10.64	9.97	9.99	10.73	10.83	9.96	10.55	9.96	10.36
Cphy_0533	TPR repeat-containing protein	10.86	10.26	9.57	9.21	9.74	10.07	9.42	10.16	10.65	9.9	10.27	10.19	10.52	10.39	10.01	10.46	9.87	10.16
Cphy_0534	GTP-binding proten HflX	11.37	11.23	10.96	10.71	10.84	11.12	11.36	11.42	11.23	11.06	11.28	11.33	11.27	11.35	10.91	11.25	11.01	10.96
Cphy_0535	anaerobic ribonucleoside-triphosphate reductase	13.72	13.57	12.69	12.84	12.94	13.59	13.19	13.46	14	13.91	13.38	13.52	12.96	13.14	13.05	12.94	12.75	12.93
Cphy_0536	diguanylate cyclase	12.26	12.06	11.44	11.31	11.46	11.65	12.55	12.62	11.01	11.14	11.41	11.73	11.27	11.5	11.43	11.42	10.47	10.39
Cphy_0537	branched-chain amino acid aminotransferase	11.23	11.24	11.96	12.21	10.3	10.66	11.32	11.4	11.12	10.82	11.46	11.15	11.19	11.15	10.98	11.25	10.56	11.29
Cphy_0538	polysaccharide deacetylase	9.46	9.64	7.83	8.45	9.1	8.96	9.82	8.54	11.72	11.24	9.51	9.35	11.76	11.68	9.74	11.17	9.54	8.64
Cphy_0539	Peptidoglycan-binding domain 1 protein	10.81	11.1	8.75	8.8	13.64	12.27	10.33	8.77	11.49	12.01	8.8	9.14	10	10.1	9.72	10.8	10.6	10.63
Cphy_0540	carbamoyl-phosphate synthase, small subunit	11.21	11.21	9.05	9.43	10.21	10.03	10.89	10.69	10.73	10.13	10.64	10.42	10.49	10.41	10.02	10.55	10	9.91
Cphy_0541	carbamoyl-phosphate synthase, large subunit	11.13	11.43	9.96	10.16	10.19	10.43	10.62	10.57	10.57	10.65	11.06	10.78	10.36	10.4	10.63	10.61	10.18	10.25
Cphy_0542	hypothetical protein	8.96	8.71	10.69	10.93	9.19	9.76	8.47	9.25	9.03	8.22	9.02	8.73	9.33	9.37	9.14	9.2	8.49	9.95
Cphy_0543	magnesium-translocating P-type ATPase	12.1	12.31	10.79	10.68	12.21	11.86	10.5	11	12.03	12.08	11.82	11.82	11.69	11.67	11.72	11.62	10.42	11.08
Cphy_0544	putative two component transcriptional regulator, winged helix family	9.19	8.75	8.23	8.17	8.35	8.96	9.4	9.48	9.22	8.87	8.85	8.96	9.57	9.43	8.74	9.16	8.81	8.79
Cphy_0545	4Fe-4S ferredoxin iron-sulfur binding domain protein	11.7	11.9	12.18	12.16	11.65	12	12.15	12.41	11.53	11.62	12.01	12	11.74	12.02	11.74	11.87	11.66	11.86
Cphy_0546	4Fe-4S ferredoxin iron-sulfur binding domain protein	7.54	7.54	7.15	7.54	8.29	7.11	8.49	7.91	8.79	8.21	7.63	7.75	9.23	9.29	7.66	8.36	8.32	7.28
Cphy_0547	adenine phosphoribosyltransferase	12.91	12.41	12.66	12.78	11.79	12.18	12.8	12.77	12.49	11.95	12.82	12.64	12.34	12.29	11.66	12.22	12.06	11.98
Cphy_0548	(p)ppGpp synthetase I, SpoT/RelA	12.22	12.37	11.93	11.94	11.46	11.89	11.95	12.12	11.55	11.82	12.09	12.19	11.7	11.87	11.49	11.82	11.98	12.09
Cphy_0549	beta-lactamase domain protein	11.99	11.97	11.39	11.55	11.3	11.64	11.48	11.79	11.35	11.42	11.66	11.79	11.32	11.44	11.33	11.36	11.48	11.67
Cphy_0550	Coproporphyrinogen dehydrogenase	11.95	11.82	10.42	10.35	10.53	11.41	11.38	11.78	11.09	11.1	11.47	11.58	11.19	11.22	10.85	11.18	11.09	11.17
Cphy_0551	metal dependent phosphohydrolase	10.95	11.05	9.07	9.07	9.18	10.32	9.86	10.6	10.11	10.26	10.65	10.77	9.89	10.09	9.89	10.01	9.26	9.63
Cphy_0552	histidyl-tRNA synthetase	11.94	11.97	10.89	11.08	10.55	11.78	11.76	11.98	11.35	11.61	11.83	12.03	11.27	11.42	11.36	11.36	11.23	11.33
Cphy_0553	aspartyl-tRNA synthetase	12.15	12.23	11.49	11.5	11.26	11.94	11.94	12.19	11.67	11.83	12.01	12.26	11.42	11.74	11.78	11.56	11.35	11.53
Cphy_0554	protein of unknown function DUF1294	9.64	9.17	8.71	9.22	8.21	9.44	8.31	9.66	8.93	9.23	9.32	9.59	8.83	8.92	9.17	8.75	8.52	9.08
Cphy_0555	cold-shock DNA-binding domain protein	13.35	13.55	14.64	14.8	13.85	13.84	14.11	14.42	13.34	13.53	14.19	14.15	13.74	14.11	13.71	13.62	14.17	14.09
Cphy_0556	Aldose 1-epimerase	11.35	11.09	11.65	11.83	10.78	11	11.2	11.39	11.31	10.9	11.22	11.19	11.1	11.14	11.18	11.25	11.34	11.48
Cphy_0557	uracil phosphoribosyltransferase	11.53	11.72	12.19	12.13	10.33	10.62	11.33	11.6	11.53	11.51	11.71	11.67	11.3	11.43	11.07	11.45	10.48	11.19
Cphy_0558	response regulator receiver protein	11.7	11.73	11.09	10.71	10.62	10.79	10.43	11.12	11.49	11.02	11.62	11.42	11.67	11.53	10.95	11.5	11.03	11.63
Cphy_0559	hypothetical protein	9.2	9.33	9.12	9.16	9.82	9.44	9.27	8.76	9.61	9.44	9.56	9.21	9.32	9.27	9.03	9.29	9.2	9.28
Cphy_0560	periplasmic binding protein	12.24	12.26	10.98	11.04	10.24	10.71	11.27	11.16	12.85	12.6	11.79	11.64	12.65	12.48	11.75	12.45	10.46	10.77
Cphy_0561	transport system permease protein	12.72	13.1	11.79	11.87	11.27	11.77	12.44	12.07	13.36	13.42	12.6	12.45	13.37	13.29	12.76	13.27	11.38	11.62
Cphy_0562	ABC transporter related	12.11	12.39	11.66	11.63	10.16	11.08	11.35	11.3	12.8	12.96	12.27	12.03	12.58	12.56	12.45	12.56	10.69	10.91
Cphy_0563	S-layer domain protein	11.76	11.96	13.71	13.23	12.64	12.89	10.31	11.4	12.36	12.54	12.51	12.67	13.54	13.67	14.03	14.02	14.95	14.92
Cphy_0564	Negative regulator of genetic competence sporulation and motility-like protein	11	10.59	12.12	12.01	11.15	11.49	10.72	11.16	11.13	10.71	11.13	10.89	11.57	11.53	11.12	11.5	12.16	12.13
Cphy_0566	methyl-accepting chemotaxis sensory transducer	12.42	12.6	12.25	11.56	11.42	12.43	12.33	12.03	12.59	12.62	12.61	12.72	12.35	12.47	12.06	12.24	11.07	11.13
Cphy_0567	hypothetical protein	9.26	9.55	10.36	10.65	9.34	9.9	9.58	9.95	9.51	9.66	9.65	9.55	9.86	9.95	10.28	10.07	9.54	10.43
Cphy_0568	transcriptional regulator, LacI family	9.35	9.04	10.29	10.57	9.78	9.07	10.25	9.64	9.24	9.03	9	8.87	9.23	9.15	10.02	9.28	9.82	9.77
Cphy_0569	hypothetical protein	7.88	7.22	6.83	6.59	8.53	7.37	8.23	7.85	7.47	7.54	7.2	7.41	7.14	7.18	7.86	7.08	8.32	7.09
Cphy_0570	hypothetical protein	12.28	12.62	11.44	11.18	11.79	11.95	11.94	12.04	12.44	12.24	12.44	12.39	12.17	12.21	11.75	12.2	11.6	11.65
Cphy_0571	UDP-glucose 4-epimerase	11.74	12	11.77	11.69	11.4	11.46	11.26	11.66	12.01	11.64	11.91	11.81	11.69	11.66	11.54	11.73	11.45	11.65
Cphy_0572	transcriptional regulator, AraC family	10.94	10.63	10.21	10.41	10.61	10.65	11.51	11.33	10.69	11.05	9.86	10.59	10.55	10.67	10.74	10.59	10.4	10.16
Cphy_0573	extracellular solute-binding protein family 1	10.18	9.93	10.09	10.42	9.6	9.27	9.53	9.45	10.56	10.27	9.87	9.75	10.96	10.91	10.48	10.67	9.78	10.03
Cphy_0574	binding-protein-dependent transport systems inner membrane component	9.74	9.32	8.6	8.73	9.28	8.76	9.79	9.2	10.31	9.8	8.99	9.13	10.46	10.5	9.31	10.01	9.22	8.92
Cphy_0575	binding-protein-dependent transport systems inner membrane component	8.82	8.39	7.89	8.02	7.99	7.98	8.41	8.1	9.45	9.03	8.04	7.99	9.65	9.55	8.32	9.01	8	8.08
Cphy_0576	hypothetical protein	9.64	8.98	7.66	7.82	9.17	8.22	8.54	8.63	10.17	9.56	8.64	8.59	10.03	9.84	8.97	9.47	8.83	8.44
Cphy_0577	hypothetical protein	8.71	8.87	8.46	8.89	8.84	8.05	9.35	8.33	9.87	9.47	8.2	8.28	10.03	10.12	8.9	9.49	8.69	8.15
Cphy_0578	histidine kinase internal region	8.04	7.78	8.01	7.96	8.26	7.18	9.13	9	7.56	7.38	6.99	7.61	8.01	7.83	7.36	7.88	7.95	7.78
Cphy_0579	two component transcriptional regulator, AraC family	9.12	8.64	8.66	8.52	8.95	8.04	10.46	10.28	8.38	7.95	8.01	8.57	8.69	8.69	8.5	8.8	9.31	8.68
Cphy_0580	ABC transporter related	7.78	7.57	8.02	7.82	8.74	7.01	8.72	8.1	8.01	7.73	7.83	7.74	7.84	7.73	7.99	7.84	9.51	9.79
Cphy_0581	Monosaccharide-transporting ATPase	7.74	7.39	7.37	7.75	9.06	7.43	8.6	8.13	7.68	7.55	7.35	7.49	7.73	7.77	7.38	7.66	9.42	9.9
Cphy_0582	Monosaccharide-transporting ATPase	7.91	7.78	8.06	7.33	9.24	7.85	9.48	8.91	7.93	7.97	7.78	8.01	8.09	8.09	8.13	8.25	10.46	10.58
Cphy_0583	putative sugar ABC transporter, substrate-binding protein	7.43	7.74	8.21	8.04	8.01	7.37	8.06	8.15	7.78	7.84	7.46	7.42	8.2	8.16	7.59	8.15	9.38	10.19
Cphy_0584	L-arabinose isomerase	7.65	7.47	8.5	8.48	7.98	7.35	8.29	7.96	7.64	7.81	7.42	7.64	7.77	7.74	7.92	7.61	8.72	9.66
Cphy_0585	hypothetical protein	10.24	10.69	10.27	9.71	10.76	10.82	10.98	11.39	10.18	10.25	10.54	10.74	10.55	10.96	10.74	10.84	11.05	11.2
Cphy_0586	hypothetical protein	11.18	11.55	10.37	9.94	11.63	11.8	12.14	12.4	10.94	11.08	11.23	11.44	11.65	11.8	11.7	11.98	12.14	12.46
Cphy_0587	hypothetical protein	10.18	10.88	9.85	9.35	10.41	11.15	11	11.55	10.2	10.65	10.59	10.84	10.93	11.19	11.02	11.29	11.36	11.58
Cphy_0588	DEAD/DEAH box helicase domain protein	11.7	12.27	10.89	10.61	12.06	12.34	12.87	12.94	11.52	11.88	12	12.14	12.27	12.35	12.16	12.52	12.66	12.73
Cphy_0589	LPXTG-motif cell wall anchor domain protein	9.66	10.68	11.28	11.43	11.01	10.6	10.99	11.39	9.74	10.31	10.9	10.76	10.81	10.87	11.72	10.88	10.94	11.13
Cphy_0590	transcriptional regulator, LacI family	11.08	11.03	11.25	10.7	10.44	11.49	11.24	11.55	10.81	10.98	11.13	11.14	10.9	11.08	11.08	11.14	11.19	11.36
Cphy_0591	protein of unknown function DUF1680	7.22	7.36	8.43	8.65	9.09	7.98	9.3	8.8	6.97	7.63	7.41	7.44	7.43	7.49	7.77	7.34	8.8	8.43
Cphy_0592	extracellular solute-binding protein family 1	9.29	9.47	10.4	10.45	9.39	9.55	10.41	10.46	9.6	9.44	9.36	9.46	9.65	9.8	9.76	9.86	9.72	10.3
Cphy_0593	binding-protein-dependent transport systems inner membrane component	9.53	9.69	10	10.07	10.35	9.72	10.85	10.61	9.74	9.8	9.59	9.75	9.96	9.99	10.03	10.24	10.46	10.51
Cphy_0594	binding-protein-dependent transport systems inner membrane component	8.13	8.29	9.03	9.21	8.98	8.59	8.73	9.31	8.58	8.53	8.32	8.45	8.71	8.66	8.69	8.77	8.98	9.4
Cphy_0595	transcriptional regulator, LacI family	8.55	7.97	7.68	8	8.21	7.53	8.76	8.54	8.17	7.8	7.51	8.1	8.16	8.2	8.36	8.21	8.72	8.11
Cphy_0596	hypothetical protein	9.92	9.34	9.81	9.88	7.93	8.95	8.92	9.43	8.98	9.03	9.1	9.35	9.25	9.27	9.32	9.41	8.34	9.17
Cphy_0597	hypothetical protein	9.82	9.3	8.01	8.63	9.18	8.58	9.06	9.24	8.98	9	8.93	9.24	8.98	8.95	8.97	9.16	9.22	8.85
Cphy_0598	protein of unknown function DUF112 transmembrane	10.17	9.93	9.16	9.2	9.52	9.25	9.78	9.57	9.58	9.62	9.26	9.71	9.46	9.62	9.76	9.62	9.34	9.55
Cphy_0599	oxidoreductase domain protein	10.63	9.95	9.11	8.93	9.36	9.18	9.45	9.72	9.52	9.65	9.61	9.86	9.47	9.65	9.87	9.75	9.44	9.68
Cphy_0600	oxidoreductase domain protein	10.75	10.37	9.54	9.56	9.98	10.12	10.17	10.44	9.99	10.17	10.19	10.3	10.15	10.21	10.57	10.3	10.14	10.09
Cphy_0601	polysaccharide deacetylase	10.79	11.29	8.02	7.97	10.2	10.06	9.03	8.65	13.09	12.93	11.05	10.9	13.22	13.04	12.03	12.91	10.17	10.3
Cphy_0602	hypothetical protein	8.28	8.35	6.99	7.22	8.75	6.78	8.72	8.1	10.06	9.52	7.99	8.02	10.36	10.2	8.88	9.91	8.73	8.16
Cphy_0603	pyruvate flavodoxin/ferredoxin oxidoreductase domain protein	8.24	8.45	8.23	7.93	7.87	7.27	8.42	8.05	10.04	9.46	8.02	8.15	10.65	10.76	8.92	10.08	8.49	8.49
Cphy_0604	methyl-accepting chemotaxis sensory transducer	10.7	9.92	8.44	8.32	8.96	8.11	9.36	9.15	9.48	8.9	9.72	9.58	9.02	8.8	8.69	8.7	8.7	8.18
Cphy_0605	methyl-accepting chemotaxis sensory transducer	11.28	10.77	10.83	10.19	10.38	11.2	10.55	10.82	10.95	10.74	11.21	11.18	11	10.92	10.55	10.81	11.03	10.84
Cphy_0606	inosine guanosine and xanthosine phosphorylase family	10.06	9.91	10.63	10.69	9.51	10.18	9.99	9.81	10.14	9.91	10.46	10.43	10.08	10.26	10.05	10.08	10.22	10.22
Cphy_0607	Glycoside hydrolase, family 20, catalytic core	10.49	11.19	11.07	11.31	10.42	10.09	10.39	10.63	11.51	11.33	10.86	10.8	11.36	11.48	10.69	11.32	10.65	10.82
Cphy_0609	hypothetical protein	8.73	8.63	7.32	7.39	8.94	8.27	9.41	8.01	10.14	9.76	8.52	8.54	9.85	9.51	8.76	9.61	8.87	8.46
Cphy_0610	transcriptional regulator, TetR family	7.9	7.78	7.83	7.79	7.5	7.7	8.92	7.54	7.89	7.07	7.91	7.58	8.03	8	6.91	7.74	7.84	7.24
Cphy_0611	hypothetical protein	8.52	9.17	9.33	10.35	8.92	9.72	9.31	9.35	8.47	8.97	9.54	9.18	9.92	9.74	10.05	9.76	10.23	10.45
Cphy_0612	VanZ family protein	8.52	8.3	8.11	7.58	8.42	8.32	9.31	8.02	8.63	7.77	8.71	8.29	8.95	8.96	7.9	8.53	8.16	7.73
Cphy_0613	methyl-accepting chemotaxis sensory transducer	7.68	7.24	8.11	7.81	8.85	8.01	9.53	8.43	7.75	7.19	7.51	7.42	7.99	7.76	7.63	7.72	9.49	8.08
Cphy_0614	methyl-accepting chemotaxis sensory transducer	10.01	10.22	7.17	6.73	8.75	9.69	8.25	7.62	9.29	8.8	10.33	9.8	9	8.77	9.08	9	8.96	8.76
Cphy_0615	hypothetical protein	10.01	10.66	11.73	10.74	12.14	12.39	10.38	11.24	11.27	11.99	10.94	11.05	10.9	11.29	12.12	11.33	12.49	12.47
Cphy_0616	hypothetical protein	11.03	11.53	12.05	10.68	13.31	12.83	11.31	12.19	12.06	12.86	11.99	12.14	11.57	11.97	13.01	12.11	12.98	12.96
Cphy_0617	signal transduction histidine kinase, LytS	8.88	8.54	8.02	7.99	9.38	9.34	10.06	9.29	9.18	9.23	8.57	8.84	8.99	9	8.44	9.04	9.46	8.73
Cphy_0618	two component transcriptional regulator, AraC family	8.45	8.26	8.49	8.73	8.99	9.25	9.13	8.84	8.53	8.52	8.2	8.35	8.21	8.47	8.37	8.39	8.95	8.98
Cphy_0619	extracellular solute-binding protein family 1	8.96	9.17	10.54	10.59	10.68	10.86	10.01	10.68	10.33	10.38	9.37	9.65	9.84	10.14	10.63	10.2	11.25	11.43
Cphy_0620	binding-protein-dependent transport systems inner membrane component	7.95	7.9	8.13	8.54	9.5	8.63	9.81	9.15	8.28	8.36	7.96	8.26	7.86	8.07	8.52	8.28	9.47	8.87
Cphy_0621	binding-protein-dependent transport systems inner membrane component	7.6	7.61	8.27	8.46	9.77	8.35	8.81	9.08	8.01	8.05	7.92	7.98	7.75	7.95	8.53	7.98	9.26	8.62
Cphy_0622	DNA mismatch repair protein MutS domain protein	10.05	10.16	9.36	8.94	9.31	10.25	9.46	10.13	10.16	9.91	10.12	10.19	10.12	10.15	9.84	10.22	10.19	10.79
Cphy_0623	hypothetical protein	9.76	10.08	10.37	10.38	9.01	9.78	9.13	10.08	9.73	9.75	9.99	10.02	9.8	9.84	9.48	9.9	9.37	10.19
Cphy_0624	Endo-1,4-beta-xylanase	11.64	12.79	13.42	13.5	13.93	14.12	13.21	13.45	12	12.39	12.92	12.93	13.72	13.87	14.03	14.33	14.77	14.74
Cphy_0625	putative esterase	9.19	9.12	8.84	8.67	8.83	8.43	9.26	8.71	8.81	8.55	9.01	8.94	8.31	8.15	8.39	8.23	8.73	8.31
Cphy_0626	hypothetical protein	9.28	8.83	8.04	7.73	8.19	8.12	8.77	8.16	8.6	7.88	8.78	8.51	8.03	7.78	7.66	7.87	8.17	7.57
Cphy_0627	PHP domain protein	10.97	10.91	11.11	11.26	10.66	11.14	10.43	10.77	10.87	10.61	11.16	10.92	10.92	10.87	10.54	11	10.76	10.99
Cphy_0628	glutamine synthetase, type I	10.83	11.14	10.43	10.45	11.72	10.81	10.46	10.58	11.18	11	10.7	10.81	11.34	11.39	11.09	11.26	10.91	11.22
Cphy_0629	response regulator receiver and ANTAR domain protein	11.33	11.96	10.3	10.6	12.11	11.49	10.84	11	11.64	11.86	11.54	11.58	11.73	11.78	11.79	11.65	11.55	11.79
Cphy_0630	Diaminopimelate epimerase	11.69	11.85	10.2	10.79	12.24	11.58	11.3	11.21	11.87	11.81	11.51	11.52	11.77	11.77	11.77	11.62	11.47	11.87
Cphy_0631	aminotransferase class I and II	10.47	11.07	11.02	11.57	11.28	10.89	10.58	10.61	11.04	11.07	10.73	10.78	11.29	11.52	11.27	11.05	10.96	11.36
Cphy_0632	ATPase, P-type (transporting), HAD superfamily, subfamily IC	9.12	8.69	10.01	10.15	10.8	10.17	10.07	9.02	9.34	9.71	10.72	10.5	10.63	10.92	10.14	9.01	9.04	8.59
Cphy_0633	peptidase U61 LD-carboxypeptidase A	9.48	9.48	8.91	8.85	8.78	8.8	9	9.43	9.19	8.83	8.93	9	9.04	9.14	8.34	9.1	8.64	8.97
Cphy_0634	4Fe-4S ferredoxin iron-sulfur binding domain protein	10.59	10.5	10.07	10.25	9.9	10.39	10.17	10.41	10.55	9.92	10.6	10.41	10.46	10.5	9.6	10.48	9.73	9.9
Cphy_0635	sulfatase	10.92	10.9	9.63	10.16	9.68	10.75	10.44	10.62	10.7	10.55	10.57	10.86	10.81	10.79	10.34	10.8	10.01	10.14
Cphy_0636	aspartyl-tRNA synthetase	10.91	10.62	8.44	8.75	8.84	9.01	10.04	9.71	10.22	9.56	10.31	10.12	9.67	9.47	9.2	9.65	9.24	8.82
Cphy_0637	glutamyl-tRNA(Gln) amidotransferase, C subunit	10.76	10.96	8.44	8.11	8.91	8.8	9.17	9.44	10.1	10.04	10.49	10.42	9.53	9.2	9.56	9.71	8.71	8.91
Cphy_0638	glutamyl-tRNA(Gln) amidotransferase, A subunit	10.29	10.58	8.97	8.75	8.67	8.83	9.42	9.55	9.69	9.62	9.84	9.85	9.4	9.34	9.14	9.46	8.87	8.79
Cphy_0639	glutamyl-tRNA(Gln) amidotransferase, B subunit	10.19	10.29	8.39	8.6	9.03	9.44	9.76	9.95	9.63	9.65	9.9	9.96	9.41	9.49	9.36	9.63	9.33	8.99
Cphy_0640	type IV pilus assembly PilZ	11.31	10.92	11.21	11.28	10.59	11.06	10.65	11.01	10.98	10.5	11.17	10.95	10.92	10.8	10.57	10.93	10.64	10.66
Cphy_0641	phosphoesterase RecJ domain protein	11.23	11.2	10.52	10.53	10.28	10.56	10.83	10.78	12.32	12.05	10.86	10.94	12.27	12.07	10.74	11.79	10.38	10.48
Cphy_0642	membrane protein	10.44	10.12	8.33	8.29	9.07	9.08	9.44	9.54	11.7	11.48	9.61	9.86	11.29	10.95	9.67	10.86	9.02	9.5
Cphy_0643	phosphoribosylaminoimidazolecarboxamide formyltransferase/IMP cyclohydrolase	9.53	9.25	10.55	10.42	9.32	10.02	9.47	9.16	9.15	9.19	9.54	9.55	9.75	9.95	10.82	10.58	10.35	10.52
Cphy_0644	cold-shock DNA-binding domain protein	14.14	14.18	14.61	14.66	13.98	13.89	14.6	14.6	14	14.14	14.38	14.43	14.25	14.32	14.19	14.12	14.29	14.24
Cphy_0645	Peptidase M16C associated domain protein	11.36	11.58	11.2	11.17	10.44	11.44	11.07	11.73	11.9	12.05	11.47	11.57	11.87	12.02	11.66	11.87	11.06	11.34
Cphy_0646	GTP-binding protein Era	11.86	12.1	11.1	10.69	10.9	11.76	11.47	12.07	12.35	12.57	11.68	12.02	12.34	12.33	11.91	12.27	11.39	11.65
Cphy_0647	DNA repair protein RecO	11.13	10.75	9.63	9.56	10.24	10.45	11.02	11.39	11.05	10.76	10.69	10.86	10.75	11.03	10.4	10.71	10.44	9.95
Cphy_0648	glycyl-tRNA synthetase	11.82	11.93	12.35	12.49	11.68	11.76	11.87	12.01	11.75	11.62	12.09	12.09	11.8	11.85	11.42	11.82	10.9	11.19
Cphy_0650	lipolytic protein G-D-S-L family	10.77	10.63	11.27	11.24	10.28	10.23	11.07	11.5	10.64	10.47	10.76	10.97	10.18	10.39	10.39	10.44	10.32	10.35
Cphy_0651	pyruvate, phosphate dikinase	14.18	14.39	14.12	14.17	14.07	14.31	14.55	14.58	14.48	14.43	14.32	14.38	14.1	14.3	14.21	14.32	14.21	14.25
Cphy_0652	hypothetical protein	6.64	6.69	7.73	7.24	8.48	7.66	8.73	7.67	6.83	6.93	6.95	7.31	7.1	7.1	6.49	6.92	8.11	6.52
Cphy_0653	Citrate transporter	8.37	8.6	9.47	9.7	9.54	9.47	9.13	9.08	8.62	8.53	8.27	8.49	8.44	8.56	8.75	8.19	8.83	8.7
Cphy_0654	Hydantoinase/oxoprolinase	7.77	7.53	8.04	8.3	8.71	8.48	8.6	8.45	7.64	7.5	7.12	7.46	7.76	7.57	7.54	7.42	8.41	7.89
Cphy_0655	transcriptional regulator, GntR family	10.44	10.08	9.54	9.95	9.58	9.52	10.03	10.06	10.33	9.5	9.83	9.72	10.11	9.99	9.25	10.08	9.42	9.57
Cphy_0656	phosphomannose isomerase-like protein	10.86	10.64	10.13	9.95	9.69	9.68	10.24	10.48	10.71	10.07	10.48	10.43	10.47	10.3	9.76	10.45	10.11	9.73
Cphy_0657	transcriptional regulator, TetR family	7.97	7.79	8.65	8.72	8.29	7.45	8.38	7.97	7.76	7.39	7.49	7.67	7.79	7.8	7.45	7.81	8.17	8.15
Cphy_0658	hypothetical protein	8.57	8.41	9.28	9.58	9.34	7.99	9.02	8.69	8.53	8.39	8.02	8.33	8.82	8.9	8.36	8.63	8.8	8.64
Cphy_0659	hypothetical protein	9.02	9.03	9.2	9.41	9.6	8.46	10.03	9.1	8.75	8.68	8.66	8.8	8.75	8.64	8.67	8.88	9.71	9.15
Cphy_0660	beta-lactamase domain protein	8.94	8.75	9.65	10.27	10.21	8.31	9.84	9.25	8.98	8.89	8.65	8.6	8.98	8.82	9.18	8.97	9.74	9.4
Cphy_0661	Esterase/lipase-like protein	9.11	8.76	9.95	10.07	10.24	8.54	10.09	9.39	9.06	8.93	8.42	8.71	9.25	9.11	9.25	9.25	10.03	9.67
Cphy_0662	glycoside hydrolase family 3 domain protein	9.29	9.32	10.09	10.4	9.86	8.85	9.52	9.4	9.7	9.5	8.79	9.06	9.67	9.55	9.65	9.55	9.69	10.06
Cphy_0663	ABC-type sugar transport system periplasmic component-like protein	8.42	8.24	9.46	8.99	10.16	7.98	10.3	9.16	8.1	8.02	7.94	8.12	8.36	8.49	8.45	8.4	9.63	9.28
Cphy_0664	binding-protein-dependent transport systems inner membrane component	7.81	7.62	8.85	9.43	9.49	7.64	9.05	8.39	7.65	7.76	7.6	7.57	8	7.66	7.74	7.95	8.79	8.22
Cphy_0665	binding-protein-dependent transport systems inner membrane component	7.38	7.28	8.53	8.73	9.2	7	9.16	8.14	7.37	7.27	7.05	7.15	7.37	7.37	7.27	7.44	8.5	7.49
Cphy_0666	hypothetical protein	8.23	8.08	8.97	9.01	8.75	7.49	8.4	8	8.41	8.42	7.76	8.08	8.23	7.94	8.23	7.72	8.8	8.18
Cphy_0667	transcriptional regulator, TetR family	9.67	9.27	10.3	10.83	9.6	9.06	9.68	9.39	9.69	9.33	9.41	9.15	9.63	9.54	9.32	9.32	9.72	9.94
Cphy_0668	hypothetical protein	9.46	8.82	7.9	7.84	9.47	7.81	9.73	9.33	9.1	8.22	8.63	8.74	8.45	8.16	7.99	8.46	9.77	8.01
Cphy_0669	UDP-glucose 4-epimerase-like protein	9.96	9.66	8.74	8.7	9.57	8.36	9.82	9.56	9.73	9.45	9.62	9.5	9.2	9	9.23	9.03	9.38	8.76
Cphy_0670	hypothetical protein	9.71	9.23	8.19	8.71	8.77	8.35	9.64	9.45	9.5	9.03	9.13	9.06	8.9	8.77	8.83	8.92	8.98	8.54
Cphy_0671	Methyltransferase type 11	8.51	8.14	7.53	7.88	8.27	7.64	8.53	8.59	8	7.61	7.92	8	8.18	8.15	7.99	8.33	8.47	7.71
Cphy_0672	putative transcriptional regulator, TetR family	9.66	9.49	9.49	9.49	9.33	8.86	9.25	9.42	9.18	9.19	9.16	9.23	9.43	9.38	9.56	9.63	9.81	9.79
Cphy_0673	Abortive infection protein	9.61	9.51	9.61	9.32	9.34	8.89	9.22	9.57	9.25	9.06	9.16	9.13	9.38	9.4	9.55	9.68	9.84	9.94
Cphy_0674	transcriptional regulator, AraC family	10.58	10.22	13.98	13.83	10.62	10.07	10.73	10.63	10.26	10.03	9.97	10.16	10.5	10.48	10.6	10.54	11.02	10.84
Cphy_0675	hypothetical protein	9	9.2	12.73	12.53	9.74	10.85	8.87	8.8	9.33	9.62	9.77	9.59	10.79	10.9	11.33	11.49	13.57	13.5
Cphy_0676	hypothetical protein	9.5	9.15	10.05	10.22	9	9.64	8.9	8.53	8.99	8.66	9.41	9.43	9.11	9.18	8.99	9.34	10.45	10.45
Cphy_0677	ATPase, P-type (transporting), HAD superfamily, subfamily IC	9.42	9.17	10.02	10.13	9.7	9.56	9.11	9.18	9.51	9.43	11.16	10.92	9.58	9.54	11.05	9.35	10.01	9.98
Cphy_0678	phosphoesterase PA-phosphatase related	9.47	9.15	10.5	10.94	9.51	9.18	9.25	9.24	9.53	9.53	11.02	11.01	9.64	9.7	11.43	9.39	10.08	10.22
Cphy_0679	RNA polymerase, sigma-24 subunit, ECF subfamily	10.13	9.68	10.72	10.96	10.06	9.74	10.19	10.32	10.4	10.21	11.77	11.66	9.97	9.92	12.19	10.01	10.98	11.01
Cphy_0680	hypothetical protein	9.67	9.41	10.51	10.46	9.55	9.46	9.77	9.91	10.12	9.85	11.43	11.29	9.72	9.93	11.95	9.95	10.38	10.61
Cphy_0681	cobalamin (vitamin B12) biosynthesis CbiM protein	13.01	12.88	11.69	11.89	12.05	11.51	12.93	12.75	13.38	13.35	13.08	13.11	13.2	13.25	13.11	12.97	11.14	11.7
Cphy_0682	Urea transporter	7.84	8.15	7.34	7.13	7.88	6.83	8.52	7.15	9.96	9.98	8.4	8.29	10.49	10.47	8.95	9.68	8.14	7.76
Cphy_0683	Urease accessory protein UreD	8.45	8.64	7.25	6.81	7.34	7.39	8.06	7.34	11.24	10.85	8.51	8.7	11.53	11.48	9.64	10.79	8.33	8.46
Cphy_0684	urease accessory protein UreG	9.64	10.07	8.38	8.35	9.88	8.43	9.73	8.73	12.58	12.34	9.89	9.9	12.66	12.69	10.98	12.12	9.7	9.47
Cphy_0685	Urease accessory protein UreF	8.81	9.02	7.35	6.35	8.57	7.57	8.52	7.43	11.5	11.21	8.67	8.72	11.74	11.63	9.67	11.17	8.4	8.51
Cphy_0686	UreE urease accessory domain protein	9.02	9.29	7.38	7.16	8.49	7.75	8.51	8.19	11.75	11.53	9.14	9.28	12.02	11.94	9.95	11.49	8.62	8.89
Cphy_0687	urease, alpha subunit	9.11	9.11	7.32	6.96	8.92	7.61	9.13	7.9	11.87	11.44	8.89	9.19	12.1	11.94	10.09	11.32	8.69	8.69
Cphy_0688	urease, beta subunit	9.55	9.52	7.4	7.14	9.38	8.06	9.07	8.13	12.35	11.79	9.39	9.48	12.39	12.19	10.3	11.75	9.39	8.89
Cphy_0689	urease, gamma subunit	9.62	9.94	7.25	7.12	8.94	7.95	9.1	8.15	12.46	12.07	9.84	9.79	12.54	12.4	10.6	11.98	9.18	9.07
Cphy_0690	protein of unknown function DUF156	9.62	8.99	7.37	7.57	8.45	8.51	8.62	8.08	10.04	9.13	8.78	8.82	9.79	9.34	8.29	9	8.71	8.08
Cphy_0691	cobalt ABC transporter, inner membrane subunit CbiQ	10.44	10.21	8.49	8.67	9.89	9.42	10.06	9.38	10.5	10.05	9.93	9.95	9.89	9.79	9.31	9.73	9.74	8.71
Cphy_0692	ABC transporter related	9.72	9.91	10.05	11.12	8.94	9.14	9.52	9.02	9.95	9.76	9.73	9.62	9.92	9.95	9.41	9.67	9.39	9.46
Cphy_0693	Endonuclease/exonuclease/phosphatase	8.56	8.39	8.39	8.48	8.82	7.49	9.46	8.9	8.91	8.54	8.12	8.18	8.67	8.64	8.32	8.21	9.03	7.72
Cphy_0694	hypothetical protein	7.64	7.49	8.61	8.28	8.96	7.12	10.01	8.65	7.34	7.18	7.43	7.59	7.66	7.73	7.67	7.66	8.9	7.35
Cphy_0695	binding-protein-dependent transport systems inner membrane component	7.77	7.29	7.21	7.49	9.27	7.21	9.41	8.46	6.71	6.83	7.16	7.4	7.1	7.05	7.28	7.09	8.71	7.34
Cphy_0696	binding-protein-dependent transport systems inner membrane component	7.69	7.3	7.48	7.12	8.39	7.08	9.19	8.41	7.05	6.88	7.25	7.49	7.16	7.16	7.26	7.35	8.94	7.28
Cphy_0697	extracellular solute-binding protein family 1	10.4	10.52	9.39	9.9	9.59	9.44	9.72	9.97	10.17	9.57	10.36	10.35	10.12	10.06	9.35	10	9.03	9.32
Cphy_0698	transcriptional regulator, LacI family	10	9.91	8.99	9.26	8.96	8.71	9.6	9.84	9.56	8.9	9.58	9.75	9.32	9.28	8.58	9.43	9.01	8.79
Cphy_0699	glycoside hydrolase family 3 domain protein	9.14	9.2	9.15	9.24	8.38	8.77	9.53	9.47	8.8	9.02	8.96	9.14	8.97	8.9	8.83	9.16	8.97	8.86
Cphy_0700	protein of unknown function DUF296	11.79	11.98	12.58	12.8	11.6	11.43	12.25	12.35	11.83	11.71	11.86	11.9	11.94	11.96	11.89	11.96	12.31	12.55
Cphy_0701	hypothetical protein	7.32	7.15	8.95	8.21	8.75	7	9.3	8.26	6.85	7.01	7.41	7.55	7.27	7.4	7.57	7.32	8.56	7.55
Cphy_0702	hypothetical protein	6.77	6.7	8.31	7.22	9.47	6.42	8.85	7.99	6.47	6.55	7.18	6.99	6.76	6.75	6.79	6.75	8.49	7.09
Cphy_0703	Spore coat protein CotH	7.33	7.18	9.07	8.36	9.27	7.16	9.36	8.31	7.56	7.95	7.33	7.72	7.9	7.9	7.71	7.95	8.99	7.93
Cphy_0704	two component transcriptional regulator, winged helix family	11.2	10.82	11.06	11.36	10.94	10.95	11.14	11.2	11.12	11.02	10.82	10.99	10.91	10.97	10.9	10.99	11.37	11.54
Cphy_0705	integral membrane sensor signal transduction histidine kinase	11.21	11.25	11.2	11.47	11.13	11.06	11.29	11.32	11.21	11.25	11.17	11.41	10.96	11.13	11.24	11.08	11.38	11.46
Cphy_0706	LrgA family protein	9.95	9.41	9.59	10.14	9.66	8.4	9.48	8.99	9.75	9.04	10.01	9.45	9.59	9.26	9.47	9.56	9.18	8.73
Cphy_0707	LrgB family protein	9.84	9.43	10.2	10.37	9.34	8.62	9.6	9.05	9.43	9.05	10.06	9.53	9.55	9.18	9.31	9.55	9.17	8.78
Cphy_0708	DEAD/DEAH box helicase domain protein	10.21	10.37	11.13	11.37	9.48	9.81	10.18	10.76	10.03	9.86	10.5	10.33	9.98	10.07	10.4	10.3	10	10.71
Cphy_0709	transcriptional regulator, AraC family	9.51	9.19	9.82	9.98	9.3	9.9	9.96	9.83	9.22	9.31	9.3	9.4	9.17	9.2	9.24	9.36	9.83	9.5
Cphy_0710	NAD-dependent epimerase/dehydratase	9.5	9.93	9.59	9.2	10.36	10.44	10.9	11.23	10.08	10.33	9.88	10.02	12.18	12.13	9.93	9.88	10.13	9.87
Cphy_0711	glycoside hydrolase family 2 sugar binding	10.27	10.69	10.85	11.11	10.9	11.28	10.64	11.23	10.88	11.23	10.37	10.73	10.72	11	10.73	10.73	10.75	11.15
Cphy_0712	hypothetical protein	11.81	11.55	10.59	9.97	11.39	11.44	11.43	11.84	12.11	11.94	11.22	11.37	11.95	11.86	11.43	11.74	11.55	11.7
Cphy_0713	zinc/iron permease	12.14	11.98	11.8	11.9	11.93	11.6	12.06	12.02	12.41	12.15	11.83	11.86	12.2	12.19	11.71	12.11	11.97	12.01
Cphy_0714	GreA/GreB family elongation factor	11.73	11.58	9.99	10.42	10.94	11.13	10.89	11.26	11.47	11.21	11.27	11.48	11.27	11.13	11.22	11.4	11.13	11.27
Cphy_0715	hypothetical protein	11.26	11.47	10	9.98	9.95	10.7	11.29	11.65	10.77	10.78	11.3	11.43	10.78	10.57	11.1	10.78	10.3	11.04
Cphy_0716	protein-export membrane protein, SecD/SecF family	12.13	12.78	11.77	11.59	11.28	12.11	13.64	13.73	11.65	11.89	12.61	12.75	11.75	12.02	11.96	12	11.81	12.02
Cphy_0717	protein of unknown function DUF368	9.04	9.55	8.82	9.06	10.79	9.93	10.53	9.78	8.75	9.17	9.41	9.5	9.11	9.25	9.72	9.28	10.18	9.49
Cphy_0718	hypothetical protein	6.98	6.44	7.41	7.43	13.9	12.54	8.98	8.16	7.13	7.43	7	7.16	7.58	7.88	7.27	7.11	8.99	9.23
Cphy_0719	protein of unknown function DUF421	8.59	8.47	7.33	6.26	8.34	7.71	8.69	7.68	10.63	9.85	8.24	8.04	11.66	11.85	9.1	10.38	8.3	8.24
Cphy_0720	flavin-nucleotide-binding protein-like protein	7.63	7.76	7.03	7.67	10.18	10.09	8.87	7.8	8.96	8.92	7.25	7.17	8.2	8.41	7.55	8	8.6	8.28
Cphy_0721	hypothetical protein	11.02	10.73	7.67	7.8	13.65	12.27	9.36	8.24	11.4	11.82	8.8	9.05	9.42	9.5	10.04	9.46	11.01	11.11
Cphy_0722	protein of unknown function DUF1540	10.34	11.62	9.37	9.41	9.78	10.55	8.56	7.62	12.11	12.97	11.87	11.61	13.77	13.83	12.94	13.03	11.26	11.73
Cphy_0723	hypothetical protein	9.43	9.23	8.44	7.57	7.4	9.1	8.24	7.72	8.77	8.15	8.62	9.08	8.67	9.06	7.98	8.06	8.1	7.85
Cphy_0724	NLP/P60 protein	10.79	10.44	10	10.04	9.31	10.48	9.4	9.14	10.18	9.48	9.88	10.33	10.42	10.62	9.35	9.59	9.79	9.6
Cphy_0725	hypothetical protein	9.8	10.91	10.61	10.29	10.71	10.8	10.21	10.65	11.04	11.18	10.35	10.17	11.17	11.22	11.24	11.42	11.52	11.57
Cphy_0726	arsenate reductase and related	10.14	9.95	9.29	9.06	10.01	10.26	9.59	9.42	10.03	9.83	9.82	9.75	9.68	9.61	9.5	9.57	9.94	9.43
Cphy_0727	protein of unknown function DUF161	9.18	9.04	8.81	8.91	9.51	9.51	8.77	8.62	9.43	8.97	8.98	8.86	9.26	9.32	8.76	8.85	9.14	9.01
Cphy_0728	hypothetical protein	9.85	9.79	13.23	13.19	10.35	11.62	9.59	9.63	10.98	11.14	11.01	10.93	11.62	11.79	12.32	11.55	13.83	13.75
Cphy_0729	proton-coupled thiamine transporter YuaJ	8.17	7.97	11.69	11.69	9.42	8.47	9.06	8.22	8.25	7.77	8.98	8.07	8	7.92	8.16	7.82	9.33	8.26
Cphy_0730	transcriptional regulator, AraC family	8.28	8.2	7.99	7.79	10.18	9.88	8.84	7.83	8.83	8.68	8.19	8.28	10.34	10.37	9.11	9.62	9.69	9.22
Cphy_0731	transport system permease protein	6.87	7.44	7.24	6.46	7.6	6.19	7.67	6.85	6.23	6.54	6.86	6.58	6.51	6.51	6.46	6.43	7.44	6.6
Cphy_0732	transport system permease protein	7.66	7.94	7.24	6.97	9.18	7	8.85	7.99	6.9	6.93	7.61	7.43	6.54	6.66	6.35	6.65	8.14	6.29
Cphy_0733	ABC transporter related	7.98	8.25	7.94	7.2	8.72	7.24	9.46	8.11	7.18	7.23	7.66	7.57	6.97	7.14	7.4	7.38	8.6	7.21
Cphy_0734	periplasmic binding protein	9.37	9.37	9.32	9.61	10.3	8.46	9.99	9.25	8.88	9.02	9.19	9.12	8.65	8.55	8.7	8.49	10.19	8.82
Cphy_0735	Redoxin domain protein	7.99	8.38	9.74	8.91	12.55	11.06	9.41	8.09	8.02	8.29	8.41	8.23	7.96	8.19	8.86	7.49	8.85	8.35
Cphy_0736	cytochrome c biogenesis protein transmembrane region	7.58	7.74	7.88	7.38	12.26	11.01	7.86	7.35	7.68	7.83	7.36	7.32	7.63	7.85	8.13	6.79	8.25	8.13
Cphy_0737	Rhodanese domain protein	9.64	9.28	10.66	10.93	10.93	10.18	9.62	9.82	9.38	9.07	9.67	9.5	9.85	9.77	10.07	9.5	10.31	10.33
Cphy_0738	transcriptional regulator, MerR family	9.75	9.45	9.64	9.68	9.16	9.68	9.52	9.34	9.38	9.16	9.56	9.2	9.17	9.29	8.64	9.15	9	9.37
Cphy_0739	thioredoxin	11.43	11.19	12.32	12.09	13.39	12.72	9.48	9.81	13.01	12.87	11.43	11.05	12.91	12.96	11.97	12.17	11.48	11.18
Cphy_0740	transcriptional regulator, Crp/Fnr family	9.46	9.62	11.5	11.6	10.18	10.72	10.35	10.63	10.01	10.18	9.8	9.8	10.37	10.64	10.49	10.2	10.1	10.61
Cphy_0741	pyruvate kinase	11.27	11.55	10.72	10.65	10.24	10.11	11.14	11.21	11.12	10.89	11.51	11.3	11.02	11.09	10.66	10.83	10	10.43
Cphy_0742	two component transcriptional regulator, winged helix family	11.5	11.77	11.86	11.86	11.78	11.74	11.36	11.52	11.63	11.7	12	11.85	11.49	11.52	11.7	11.55	11.63	11.81
Cphy_0743	integral membrane sensor signal transduction histidine kinase	11.65	11.62	10.96	10.99	11.25	11.68	11.54	11.22	11.52	11.27	11.53	11.45	11.49	11.57	11.3	11.62	11.4	11.54
Cphy_0744	ATP-dependent endonuclease of the OLD family-like protein	9.95	9.77	8.8	8.72	8.95	9.96	9.75	10.27	9.99	9.88	9.53	9.75	9.62	9.62	9.6	9.89	9.61	9.89
Cphy_0745	peptidase U61 LD-carboxypeptidase A	10.83	11.06	9.55	9.06	10.23	10.41	10.56	10.89	11.93	11.78	10.52	10.78	11.27	11.23	10.43	11.19	10.59	10.57
Cphy_0746	metal dependent phosphohydrolase	11.78	12.38	11.53	11.15	12.23	12.2	12.14	12.5	12.58	12.57	11.72	11.91	12.53	12.54	12.33	12.53	12.82	12.73
Cphy_0747	C_GCAxxG_C_C family protein	11.91	12.2	11.75	11.57	12.3	11.95	11.94	12.33	12.24	12.32	11.91	11.87	12.45	12.52	12.52	12.48	12.76	12.68
Cphy_0748	threonyl-tRNA synthetase	13.16	12.66	11.4	11.6	11.68	11.65	12.1	12.06	12.37	12.21	12.74	12.81	11.69	11.49	12.16	11.88	11.74	11.75
Cphy_0749	methyl-accepting chemotaxis sensory transducer	7.76	8.09	7.26	7.21	8.75	7.14	8.56	7.97	7.29	7.43	8.62	8.03	7.02	6.94	7.18	7.04	8.89	7.39
Cphy_0750	peptidylprolyl isomerase FKBP-type	9.44	9.49	10.13	9.72	10.18	10.55	10.49	9.89	9.24	8.89	9.86	9.46	10.22	10.31	10.26	10.51	10.87	10.67
Cphy_0751	GerA spore germination protein	8.04	7.97	7.54	7.09	9.06	6.86	9.27	8.06	10.16	9.36	7.88	7.99	10.64	10.56	8.5	9.61	8.87	7.57
Cphy_0752	purine nucleoside phosphorylase	13.43	13.24	13.36	13.36	13.26	13.09	13.95	13.94	13.17	13.29	13.22	13.39	13.15	13.22	13.25	13.38	13.47	13.5
Cphy_0753	deoxyribose-phosphate aldolase	13.27	13.03	12.88	12.91	13.07	12.86	13.65	13.75	13.15	13.17	13.1	13.27	13.01	12.97	13.15	13.07	13.27	13.26
Cphy_0754	cytidine deaminase	12.43	12.22	12.59	12.71	12.64	12.44	13.01	13.25	12.33	12.56	12.54	12.57	12.39	12.45	12.62	12.35	12.67	12.75
Cphy_0755	basic membrane lipoprotein	9.48	9.57	8.19	7.77	9.09	8.34	8.55	8.05	11.48	10.83	9.22	9.13	12.41	12.52	10.4	11.62	9.32	9.92
Cphy_0756	ABC transporter related	8.27	8.1	7.99	7.73	7.83	7.01	7.84	7.41	10.18	9.67	7.69	8	11	11.07	8.97	10.28	8.57	8.43
Cphy_0757	inner-membrane translocator	8.81	8.79	7.86	7.83	9.46	7.69	8.93	8.14	10.83	10.46	8.76	8.73	11.64	11.74	9.63	10.98	9.35	9.14
Cphy_0758	inner-membrane translocator	8.18	8.44	8.1	8.51	8.9	7.66	8.91	8.05	10.05	9.69	8.27	8.42	10.73	10.96	9.26	9.91	8.86	8.59
Cphy_0759	Carboxypeptidase Taq	12.19	12.46	11.77	11.44	11.78	11.87	12.24	12.64	12.28	12.29	12.23	12.35	12.14	12.14	11.92	12.33	11.81	12.22
Cphy_0760	protein of unknown function DUF161	9.73	9.65	9.55	10.01	8.42	9.11	8.64	9.49	9.43	9.06	9.61	9.54	9.18	8.96	8.82	9.26	8.23	8.8
Cphy_0761	tyrosyl-tRNA synthetase	9.15	9.06	8	7.71	8.14	8.06	8.65	8.11	8	8.03	9.09	8.98	7.66	7.57	7.71	7.62	8.3	7.61
Cphy_0762	hypothetical protein	8.99	8.91	8.99	9.32	8.16	8.4	8.9	8.88	8.53	8.11	8.91	8.87	8.7	8.76	8.08	8.75	8.78	8.9
Cphy_0763	hypothetical protein	7.81	7.4	7.5	7.02	9.02	6.74	9.06	8.04	9.56	8.48	7.59	7.45	10.54	10.67	8.1	9.26	8.9	7.24
Cphy_0764	basic membrane lipoprotein	9.02	8.95	9.21	9.72	8.62	9.18	8.52	8.41	8.78	8.12	8.75	8.62	9.17	8.87	10.78	9.81	8.94	9.41
Cphy_0765	ABC transporter related	9.77	9.17	8.37	8.38	9.47	9.32	9.38	8.76	8.75	8.3	9.31	9.18	8.78	8.78	9.15	8.86	9.18	8.59
Cphy_0766	inner-membrane translocator	9.65	9.42	8.85	9.14	9.27	9.3	9.16	8.84	8.75	8.57	9.12	9.28	8.73	8.87	9.59	8.87	9.13	8.98
Cphy_0767	inner-membrane translocator	8.67	9.08	8.75	9.12	9.28	8.82	9.03	8.54	8.51	8.53	8.73	8.77	8.24	8.62	9.26	8.24	8.82	8.39
Cphy_0768	transcriptional regulator, AraC family	10.01	9.88	9.76	9.77	9.67	9.42	9.86	9.74	9.82	9.52	9.54	9.68	9.62	9.51	9.31	9.51	9.3	9.53
Cphy_0769	glycoside hydrolase family 4	8.69	8.66	8.4	8.1	8.85	7.09	9.04	8.24	8.14	7.75	8.19	9.29	7.74	7.74	7.25	7.46	8.16	6.93
Cphy_0770	hypothetical protein	8.84	8.93	8.47	7.96	8.89	7.39	8.95	8.25	8.6	8.24	8.65	9.68	7.77	7.79	8.12	7.91	8.46	7.72
Cphy_0771	two component transcriptional regulator, AraC family	8.99	9.04	8.82	9.62	9.18	7.99	8.71	8.31	8.6	8.45	8.61	9.43	8.04	8.11	8.2	8.27	8.32	8.52
Cphy_0772	integral membrane sensor signal transduction histidine kinase	8.96	8.83	9.04	9.18	9.63	8.2	9.66	8.98	8.52	8.43	8.69	9.4	8.37	8.29	8.5	8.44	9.67	8.72
Cphy_0773	binding-protein-dependent transport systems inner membrane component	9.02	8.98	8.66	9.09	10.24	8.38	9.44	9.02	8.92	8.94	8.79	9.35	8.64	8.5	8.98	8.87	9.34	8.97
Cphy_0774	binding-protein-dependent transport systems inner membrane component	9.17	9.34	8.68	8.64	10.5	8.39	10	9.38	9.18	8.89	8.81	9.55	8.72	8.7	8.89	8.91	9.54	8.87
Cphy_0775	extracellular solute-binding protein family 1	8.44	8.85	8.17	8.27	8.65	7.64	8.99	8.6	8.43	8.42	8.32	8.96	8.36	8.54	8.43	8.61	8.53	8.33
Cphy_0776	glycosyl hydrolase family 88	9.54	9.51	9.74	10.21	10.81	8.38	9.68	9.72	9.43	9.32	9.02	9.78	9.12	9.06	9.43	9.33	9.56	9.19
Cphy_0777	hypothetical protein	9.41	9.29	9.58	9.64	10.71	8.52	10.38	9.77	9.24	9.35	9.29	9.7	9.14	9.15	9.54	9.4	9.96	9.24
Cphy_0778	beta-lactamase domain protein	6.82	6.8	6.34	6.24	8.62	6.67	7.94	7.65	6.34	6.56	6.66	7.01	6.13	6.51	6.82	6.5	8.16	6.66
Cphy_0779	Cof-like hydrolase	10.8	10.28	10.58	10.59	10.32	10.64	9.32	9.35	9.98	9.52	10.71	10.41	10.26	10.04	9.6	9.97	10.07	9.93
Cphy_0780	hypothetical protein	10.98	10.87	10.33	10.59	9.3	10.41	10.04	9.7	10.55	9.82	10.9	10.72	10.1	10.13	9.18	9.99	9.26	9.7
Cphy_0781	protein of unknown function DUF955	9.37	9.29	11.04	11.03	8.51	9.77	9.55	9.72	9.72	9.67	9.2	9.39	9.25	9.36	9.25	8.96	8.52	9.18
Cphy_0782	transcriptional regulator, XRE family	10.7	10.49	11.82	11.84	9.76	10.77	10.9	11.09	10.93	10.9	10.4	10.6	10.53	10.31	10.79	10.32	10.5	10.67
Cphy_0783	hypothetical protein	7.94	8.16	11.8	12.12	8.02	10.02	8.56	9.4	8.57	9.11	8.04	7.92	8.15	8.09	8.53	7.92	8.56	8.45
Cphy_0784	hypothetical protein	11.67	11.73	14.8	14.65	11.36	13.03	12.38	13.16	11.75	11.78	11.84	11.54	10.31	10.35	11.95	11.03	12.26	12.28
Cphy_0785	phage protein	11.74	12.18	14.79	14.84	12.32	14.02	12.83	13.46	11.85	12.04	12.28	11.95	10.84	10.93	12.2	11.54	12.75	12.61
Cphy_0786	phage protein	10.73	11.3	14.92	14.86	11.35	13.47	12.19	12.96	10.87	11.16	11.59	11.13	10.06	10.25	11.5	10.74	12.02	11.93
Cphy_0787	XkdN-like protein	10.37	10.7	14.26	14.16	10.4	12.6	11.12	12.5	10.33	10.77	11.04	10.57	9.36	9.37	10.92	10.04	11.19	11.23
Cphy_0788	phage tape measure protein	10.24	10.68	14.4	14.09	10.72	12.82	11.42	12.52	10.31	10.72	10.56	10.28	9.45	9.53	10.73	10.08	11.25	11.13
Cphy_0789	Peptidoglycan-binding LysM	10.11	10.34	14.33	13.94	10.47	12.65	11.14	12.25	10.01	10.46	10.29	10	9.21	9.25	10.3	9.87	11.04	10.96
Cphy_0790	putative phage cell wall hydrolase	10.48	10.99	14.62	14.34	11.16	13.17	11.91	12.83	10.56	10.99	11.11	10.71	9.77	9.81	11.08	10.29	11.82	11.56
Cphy_0792	phage protein	9.16	9.6	13.94	13.73	9.5	11.68	9.45	11.33	9.23	9.67	9.57	9.23	8.16	8.33	9.58	8.93	9.39	9.97
Cphy_0793	putative phage tail protein	10.5	11	14.73	14.53	11.3	13.2	11.99	12.73	10.64	11.19	11.03	10.72	9.74	9.82	11.06	10.49	11.75	11.57
Cphy_0794	hypothetical protein	9.82	10.29	14.5	14.34	10.17	12.66	11.22	12.24	9.97	10.16	9.97	9.78	9.27	9.38	10.33	9.79	10.33	10.91
Cphy_0795	hypothetical protein	10.18	10.77	14.74	14.54	10.84	12.85	11.54	12.49	10.4	10.8	10.6	10.44	9.59	9.63	10.68	10.18	11.3	11.39
Cphy_0796	hypothetical protein	9.94	10.54	14.73	14.51	10.17	12.58	11.21	12.22	10.17	10.52	10.32	9.91	9.37	9.45	10.44	9.89	10.78	11.01
Cphy_0797	hypothetical protein	10.44	11.06	14.66	14.61	10.8	13.08	12.18	12.87	10.63	11.03	11.09	10.62	10	10.07	11.2	10.57	11.77	11.77
Cphy_0798	toxin secretion/phage lysis holin	8.73	8.86	13.45	13.2	9.06	10.86	10.01	11.09	8.3	8.98	8.95	8.71	7.85	7.89	9.04	8.32	9.13	9.23
Cphy_0799	hypothetical protein	8.72	8.89	13.74	13.53	9.57	11.3	10.41	11.2	8.54	8.89	9.19	8.78	8.18	8.44	9.07	8.71	10.04	9.62
Cphy_0800	hypothetical protein	8.85	8.88	10.09	9.43	7.94	8.62	8.08	8.34	8.32	8.19	8.53	8.36	8.26	8.07	8.52	8.31	8.18	9.09
Cphy_0801	hypothetical protein	9.67	9.62	13.35	13.21	10.09	10.59	9.74	10.36	9.73	9.07	9.78	9.59	9.58	9.37	9.66	9.54	9.87	10.14
Cphy_0802	binding-protein-dependent transport systems inner membrane component	9.17	9.05	10.52	9.54	12.45	10.56	10.15	9.3	9.83	10.17	8.25	8.33	8.5	8.48	8.41	8.65	9.91	9.17
Cphy_0803	ABC transporter related	8.82	8.91	8.24	8.11	11.78	10.72	9.17	8.16	9.53	9.79	7.6	7.91	8.41	8.48	8.04	8.5	9.05	8.81
Cphy_0804	hypothetical protein	13.19	13.21	12.78	12.18	12.71	13.25	12.48	12.82	12.97	12.9	13.04	13.11	13.23	13.25	12.89	13.18	12.98	12.86
Cphy_0805	extracellular solute-binding protein family 5	14.54	14.71	13.69	13.56	14.03	14.33	14.04	14.19	14.28	14.42	14.35	14.42	14.26	14.37	14.18	14.36	14.13	14.15
Cphy_0806	binding-protein-dependent transport systems inner membrane component	13.72	13.65	12.72	12.58	13.03	13.6	13.07	13.46	13.37	13.38	13.34	13.58	13.15	13.39	13.1	13.19	13.02	12.98
Cphy_0807	binding-protein-dependent transport systems inner membrane component	13.68	13.66	12.3	12.3	12.66	13.27	12.83	13.22	13.25	13.49	13.29	13.56	12.91	13.15	13.03	12.98	12.69	12.83
Cphy_0808	oligopeptide/dipeptide ABC transporter, ATPase subunit	13.87	14.24	12.73	12.7	13.23	13.74	13.49	13.83	13.59	13.84	13.81	13.99	13.35	13.68	13.56	13.45	12.94	13.23
Cphy_0809	oligopeptide/dipeptide ABC transporter, ATPase subunit	13.26	13.22	12.91	12.61	12.82	13.41	12.87	13.17	12.92	13.22	13.26	13.36	12.79	13.04	12.85	12.85	12.67	12.63
Cphy_0810	hypothetical protein	10.06	9.71	10.28	10.31	9.46	10.1	9.19	9.64	9.47	9.04	9.71	9.6	9.43	9.33	8.87	9.22	9.55	9.51
Cphy_0811	hypothetical protein	8.87	8.67	9.32	8.39	8.13	8.9	7.86	8.23	8.68	8.26	8.32	8.43	8.75	8.83	7.88	8.32	7.83	7.78
Cphy_0812	extracellular solute-binding protein family 5	10.87	10.2	11.42	11.24	9.57	10.72	10.86	11.46	9.88	9.56	10.04	10.24	10.12	10.29	9.48	9.71	9.09	9.57
Cphy_0813	binding-protein-dependent transport systems inner membrane component	10.31	9.79	10.82	10.75	9.49	9.97	10.04	10.95	9.64	9.34	9.52	9.64	9.85	9.97	9.14	9.37	9.15	8.93
Cphy_0814	binding-protein-dependent transport systems inner membrane component	9.83	9.37	9.87	10.01	8.75	9.47	9.63	10.43	9.37	9.06	8.91	9.29	9.57	9.67	8.7	9.15	8.84	8.37
Cphy_0815	oligopeptide/dipeptide ABC transporter, ATPase subunit	10.35	9.74	10.65	10.56	9.13	9.83	10.37	11.07	9.98	9.62	9.54	9.89	10.21	10.41	9.73	9.89	8.99	9.38
Cphy_0816	oligopeptide/dipeptide ABC transporter, ATPase subunit	9.66	9.22	11.31	11.29	8.25	9.39	10.15	10.69	9.43	9.21	8.91	9.16	9.67	10.01	9.14	9.27	8.73	9.02
Cphy_0817	hypothetical protein	8.7	8.31	10.04	9.83	8.93	9.36	8.69	8.98	9.05	8.93	8.47	8.62	9.44	9.48	8.73	9	9.31	8.67
Cphy_0818	Radical SAM domain protein	10.32	10.27	11.99	11.84	10.47	12.04	10.48	10.52	10.35	10.19	10.18	10.45	9.81	10.02	10.08	9.94	10.16	10.14
Cphy_0819	hypothetical protein	9.44	9.41	10.49	9.86	9.15	11.22	9.09	9.67	9.42	9.41	9.24	9.55	8.82	9.05	9.2	9	8.69	8.92
Cphy_0820	hypothetical protein	9.37	9.42	10.78	10.21	9.1	11.32	9.22	9.54	9.45	9.59	9.39	9.59	9.2	9.22	9.45	9.09	9.02	9.04
Cphy_0821	hypothetical protein	10.52	11.9	10.99	10.69	10.57	11.46	8.24	8.7	12.46	12.9	11.68	11.44	13.57	13.9	12.95	13.05	11.76	12.02
Cphy_0822	HAD-superfamily hydrolase, subfamily IA, variant 3	9.5	9.37	10.18	10.45	9.31	9.84	9.27	9.59	9.41	9.3	9.77	9.5	9.43	9.61	8.97	9.42	8.59	9.49
Cphy_0823	hypothetical protein	10.9	10.3	9.82	9.99	9.58	9.7	10	10.59	10.64	10.06	10.1	10.06	10.63	10.48	9.82	10.34	10.29	10.65
Cphy_0824	hypothetical protein	9.37	9.23	9.63	9.27	10.88	9.08	10.61	9.27	10.59	9.95	9.24	9.24	11.15	11.19	9.37	10.45	9.72	9.31
Cphy_0825	adenylate cyclase	9.77	9.53	8.98	8.5	8.19	8.93	8.49	9.11	9.53	9.02	9.42	9.36	9.25	9.25	8.89	9.14	8.41	8.95
Cphy_0826	Glutamate dehydrogenase (NADP(+))	11.24	10.8	10.92	11.09	11.45	11.25	10.15	9.46	10.63	10.26	10.78	11.03	10.78	10.5	10.4	10.69	10.41	10.62
Cphy_0827	Spore germination protein	7.72	7.94	7.66	7.19	8.26	7.29	8.67	7.61	10.35	10.4	7.74	8.17	10.95	10.93	8.71	10.21	8.19	7.67
Cphy_0828	hypothetical protein	8.72	8.95	7.97	7.59	8.58	7.69	9.46	8.19	11.57	11.33	8.76	8.82	11.88	12.04	9.57	11.35	8.94	8.7
Cphy_0829	GerA spore germination protein	8.21	8.33	7.62	7.29	8.43	7.14	7.93	7.32	10.94	10.46	7.79	7.96	11.12	11.13	8.88	10.39	7.86	7.78
Cphy_0830	Redoxin domain protein	7.86	8.14	8.49	8.34	9.05	8.34	9.16	8.59	8.2	8.16	8.12	7.84	8.54	8.7	8.57	8.26	9.21	8.27
Cphy_0831	cytochrome c biogenesis protein transmembrane region	7.05	6.97	7.75	6.74	8.43	7.3	8.42	7.65	6.9	6.4	6.62	6.89	7.25	7.29	6.79	7.06	7.99	6.86
Cphy_0832	protein of unknown function DUF218	9.18	8.92	9.73	9.98	10.81	10.12	9.25	8.64	9.39	9.25	8.98	8.71	9.64	9.56	9.08	9.33	8.93	9.42
Cphy_0833	hypothetical protein	8.96	9.49	10.57	10.76	10.52	11.77	10.78	11.31	9.29	9.1	9.6	9.36	10.46	10.71	10.39	10.58	11.04	11.24
Cphy_0834	hypothetical protein	8.02	9.14	8.23	7.71	10.45	11.3	10.39	10.76	8.44	8.73	9.06	9.2	9.78	10.22	10.08	9.98	10.2	10.16
Cphy_0835	hypothetical protein	8.03	8.73	9.15	9.5	9.53	11.51	9.88	10.92	8.21	8.51	8.73	8.9	9.76	10.07	9.96	9.75	10.12	10.55
Cphy_0836	hypothetical protein	7.49	7.73	6.49	6.36	9.06	10.71	9.03	10	7.6	7.87	7.74	7.94	8.9	9.19	9.12	8.98	9.01	9.24
Cphy_0837	AAA ATPase	8.75	9.03	8.85	9	10.25	11.78	10.47	11.09	8.67	9.07	8.99	9.11	10.05	10.26	10.38	9.95	10.36	10.44
Cphy_0838	hypothetical protein	7.36	7.48	7.88	8.18	9.37	10.88	9.3	9.57	7.14	7.64	7.71	7.96	8.89	9.09	9.05	8.64	9.04	8.88
Cphy_0839	hypothetical protein	6.73	7.14	6.41	6.99	9.43	10.67	8.85	9.4	6.53	7.11	7.3	7.15	8.48	8.85	8.42	8.38	9.22	8.56
Cphy_0840	hypothetical protein	7.36	7.41	7.1	7.28	9.23	10.69	8.85	9.16	6.86	7.66	7.54	7.55	8.41	8.64	8.72	8.32	8.98	8.47
Cphy_0841	hypothetical protein	7.47	7.44	7.53	7.39	8.91	10.96	9.14	9.46	7.71	7.65	7.71	7.61	8.78	8.98	8.95	8.57	9.31	8.96
Cphy_0842	hypothetical protein	6.81	7.03	6.83	6.57	9.06	10.63	8.81	9.37	7.26	7.01	7.17	6.94	8.56	8.84	8.55	8.38	8.41	8.53
Cphy_0843	hypothetical protein	7.85	7.37	7.35	7.55	9.74	10.67	9.83	9.73	7.15	7.68	7.55	7.92	8.44	8.6	8.53	8.5	9.89	8.62
Cphy_0844	hypothetical protein	11.18	11.97	11.05	10.31	11.75	11.88	11.27	11.79	10.9	10.84	11.64	11.49	11.86	12.05	11.75	12.22	12.27	12.53
Cphy_0845	hypothetical protein	10.01	11.16	10.15	9.61	9.99	11.09	10.3	10.66	10.01	9.75	10.56	10.67	10.83	10.93	10.48	11.02	10.67	11.07
Cphy_0847	ABC-type amino acid transport/signal transduction systems periplasmic component/domain-like protein	8.67	8.64	8.5	8.55	9.24	9.37	9.19	9.07	9.41	8.94	8.55	8.52	9.84	9.72	8.88	9.52	9.19	9.12
Cphy_0848	polar amino acid ABC transporter, inner membrane subunit	8.1	8.21	8.43	7.46	8.43	8.68	8.11	8.05	9.03	8.63	8.01	8.11	9.55	9.39	8.17	9.03	8.27	8.3
Cphy_0849	ABC transporter related	7.95	7.89	7.99	8.32	9.41	8.45	9.23	8.56	8.69	8.53	8.09	8.02	8.97	8.63	8.29	8.39	9.47	8.02
Cphy_0850	hypothetical protein	9.74	11.82	12.09	12.18	12.15	13.3	9.97	10.24	12.59	13.3	12.07	11.83	13.02	13.13	13.38	13.39	13.29	13.14
Cphy_0851	two component transcriptional regulator, LuxR family	10.74	10.26	9.34	9.12	9.22	10.21	9.85	10.27	10.05	9.42	9.49	9.45	8.99	8.98	8.87	8.89	9.35	9.13
Cphy_0852	hypothetical protein	9.45	9.28	7.21	7.35	8.48	9.09	8.91	9.18	8.67	8.54	8.44	8.6	7.89	7.85	7.96	8.21	8.59	7.81
Cphy_0853	putative signal transduction histidine kinase	9.52	9.42	7.88	8.09	8.74	9.32	9.38	9.72	8.9	8.83	8.64	8.89	8.47	8.36	8.43	8.46	8.97	8.54
Cphy_0854	transcriptional regulator, TrmB	10.92	10.91	11.82	11.48	10.3	10.52	9.55	9.15	10.53	9.37	10.44	9.73	10.55	10.14	9.33	9.97	9.88	9.9
Cphy_0855	ABC transporter related	11.57	11.85	12.06	11.21	11.26	11.25	10.36	9.97	11.31	10.97	11.14	11.06	11.08	10.88	10.91	10.67	10.83	10.86
Cphy_0856	ABC transporter related	11.19	11.48	12.04	11.58	10.71	11.39	9.8	9.85	11.13	10.96	10.94	10.96	10.83	10.84	10.96	10.51	10.67	10.99
Cphy_0857	Cellobiose phosphorylase-like protein	7.56	7.59	8.22	8.1	7.88	7.9	8.52	7.83	7.59	7.55	7.25	7.39	7.59	7.47	7.67	7.76	8.2	8.41
Cphy_0858	glycoside hydrolase family 30	8.82	8.63	8.05	8.25	10.55	8.87	9.96	9.89	9.14	9.07	8.19	8.86	9.26	9.33	9.03	9.24	9.44	9.09
Cphy_0859	hypothetical protein	8.44	8.06	7.28	7.56	8.97	8.22	8.19	8.89	8.22	8.32	7.61	8.23	8.58	8.48	8.29	8.59	8.48	8.37
Cphy_0860	binding-protein-dependent transport systems inner membrane component	8.33	8.23	8.6	9.08	10.72	9.02	9.23	9.32	8.49	8.34	8.03	8.64	8.8	8.83	8.73	8.8	9.61	9.41
Cphy_0861	binding-protein-dependent transport systems inner membrane component	8.61	8.21	8.57	8.95	10.9	9	9.14	9.45	8.63	8.36	7.74	8.51	8.79	8.8	8.48	8.77	9.52	9.44
Cphy_0862	extracellular solute-binding protein family 1	10.71	11.44	10.2	10.62	11.32	10.98	12.68	12.55	11.87	12.07	10.91	11.09	12.37	12.38	11.5	12.08	10.25	10.68
Cphy_0863	histidine kinase internal region	9.03	9.27	7.42	7.85	9.47	8.76	9.29	9.68	9.86	9.92	8.71	8.91	9.95	9.44	9.13	9.69	8.81	8.28
Cphy_0864	two component transcriptional regulator, AraC family	9.05	9.44	7.37	7.14	9.63	8.91	9.77	9.81	9.98	10.03	8.86	9.19	9.92	9.73	9.23	9.63	9.3	8.46
Cphy_0865	hypothetical protein	9.04	9.48	8.71	8.88	9.42	9.12	10.15	9.99	10.16	10.2	9.14	9.3	10.33	10.11	9.57	9.95	9.37	8.77
Cphy_0866	beta-lactamase	10.63	10.37	10.17	10.33	9.59	9.46	9.97	9.53	10.13	9.73	10.04	9.91	9.96	9.74	9.74	9.82	9.92	9.86
Cphy_0867	two component transcriptional regulator, winged helix family	7.89	8.43	8.55	8.46	8.17	8.2	8.2	7.91	7.99	8.02	7.83	7.88	7.84	8.2	8	7.97	8.04	8.2
Cphy_0868	integral membrane sensor signal transduction histidine kinase	8.32	8.34	9.09	8.66	9.1	9.32	9.7	8.89	8.64	8.49	8.14	8.15	8.61	8.85	8.49	8.72	9.58	9.03
Cphy_0869	degV family protein	12.35	11.98	13.21	13.17	12.44	12.9	12.93	12.81	11.85	11.77	12.7	12.51	12.1	12.33	11.89	12.23	11.93	12.21
Cphy_0870	hypothetical protein	11.6	12.63	13.16	13.65	10.06	12.65	12.72	12.62	11.33	13.01	13.28	12.96	12.95	13.11	12.71	12.85	12.92	13
Cphy_0871	Radical SAM domain protein	11.82	11.89	9.99	10.05	9.92	11.22	10.34	11.06	12.4	12.35	11.93	12.03	11.64	11.69	11.28	11.73	9.68	10.23
Cphy_0872	Methyltransferase type 12	11.65	11.49	9.98	9.89	9.73	10.76	10.41	10.9	12.07	11.86	11.51	11.64	11.32	11.51	11.04	11.39	9.63	9.88
Cphy_0873	hypothetical protein	11.65	11.4	10.97	11.44	11.84	11.61	11.42	11.59	11.57	11.25	11.52	11.47	11.5	11.43	11.43	11.33	12.01	11.8
Cphy_0874	hypothetical protein	9.58	10.33	10.44	10.61	9.41	9.7	10.2	10.87	10.17	10.07	10.18	10.2	10.4	10.45	10.19	10.57	9.67	10.63
Cphy_0875	glycoside hydrolase family 43	9.5	9.6	9.66	10.16	9.01	9.65	10	10.68	9.52	9.34	9.6	9.82	9.36	9.58	9.4	9.43	8.74	9.4
Cphy_0876	single-stranded-DNA-specific exonuclease RecJ	11.16	10.75	10.45	10.12	10.6	10.72	10.39	10.54	10.38	9.88	10.62	10.68	10.4	10.52	10.04	10.42	10.6	10.7
Cphy_0877	hypothetical protein	9.14	9.09	9.14	9.32	7.79	8.79	7.32	8.11	8.46	8.53	8.95	8.88	8.64	8.72	8.53	8.46	7.81	8.93
Cphy_0878	hypothetical protein	9.53	9.26	13.71	13.95	10.27	10.58	10.13	9.6	9.4	9.07	10.06	9.46	9.38	9.3	10.41	9.35	10.35	10.23
Cphy_0879	tRNA pseudouridine synthase A	11.04	10.57	10.09	10.64	10.69	10.28	11.33	11.44	10.78	10.66	10.5	10.7	10.53	10.54	10.72	10.49	10.45	10.74
Cphy_0880	NUDIX hydrolase	10.98	10.86	9.89	10.17	9.93	9.68	10.87	11.18	11.68	11.22	10.35	10.5	11.3	11.17	10.46	10.93	9.83	10.35
Cphy_0881	dihydroorotase, multifunctional complex type	11.72	11.42	10.33	10.47	10.63	10.45	11.63	11.73	12.28	11.88	10.97	11.17	11.96	11.75	10.94	11.66	10.41	10.53
Cphy_0882	orotidine 5'-phosphate decarboxylase	12.26	12.11	11.4	11.68	11.2	10.83	11.99	12	12.44	12.03	11.81	11.81	12.17	12.03	11.35	12	10.64	10.9
Cphy_0883	MATE efflux family protein	10.28	10.31	9.87	10.21	9.28	9.84	10.17	10.31	10.5	10.41	10.22	10.16	10.4	10.41	9.73	10.19	9.32	9.45
Cphy_0884	SNARE associated Golgi protein	9.46	9.93	8.13	7.64	9.75	8.81	9.78	8.06	11.87	11.57	9.28	9.09	11.75	11.62	9.06	11.29	8.7	7.59
Cphy_0885	Competence protein-like protein	10.09	9.49	9.59	9.6	10.21	10.05	9.76	9.85	10.41	9.77	9.43	9.43	10.42	10.23	10.19	10.32	10.75	11.1
Cphy_0886	hypothetical protein	10.68	10.45	10.63	10.7	11.03	10.68	10.39	10.42	10.89	10.65	10.26	10.4	10.95	10.8	10.86	11.05	11.31	11.57
Cphy_0887	hypothetical protein	11.45	12.26	8.06	8.04	9.98	9.63	8.82	7.6	13.46	13.57	11.54	11.43	13.35	13.3	12.36	13.05	10.04	10.64
Cphy_0888	hypothetical protein	12.05	12.92	8.63	8.51	10.78	10.26	9.49	8.06	13.9	14.07	11.91	11.74	13.77	13.78	12.68	13.57	10.9	11.19
Cphy_0889	quorum-sensing autoinducer 2 (AI-2), LuxS	11.63	11.55	12.44	12.32	10.96	11.26	11.26	11.48	12.44	12.21	11.55	11.39	11.94	12.03	11.53	11.9	11.21	11.37
Cphy_0891	Haloacid dehalogenase domain protein hydrolase	10.95	10.69	10.7	10.72	10.96	10.79	10.52	11.06	10.89	10.65	10.53	10.63	10.61	10.74	10.63	10.68	10.47	10.7
Cphy_0892	D-isomer specific 2-hydroxyacid dehydrogenase NAD-binding	10.29	10.09	10.75	10.77	9.97	10.03	9.72	10.57	10.09	9.94	9.96	10.05	9.97	10.09	10.15	10.01	9.83	10.39
Cphy_0893	Catalase	11.19	11.5	8.08	7.49	12.19	10.92	9.71	8.35	12.9	12.8	10.37	10.1	12.61	12.47	11.1	12.15	10.25	10.64
Cphy_0894	extracellular solute-binding protein family 1	9.83	10.25	10.22	10.38	9.77	9.54	9.43	9.28	9.95	9.99	10.12	10.04	10.01	10.06	10.66	9.54	9.51	9.82
Cphy_0895	Ornithine carbamoyltransferase	10.02	10.44	10.23	9.79	9.21	9.27	9.15	9.23	9.75	9.8	9.71	9.84	9.97	9.83	10.36	9.68	9.16	9.87
Cphy_0896	binding-protein-dependent transport systems inner membrane component	10.44	10.98	10.66	10.41	10.04	9.54	9.74	9.56	10.27	10.06	10.03	10.27	10.08	10.07	10.76	9.74	9.46	10.09
Cphy_0897	spermidine/putrescine ABC transporter ATPase subunit	9.81	10.1	10.63	10.55	9.38	8.81	9.05	8.94	9.86	9.24	9.47	9.45	9.94	9.94	10.23	9.52	8.32	9.78
Cphy_0898	transcriptional regulator, XRE family	9.1	9.12	10.23	10.01	8.81	8.11	8.45	8.7	9.45	8.62	8.98	8.73	9.22	9.03	9.75	8.58	7.82	9.05
Cphy_0899	hypothetical protein	7.27	6.71	6.62	7.22	7.79	7.03	8.56	7.54	7.22	6.77	6.71	6.68	7.54	7.07	7.18	7	8.57	8.06
Cphy_0900	ABC transporter related	11.29	11.02	10.53	10.5	10.56	10.7	10.91	10.93	11.02	10.53	10.86	11	10.95	10.99	10.21	10.95	10.52	10.61
Cphy_0901	CoA-binding domain protein	11.38	11.05	11.06	11.12	10.46	10.74	11.84	11.91	11.2	10.91	11	11	11.03	11.02	11.03	11.1	10.79	11.29
Cphy_0902	hypothetical protein	12.16	11.97	11.65	11.55	11.55	11.77	12.64	12.68	11.84	11.94	12.15	12.05	11.67	11.68	11.91	11.91	11.82	12
Cphy_0903	holo-acyl-carrier-protein synthase	11.45	11.53	10.76	10.82	10.4	10.73	11.84	11.87	11.03	10.85	11.41	11.59	10.74	10.93	10.82	11.07	10.65	10.71
Cphy_0904	carbohydrate kinase, YjeF related protein	11.57	11.93	10.69	10.95	10.7	10.77	11.06	11.72	11.18	11.21	11.53	11.45	10.92	10.68	10.39	11.05	10.49	10.67
Cphy_0905	alanine racemase	12.69	12.69	11.62	11.71	11.31	11.57	12.2	11.99	12.28	12.14	12.47	12.36	11.76	11.77	11.19	12.03	11.52	11.47
Cphy_0906	transcriptional modulator of MazE/toxin, MazF	11.56	11.8	11.56	11.81	9.98	10.88	10.84	11.07	11.21	11.23	11.58	11.66	11.17	11.03	10.34	11.04	10.58	10.99
Cphy_0907	protein of unknown function DUF21	12	12.19	12.37	12.42	10.85	11.95	11.36	11.74	12.17	12.27	12.29	12.25	12.13	12.26	11.68	12.1	11.25	11.59
Cphy_0908	protein of unknown function DUF1212	9.11	9.22	8.98	9.48	8.57	9.03	8.81	8.74	8.93	8.73	8.98	8.98	9.04	8.98	8.76	8.71	8.39	8.4
Cphy_0909	hypothetical protein	8.73	9.14	8.57	8.92	7.87	8.5	8.02	7.9	8.56	8.55	8.57	8.61	8.4	8.47	8.24	8.29	7.78	7.98
Cphy_0910	protein of unknown function DUF163	10.39	10.08	9.54	9.16	9.6	9.83	10.21	9.66	9.95	9.61	9.82	9.87	9.72	9.59	9.41	9.44	10.1	8.93
Cphy_0911	hypothetical protein	8.82	8.81	9.29	9.85	9.05	8.89	8.73	9.06	9.02	8.76	8.94	8.69	8.94	9.04	9.02	8.87	9.21	9.43
Cphy_0912	RNA polymerase, sigma-24 subunit, ECF subfamily	6.45	6.15	5.28	6.22	7.52	6.39	7	6.59	6.7	6.41	5.77	6.11	7.19	6.64	5.72	6.49	7.6	6.21
Cphy_0913	hypothetical protein	8.02	7.42	7.08	7.56	8.81	7.58	8.37	8.09	8.09	7.35	7.31	7.36	8.08	7.86	7.2	7.52	8.57	7.66
Cphy_0914	ABC transporter related	7.6	7.54	7.34	7.62	8.75	7.26	8.54	8.04	7.75	7.74	7.38	7.44	7.82	7.75	7.59	7.75	8.78	7.51
Cphy_0915	hypothetical protein	6.8	7	6.85	6.69	7.7	6.96	7.64	7.48	7.17	7.26	6.92	6.8	7.24	7.09	7.41	7.07	7.84	6.94
Cphy_0916	hypothetical protein	7.84	7.71	7.29	7.31	8.75	7.91	8.88	8.52	8.19	7.83	7.42	7.65	8.36	8.2	7.54	7.96	8.9	7.73
Cphy_0919	hypothetical protein	10.6	10.38	10.72	9.68	10.71	10.91	10.51	10.81	10.3	10	10.33	10.46	10.4	10.6	10.4	10.39	10.83	10.99
Cphy_0920	hypothetical protein	10.6	10.97	10.41	9.44	10.05	11.02	10.32	10.71	10.6	10.67	10.52	10.8	10.55	10.72	10.47	10.71	10.49	10.83
Cphy_0921	hypothetical protein	10.65	10.28	10.81	11.02	10.46	10.62	9.44	9.92	10	9.75	10.62	10.49	9.97	10.19	10.09	10.17	10.46	10.73
Cphy_0923	hypothetical protein	10.42	10.46	9.94	9.11	10.23	10.49	9.45	9.88	10.31	10.16	10.23	10.22	10.26	10.33	9.9	10.2	10.17	10.28
Cphy_0924	hypothetical protein	9.28	9.96	10.54	9.22	8.7	10.27	8.8	9.17	9.52	9.95	9.87	9.82	9.68	9.92	9.64	9.51	9.24	9.97
Cphy_0925	hypothetical protein	10.84	10.72	10.97	10.51	10.51	10.87	10.91	11.4	10.45	10.1	10.69	10.72	10.58	10.68	10.41	10.64	10.44	10.92
Cphy_0926	hypothetical protein	10.57	10.23	9.23	8.27	9.17	9.72	8.76	10.13	9.7	9.71	10.02	10.2	9.32	9.31	9.69	9.63	9	9.85
Cphy_0927	hypothetical protein	11.8	11.88	12.25	11.81	11.89	12.09	11.97	11.77	11.62	11.44	11.84	11.89	11.45	11.61	11.25	11.47	11.7	11.56
Cphy_0928	transcriptional regulator, AraC family	7.15	7.35	7.48	7.21	7.67	7.22	8.45	7.39	7.1	6.95	7.14	7.28	6.94	6.99	6.55	7.23	7.37	6.74
Cphy_0929	binding-protein-dependent transport systems inner membrane component	8.56	8.1	8.31	8.38	9.33	8.3	8.96	8.32	8.11	7.98	8.01	8.14	8.06	8.01	8.22	7.73	9.05	8.09
Cphy_0930	binding-protein-dependent transport systems inner membrane component	7.76	7.41	7.68	7.79	8.43	8.02	8.64	8.03	7.53	7.22	7.39	7.5	7.46	7.55	7.36	7.5	8.56	7.73
Cphy_0931	extracellular solute-binding protein family 1	9.47	9.35	8.9	9.46	9.31	9.28	9.52	9.69	9.31	9.2	9.23	9.36	9.14	9.21	9.44	9.21	9.41	9.48
Cphy_0932	polysaccharide lyase family 8	8.2	7.86	8.09	7.41	8.93	7.82	9.23	8.7	7.96	8.11	7.69	7.89	7.82	7.7	7.78	7.98	9.04	8.2
Cphy_0933	hypothetical protein	9.18	8.76	8.59	8.87	10.09	8.43	9.87	9.19	8.92	8.51	8.69	8.72	8.66	8.47	8.28	8.65	9.58	8.65
Cphy_0934	glycosyl hydrolase family 88	9.13	8.62	8.23	8.04	8.53	8.42	9.03	8.7	8.96	8.53	8.66	8.66	8.59	8.56	8.33	8.6	8.87	8.42
Cphy_0935	HD superfamily phosphohydrolase-like protein	11.13	10.4	10.04	10.14	10.36	10.49	10.97	10.89	10.72	10.26	10.4	10.48	10.45	10.65	10.27	10.55	10.84	10.42
Cphy_0936	hypothetical protein	10.77	10.87	10.26	10.16	10.56	10.29	10.31	10.71	10.61	10.54	10.57	10.64	10.41	10.56	10.4	10.42	10.5	10.5
Cphy_0937	ABC transporter related	10.16	10.27	9.65	10.22	9.33	10.06	9.01	9.41	10.19	9.76	10.12	10.1	10.39	10.32	9.45	10.16	9.35	9.45
Cphy_0938	leucyl-tRNA synthetase	11.29	11.23	9.77	9.81	10.02	10.97	10.88	10.87	10.82	10.49	11.01	10.98	10.66	10.59	10.35	10.76	10.28	10.28
Cphy_0939	hypothetical protein	10.16	10.78	12.08	11.71	11.36	12.24	10.42	10.62	11.36	11.34	11	10.98	11.31	11.41	11.47	11.45	12.37	12.42
Cphy_0940	RNA polymerase, sigma-24 subunit, ECF subfamily	8.73	8.38	10.3	9.96	8.61	9.26	8.72	8.58	9.03	8.8	8.57	8.39	9.15	9.15	9.23	9.33	10.01	10.13
Cphy_0941	hypothetical protein	8.61	8.26	9.86	9.78	9.07	8.76	8.12	8.3	8.83	8.75	8.16	8.24	8.91	8.82	8.97	9.13	9.53	10.01
Cphy_0944	hypothetical protein	8.66	8.73	10.36	9.6	9.17	8.99	8.34	8.38	9.04	9.04	8.41	8.36	9.08	9.16	9.14	9.47	9.44	9.92
Cphy_0945	hypothetical protein	9.37	10.32	12.06	11.04	10.24	11.73	9.19	9.85	10.79	10.7	10.34	10.28	10.86	10.83	11.13	11.1	12.05	12.26
Cphy_0946	RNA polymerase, sigma-24 subunit, ECF subfamily	9.37	9.71	10.02	10.12	10.1	11.06	9.14	9.78	10.02	9.78	9.74	9.81	9.99	10.32	10.51	10.26	11.28	11.41
Cphy_0947	hypothetical protein	9.84	10.4	11.95	11.94	11.06	11.74	10.25	10.54	10.47	10.83	10.76	10.72	10.74	11.07	11.34	11.02	12.31	12.25
Cphy_0948	hypothetical protein	6.53	5.8	6.08	5.86	6.46	5.65	6.87	6.38	5.34	5.38	5.88	6.27	6.08	5.93	6.01	6.04	6.83	6.28
Cphy_0949	lactoylglutathione lyase	10.21	9.7	8.61	9.05	9.16	9.29	8.91	9.9	10.09	9.5	9.39	9.41	9.83	9.35	9.83	9.56	9.42	10.39
Cphy_0950	GCN5-related N-acetyltransferase	10.48	10.34	9.75	9.21	10.01	10.11	9.91	10.65	10.31	9.76	9.99	10	10.19	10.15	9.92	10.06	9.91	10.54
Cphy_0951	hypothetical protein	10.45	10.3	9.17	9.01	9.28	9.8	8.92	10.29	10.12	9.93	10.05	10.16	9.73	9.79	9.73	9.92	8.95	10.4
Cphy_0952	GCN5-related N-acetyltransferase	11.26	11.39	10.7	10.37	10.29	10.83	11.07	11.3	11.06	10.99	11.15	11.21	10.91	10.96	10.76	11.05	10.64	11.23
Cphy_0953	hypothetical protein	11.3	11.15	10.45	10.42	10.41	10.95	11.02	11.25	11.1	10.91	10.95	10.96	11	11.01	10.43	10.99	10.79	11.03
Cphy_0954	transcriptional regulator, XRE family	9.35	9.53	8.27	8.57	7.74	8.92	7.94	9.01	9.31	9.24	9.07	9.21	8.82	9.03	8.87	9	8	8.73
Cphy_0955	Xylose isomerase domain protein TIM barrel	10.9	11.07	9.25	9.42	9.67	10.38	10.1	10.55	11.85	11.49	10.37	10.52	11.48	11.21	10.1	10.96	9.9	10.02
Cphy_0956	Alanine--tRNA ligase	8.41	9.05	8.21	8.02	8.23	7.64	8.15	7.83	8.4	8.29	8.94	8.65	8.02	8.06	8.47	8.25	8.11	7.66
Cphy_0957	ATPase of the ABC class-like protein	8.71	8.28	11.03	10.66	9.28	9.35	8.84	8.36	10.09	9.81	8.34	8.45	8.53	8.4	8.57	8.36	9.32	9.35
Cphy_0958	Aldehyde Dehydrogenase_	7.74	7.88	10.93	11.12	9.15	9.22	7.94	7.96	9.24	9.85	9.17	8.84	8.26	8.23	9.89	7.85	9.16	9.96
Cphy_0959	hypothetical protein	9.63	10.9	11.23	9.28	11.14	10.86	10.75	11.03	9.81	9.68	10.5	10.23	11.05	11.06	11.13	11.18	11.59	11.9
Cphy_0960	DNA-(apurinic or apyrimidinic site) lyase	8.91	8.31	8.61	8.87	8.49	8.57	9.08	8.99	9.04	8.08	8.36	8.19	8.79	8.67	8.24	8.62	9.3	9.06
Cphy_0961	ABC transporter related	9.56	9.74	9.47	9.44	9.35	11.03	9.18	9.38	9.17	10.07	9.01	9.61	9.34	9.4	10.07	9.25	9.41	9.72
Cphy_0962	hypothetical protein	7.99	7.64	7.42	6.86	7.54	9.2	7.35	7.79	8.46	8.53	7.29	7.57	7.9	7.72	8.22	7.74	7.59	8.1
Cphy_0963	two component transcriptional regulator, winged helix family	8.6	8.25	6.99	6.89	8.79	9.84	8.55	8.9	8.94	9.14	7.98	8.23	8.67	8.63	9.08	8.57	8.8	8.66
Cphy_0964	integral membrane sensor signal transduction histidine kinase	9.74	9.32	8.58	7.86	9.77	10.76	9.69	9.73	10.92	10.43	9.16	9.01	10.62	10.39	9.83	9.94	9.94	9.72
Cphy_0965	putative uridine kinase	8.82	8.31	8.94	9.12	9.69	8.86	10.3	9.06	8.67	8.55	8.8	8.55	8.7	8.75	8.55	8.6	9.74	9.1
Cphy_0966	hypothetical protein	9.24	9.85	10.37	10.95	8.4	9.62	9.38	9.99	10.51	10.44	10.38	9.97	11.07	11.02	10.45	10.56	10.35	10.68
Cphy_0967	hypothetical protein	9.23	9.33	6.64	5.53	12.4	11.18	8.13	7.94	9.82	10.14	8.2	8.09	8.83	8.95	8.35	8.72	9.22	9
Cphy_0968	nitroreductase	9.22	9.32	10.05	10.08	9.32	10.38	9.1	9.64	9.25	9.08	9.69	9.42	9.63	9.69	9.13	9.63	9.29	9.46
Cphy_0969	hypothetical protein	10.69	10.7	10.05	10.32	10.44	9.98	11.09	10.83	10.29	10.14	10.91	10.67	9.81	9.95	10.24	10.15	10.48	10.48
Cphy_0970	hypothetical protein	11.15	11.18	10.31	10.32	10.28	10.32	11.2	11.26	10.76	10.53	11.28	11.04	10.36	10.59	10.47	10.67	10.89	11.11
Cphy_0971	transcriptional regulator, AraC family	7.27	7.19	8.18	8.21	6.92	7.42	7.36	7.88	7.54	7.53	7.32	7.4	7.45	7.48	7.59	7.45	7.92	7.99
Cphy_0972	Endopeptidase Clp	8.11	8.15	9.39	9.78	8.74	8.58	8.83	8.87	8.46	8.4	8.18	8.19	8.43	8.51	8.55	8.45	9.12	9.01
Cphy_0973	alpha/beta hydrolase fold	9.99	10.02	10.43	10.31	10.01	9.99	9.9	9.64	9.94	9.13	10	9.8	10.09	10.07	9.28	10.04	9.89	9.74
Cphy_0974	two component transcriptional regulator, LytTR family	8.07	8.48	8.25	8.24	7.95	8.67	8.14	8.69	8.18	7.8	8.2	8.28	8.2	8.41	7.7	8.45	8.24	8.32
Cphy_0975	signal transduction histidine kinase regulating citrate/malate metabolism	9.04	9.26	6.91	7.09	8.27	9.06	8.6	9.43	8.79	8.8	8.81	9.09	8.83	9	8.42	8.85	8.44	8.82
Cphy_0978	ABC transporter related	8.64	8.94	7.98	7.78	8.56	8.88	8.8	9.22	8.77	8.62	8.54	8.83	8.68	8.82	8.4	8.63	8.58	8.41
Cphy_0979	protein of unknown function DUF990	9.51	9.47	8.43	8.4	9.87	9.68	9.83	9.99	9.44	9.34	9.35	9.53	9.28	9.29	9.28	9.31	10.06	9.31
Cphy_0980	protein of unknown function DUF990	8.94	8.97	8.09	8.35	9.79	9.23	9.31	9.39	8.99	8.84	8.74	9.06	8.69	8.84	8.71	8.73	9.51	8.84
Cphy_0981	hypothetical protein	8.43	8.62	6.81	7.19	8.09	8.49	8.3	8.83	8.58	8.37	8.27	8.5	8.28	8.28	8.12	8.37	8.66	8.23
Cphy_0982	exodeoxyribonuclease III	10.29	10.38	11.23	11.23	10.16	11.19	10.18	10.72	10.03	10.68	10.48	10.7	9.84	10.04	10.22	10.02	9.93	10.35
Cphy_0983	hypothetical protein	8.43	8.32	7.87	7.53	8.04	9.24	8.06	8.24	8.08	8.51	8.41	8.41	8.17	8.35	8.21	8.24	8.26	8.04
Cphy_0984	hypothetical protein	6.03	6.34	6.39	6.87	7.26	8.13	7.27	6.76	6.23	6.89	5.89	6.18	7.14	6.82	6.21	6.43	7.18	6.79
Cphy_0985	hypothetical protein	9.78	9.75	5.49	6.23	9.8	9.1	8.13	7.35	11.13	11.12	9.4	9.36	11.74	11.92	10.81	11.16	9.5	10.04
Cphy_0986	hypothetical protein	9.86	9.92	6.68	7.05	9.87	9.06	7.96	7.47	11.23	11.36	9.69	9.51	11.87	11.89	10.9	11.2	9.59	10.37
Cphy_0987	Desulfoferrodoxin ferrous iron-binding region	8.38	8.63	7.95	7.54	9.35	8.39	9.11	7.91	9.9	9.57	8.66	8.44	10.54	10.93	9.43	10.11	9.24	9.18
Cphy_0988	NAD(P)H dehydrogenase (quinone)	9.44	9.49	11.1	10.91	9.09	9.57	9.31	9.23	9.66	9.46	9.82	9.43	10.46	10.44	9.41	9.98	9.12	9.75
Cphy_0989	transcriptional regulator, GntR family with aminotransferase domain	9.41	9.11	10.13	10.16	10.43	8.74	10.79	9.95	9.26	8.8	9.15	9.19	9.24	9.25	8.92	9.22	10.09	9.4
Cphy_0990	phosphomethylpyrimidine kinase	8.58	8.69	13.17	13.3	9.04	9.28	8.9	8.91	9	8.69	9.87	9.34	8.93	8.81	9.39	8.71	9.98	9.68
Cphy_0991	Helix-turn-helix type 11 domain protein	9.59	9.03	9.71	9.74	9.61	9.26	9.28	9.5	9.26	8.81	8.95	8.83	9.35	9.33	9.54	9.37	10.07	10.21
Cphy_0992	hypothetical protein	10.03	9.78	10.14	9.95	9.87	9.88	10.01	10.03	9.75	9.65	9.78	9.82	9.81	9.96	10.23	9.98	10.42	10.54
Cphy_0993	hypothetical protein	9.34	9.25	9.35	9.76	9.8	9.63	9.39	9.45	9.2	9.16	9.19	9.29	9.3	9.45	9.48	9.48	9.74	9.89
Cphy_0994	hypothetical protein	6.84	6.6	7.23	6.82	7.37	7.52	6.82	6.38	6.83	6.74	5.92	6.17	6.74	6.86	6.73	6.78	6.55	6.46
Cphy_0995	hypothetical protein	7.92	8.08	8.34	8.32	9.69	8.66	9.21	8.3	8.02	8.55	8.23	8.18	8.1	8.12	8.53	8.08	8.9	8.05
Cphy_0996	Alpha/beta hydrolase fold-3 domain protein	9.79	9.96	7.97	7.91	12.11	10.45	9.86	8.32	10.22	10.59	7.9	8.36	9.45	9.46	8.45	9.46	9.41	9.35
Cphy_0997	protein of unknown function UPF0061	9.34	9.5	9.36	9.57	10.09	9.15	9.96	9.75	10.5	10.03	9.11	9.12	11.02	11.04	9.66	10.5	10.08	9.8
Cphy_0998	protein of unknown function UPF0126	8.63	8.13	8.36	8.65	7.92	7.56	8.22	7.85	8.09	6.81	8.08	8.06	8.18	7.96	7.23	7.72	7.98	7.2
Cphy_0999	hypothetical protein	7.08	6.95	7.06	7.03	6.83	6.57	7.3	7.47	7.17	6.76	6.57	6.81	7.23	6.82	7.58	6.9	7.57	7.06
Cphy_1000	C4-dicarboxylate anaerobic carrier	8.55	8.23	7.65	7.7	9.86	7.56	8.87	8.42	9.76	8.87	7.98	7.87	10.4	10.2	8.41	9.37	9.23	8.2
Cphy_1001	hypothetical protein	7.47	7.29	6.5	6.91	7.72	6.42	7.77	7.54	8.5	7.98	7.37	7.21	9.4	9.34	7.64	8.47	8.44	7.18
Cphy_1002	2'-5' RNA ligase	6.12	6.19	5.6	6.23	7	5.44	7.05	6.56	7.48	6.53	6.12	6.06	6.75	6.55	5.2	6.31	7.04	5.81
Cphy_1003	FMN-binding domain protein	11.64	12.25	10.87	10.89	11.89	10.46	11.86	11.99	12.71	12.25	11.5	11.37	12.71	12.79	12.32	11.82	11.67	11.87
Cphy_1004	transcriptional regulator, ArsR family	9.75	9.18	9.2	9.29	9.65	9.39	9.13	9.75	9.68	8.78	9.44	9.16	9.65	9.41	9.18	9.46	9.77	9.84
Cphy_1005	ABC transporter related	7.42	7.5	7.21	7.33	8.31	6.82	8.45	8.09	7.14	7.47	7.54	7.34	7.04	7.19	7.51	7.14	8.45	7.39
Cphy_1006	ABC-2 type transporter	7.23	7.03	6.69	7.02	8.66	7.1	8.21	7.85	7.02	6.87	6.84	7.12	6.99	6.99	7.19	7.14	8.65	7.21
Cphy_1007	ABC-2 type transporter	7.57	7.36	7.74	7.8	9.18	7.4	8.49	8.08	6.95	6.94	7.42	7.36	7.33	7.5	7.55	7.28	8.15	7.47
Cphy_1008	transcriptional regulator, MerR family	8.66	8.75	8.52	9.08	8.55	8.84	8.77	8.55	8.77	8.57	8.66	8.72	8.95	9.06	8.52	8.89	9.05	8.69
Cphy_1009	Histidine--tRNA ligase	9.19	9.02	8.9	8.48	9.01	9.52	8.8	8.76	9.47	9.26	8.88	8.68	9.23	8.87	9.9	9.38	9.4	9.75
Cphy_1010	transcriptional regulator, XRE family	8.73	8.88	8.4	8.4	9.29	9.56	9.18	8.63	9.32	9.18	8.73	8.63	8.9	8.84	9.56	8.99	9.65	9.4
Cphy_1011	hypothetical protein	8.66	9.02	7.91	8.01	8.88	9.07	8.75	8.35	10.8	10.01	9.02	8.87	11	10.81	9.5	10.26	9.27	8.86
Cphy_1012	regulatory protein GntR HTH	7.24	6.8	6.71	6.27	7.12	6.72	8.34	7.15	6.93	6.61	6.14	6.35	7.19	7.15	7.19	7.21	7.87	7.39
Cphy_1013	extracellular solute-binding protein family 1	8.29	7.68	7.48	7.39	9.2	7.25	8.99	8.33	7.58	7.23	7.61	7.65	7.71	7.38	7.82	7.7	9.02	7.76
Cphy_1014	binding-protein-dependent transport systems inner membrane component	8.14	7.88	7.53	7.91	9.16	7.32	9.31	8.57	7.08	6.97	7.51	7.85	7.4	7.4	7.76	7.66	9.21	7.86
Cphy_1015	binding-protein-dependent transport systems inner membrane component	8.39	8.16	7.55	7.57	9.51	7.51	9.19	8.55	7.45	7.37	7.54	8	7.61	7.49	7.53	7.78	9.22	8.01
Cphy_1016	hypothetical protein	7.99	7.58	7.96	8.42	7.96	6.94	8.22	7.95	7.05	7.04	7.38	7.66	7.37	7.17	7.75	7.46	8.27	7.75
Cphy_1017	hypothetical protein	7.88	7.75	7.38	7.74	8.99	7.15	8.69	8.28	7.3	7.67	7.43	7.59	7.56	7.51	7.58	7.73	8.57	8.19
Cphy_1018	hypothetical protein	8.62	8.44	8.06	7.88	9.29	8.1	9.85	9.22	8.7	8.52	8.1	8.31	8.51	8.44	8.68	8.45	9.91	8.85
Cphy_1019	Kojibiose phosphorylase	7.92	7.49	7.15	6.2	8.84	7.36	9.03	8.24	7.2	7.51	7.39	7.57	7.56	7.33	7.52	7.51	8.89	7.79
Cphy_1020	hypothetical protein	8.13	7.8	7.26	7.57	8.46	7.75	8.51	8.12	8	7.89	7.53	7.75	7.78	7.64	7.69	7.69	8.66	7.84
Cphy_1021	beta-phosphoglucomutase	7.63	7.46	6.43	7.39	8.6	7.42	8.35	8.05	7.38	7.63	7.63	7.42	7.48	7.18	7.74	7.36	8.59	7.01
Cphy_1022	Na+/H+ antiporter NhaC	10.36	9.96	9.65	9.82	10.07	9.68	9.31	8.83	9.46	8.83	9.98	9.85	9.5	9.46	8.86	9.21	9.8	8.69
Cphy_1023	hypothetical protein	10.43	10.17	9.71	9.04	9.59	10.29	10.34	10.2	10.1	9.84	9.98	9.99	10.18	10.17	9.66	10.34	11.01	10.92
Cphy_1024	two component transcriptional regulator, winged helix family	10.45	10.33	9.73	9.19	10.14	10.46	9.65	10.24	10.41	10.25	10.1	10.26	10.43	10.18	10.37	10.58	11.08	11.45
Cphy_1025	histidine kinase	10.32	10.46	9.53	9.04	10.23	10.55	10.23	10.44	10.4	10.44	10.17	10.34	10.47	10.39	10.52	10.65	11.38	11.54
Cphy_1026	ABC transporter related	10.19	10.53	9.95	10.08	10.13	10.61	10.29	10.53	10.31	10.6	10.49	10.49	10.65	10.59	10.75	10.77	11.03	11.7
Cphy_1027	protein of unknown function DUF214	10.42	10.39	10.04	10.03	11.18	11.06	10.79	10.72	10.57	10.74	10.63	10.65	10.77	10.69	11.09	11.01	11.61	11.79
Cphy_1028	sodium/glutamate symporter	10.95	11.43	9.83	10.01	9.67	10.34	10.4	11.08	10.22	10.65	11.33	11.36	10.32	10.41	10.26	10.16	9.4	9.13
Cphy_1029	iron-containing alcohol dehydrogenase	14.87	14.98	14.41	14.57	14.19	14.37	15.24	15.34	14.74	14.82	14.95	14.95	14.76	14.88	14.61	14.87	14.07	14.11
Cphy_1030	hypothetical protein	8.43	8.18	7.98	8.52	8.02	8.31	8.01	8.14	8.51	7.88	7.85	7.71	8.37	8.18	7.7	8.19	8.24	8.69
Cphy_1031	hypothetical protein	8.08	7.75	7.28	6.81	7.56	7.93	7.89	7.72	8.09	7.76	7.56	7.68	8.21	7.97	7.38	7.88	7.84	7.75
Cphy_1032	PfkB domain protein	11.07	10.68	9.84	10.11	9.64	9.91	10.1	9.88	10.46	9.67	10.86	10.62	10.23	10.24	9.07	9.92	9.56	9.04
Cphy_1033	GCN5-related N-acetyltransferase	7.11	7.09	6.51	6.48	8.07	6.53	7.82	7.45	7.03	6.9	7.01	6.83	7.09	7.09	6.54	6.82	8.2	6.71
Cphy_1034	NUDIX hydrolase	10.69	10.36	9.47	9.27	9.36	10.07	10.15	10.66	10.13	9.38	10.28	10.62	10.42	10.23	9.68	10.42	9.81	10.16
Cphy_1035	methyl-accepting chemotaxis sensory transducer	11.77	11.91	10.75	10.42	10.82	11.09	12.06	11.84	11.37	11.1	11.41	11.79	11.24	11.21	11.19	11.3	10.97	10.73
Cphy_1036	hypothetical protein	8	7.99	7.89	8.01	9.69	8.28	8.97	8.47	7.85	8.33	8.21	8.07	7.66	7.68	7.89	7.55	9.18	7.58
Cphy_1037	ABC transporter related	7.54	7.02	7.27	7.71	9.11	7.39	8.87	8.11	7.13	7.3	7.58	7.61	7.12	7.15	7.66	7.33	8.69	7.73
Cphy_1038	hypothetical protein	9.06	9.16	10.98	11.11	11.16	10.1	7.85	8.85	9.14	8.86	9.6	9.3	9.35	9.6	9.03	8.85	8.55	9.65
Cphy_1039	protein of unknown function DUF161	10.14	10.02	9.41	9.89	10.8	10.32	9.11	9.5	9.97	9.15	9.97	9.78	10.19	10.35	8.91	9.71	8.63	9.18
Cphy_1040	protein tyrosine phosphatase	10.65	10.02	8.72	8.73	8.86	9.76	9.67	10.23	10.07	8.97	10.15	10.11	9.92	9.8	8.47	9.7	8.9	8.56
Cphy_1041	pseudouridine synthase	10.13	9.89	8.32	7.69	8.54	9.46	9.16	9.8	9.67	8.89	9.92	10	9.56	9.49	8.18	9.32	8.55	8.29
Cphy_1042	hypothetical protein	10.28	9.94	7.53	7.76	8.85	9.4	8.73	9.4	9.69	9.53	10.03	10.17	9.21	8.91	9.13	9.28	8.42	8.49
Cphy_1043	Radical SAM domain protein	8.57	8.83	7.76	7.8	8.35	8.7	8.38	8.74	8.27	8.41	9.11	8.93	8.23	8.29	7.93	8.23	7.92	7.61
Cphy_1044	hypothetical protein	7.31	7	6.31	6.44	7.97	7.26	7.29	7.35	6.51	6.99	7.44	7.14	6.63	6.46	7.18	6.71	7.83	6.1
Cphy_1045	RNA polymerase, sigma-24 subunit, ECF subfamily	8.47	8.21	8.53	8.04	8.7	7.47	8.44	8.28	8.23	7.73	8.07	8.27	8.11	7.83	7.37	7.9	8.83	7.57
Cphy_1046	hypothetical protein	8.05	7.87	8.48	7.89	8.72	7.54	8.97	8.51	8.02	7.85	8.04	8.04	8.18	7.97	7.51	7.87	9.1	7.72
Cphy_1047	holin, SPP1 family	8.9	9.85	7.89	7.26	7.55	7.21	7.68	7.42	11.23	10.96	9.74	9.53	12.03	12.09	9.87	11.09	9.21	9.22
Cphy_1048	oxidoreductase domain protein	11.02	10.76	9.85	9.85	10.36	10.04	11.04	11.33	10.56	10.14	10.69	10.67	10.37	10.2	10.23	10.48	10.53	10.46
Cphy_1049	aldo/keto reductase	10.01	10.08	8.97	9.16	9.03	9.42	10.02	10.69	9.55	9.4	9.87	9.89	9.48	9.54	9.33	9.77	9.09	9.64
Cphy_1050	aldo/keto reductase	10.15	10.64	9.75	9.76	9.56	10.06	11.12	11.34	9.89	10.03	10.37	10.45	9.97	9.98	10.13	10.34	10.06	10.24
Cphy_1051	diguanylate cyclase/phosphodiesterase	11.12	10.85	11.59	11.76	12.24	11.95	11.88	12.29	10.92	10.9	11	11.1	11.05	11.21	11.3	10.87	11.83	11.79
Cphy_1052	protein of unknown function DUF1113	10.26	10.03	10.72	10.74	10.63	11.04	9.93	10.69	9.9	9.87	9.95	10.19	9.98	10.11	10.1	10.07	10.79	11.06
Cphy_1053	methyl-accepting chemotaxis sensory transducer	9.6	9.79	10.6	10.15	10.17	10.51	9.7	10.01	9.36	9.74	9.69	9.79	9.43	9.7	9.66	9.67	9.6	10.23
Cphy_1054	hypothetical protein	10.59	10.34	10.59	11.04	12.15	10.2	9.77	10.28	11.2	10.95	10.59	10.61	11.2	11.36	12.48	11.27	10.59	10.94
Cphy_1055	ABC transporter related	10.48	10.57	10.48	10.43	11.59	10.17	9.85	10.26	11.13	11.19	10.43	10.52	11.03	11.25	12.14	11.18	10.32	10.59
Cphy_1056	ABC transporter related	11.39	11.3	10.45	10.14	11.62	10.89	10.37	10.72	11.9	11.98	11.06	11.25	11.62	11.75	12.85	11.72	11.08	11.18
Cphy_1057	ABC transporter related	13.08	13.29	11.92	11.75	12.05	12.25	12.82	13.04	12.77	12.74	12.94	13.03	12.68	12.76	12.63	12.75	11.66	12.08
Cphy_1058	ABC-type Na+ efflux pump permease component-like protein	13.22	13.49	11.72	11.72	12.27	12.17	12.85	13.04	12.9	12.95	13.2	13.29	12.66	12.74	12.89	12.76	11.73	12.07
Cphy_1059	ABC-type Na+ efflux pump permease component-like protein	13.58	13.88	12.76	12.64	12.82	12.95	13.41	13.52	13.35	13.53	13.67	13.65	13.21	13.29	13.54	13.21	12.59	12.65
Cphy_1060	transcriptional regulator, LacI family	9.8	9.26	10.31	10.53	9.38	9.8	9.89	10.1	9.5	9.2	9.18	9.23	9.28	9.24	9.42	9.43	9.9	9.91
Cphy_1061	mannonate dehydratase	9.55	9.44	9.47	9.64	8.24	9.53	8.87	9.82	9.31	9.26	8.98	9.18	9.34	9.36	8.98	9.5	8.71	9.53
Cphy_1062	Mannitol dehydrogenase domain	11.01	10.76	10.73	10.79	10.37	11.11	10.69	11.05	10.79	10.82	10.63	10.66	10.75	10.73	10.88	10.82	10.38	10.85
Cphy_1063	hypothetical protein	8.32	8.04	7.85	8.11	8.5	7.78	9.09	8.47	7.92	7.44	7.55	7.54	8.21	8.22	7.67	8.13	9.04	7.56
Cphy_1064	metallophosphoesterase	10.68	10.45	11.14	11.16	10.22	10.59	10.35	10.14	10.78	10.19	10.41	10.28	10.77	10.83	9.92	10.47	9.95	10.39
Cphy_1065	hypothetical protein	9.83	9.59	10.95	11.31	9.97	10.07	9.03	10.06	10.24	9.8	9.52	9.62	10.39	10.34	9.92	10.1	10.25	10.79
Cphy_1066	Na+/H+ antiporter NhaC	7.82	7.95	9.25	9.35	8.09	8.41	8.24	7.71	8.34	8.17	8.24	8.17	7.84	7.87	8.68	7.82	8.38	8.41
Cphy_1067	MATE efflux family protein	11.41	11.76	11.08	11.03	11.03	11.83	10.31	11.38	11.09	10.79	11.63	11.57	11.38	11.44	11.41	11.66	11.37	11.64
Cphy_1068	ABC-type phosphate transport system periplasmic component-like protein	10.36	11.27	9.4	9.09	10.41	10.66	9.87	10.34	11.26	11.24	10.62	10.59	11.41	11.19	11.04	11.45	11.23	11.2
Cphy_1069	protein of unknown function DUF6 transmembrane	10.99	11.36	9.87	9.77	9.99	10.63	9.38	10.26	11.16	11.17	11.09	10.96	10.94	10.91	10.4	11	9.7	10.35
Cphy_1070	protein of unknown function DUF161	10.15	10.78	9.51	9.57	9.58	10.39	9.4	9.9	10.54	10.72	10.56	10.4	10.38	10.57	9.87	10.51	9.32	9.85
Cphy_1071	glycoside hydrolase family 26	8.97	11.01	13.73	13.7	13.31	12.98	12.05	12.27	11.16	11.63	11.98	11.8	12.6	12.72	13.42	13.52	14.45	14.48
Cphy_1074	extracellular solute-binding protein family 1	9.34	9.88	10.4	10.76	8.72	8.7	8.6	8.55	11.01	10.11	9.51	9.55	11.34	10.86	8.91	9.82	8.6	8.46
Cphy_1075	binding-protein-dependent transport systems inner membrane component	8.3	8.71	8.76	8.66	8.4	7.85	8.36	7.91	9.47	8.97	8.33	8.42	9.56	9.23	8.42	8.77	8.37	7.74
Cphy_1076	binding-protein-dependent transport systems inner membrane component	8.25	8.37	8.63	8.84	9.4	7.86	8.97	8.33	9.62	8.94	8.38	8.43	9.62	9.25	8.31	8.73	9.21	7.81
Cphy_1077	transcriptional regulator, LacI family	11.64	11.58	12.18	12.1	12.12	12.17	12.18	12.21	11.66	11.4	11.7	11.71	11.85	11.9	11.59	11.64	12.1	12.19
Cphy_1078	hypothetical protein	10.91	11.01	12.07	11.99	11.61	11.35	11.19	11.38	10.66	10.83	11.3	11.2	10.92	10.91	11.35	10.73	11.44	11.68
Cphy_1079	hypothetical protein	8.37	8.26	7.82	7.87	8.88	8.34	9.23	8.65	9.12	8.48	8.25	8.24	9.8	9.64	8.04	8.9	9.11	8.08
Cphy_1080	peptidase U32	7.93	8.14	7.78	8.07	8.87	8.82	9.39	8.64	8.84	8.45	8.33	8.41	9.61	9.58	7.85	8.69	9.5	8
Cphy_1081	diguanylate cyclase	9.43	10.33	10.85	10.21	9.62	10.54	8.93	9.53	9.88	9.92	10.29	10.25	10.4	10.6	10.02	10.62	8.92	9.87
Cphy_1082	diguanylate cyclase	10.32	11.13	9.6	9.15	9.71	10.97	9.59	10.32	10.42	10.31	10.66	10.81	10.95	11.02	10.08	11.05	9.23	10.15
Cphy_1083	ABC transporter related	8.81	8.74	7.45	7.71	9.03	9.37	9.45	8.83	8.61	8.29	9.03	8.9	8.99	8.86	8.3	8.5	9.46	8.43
Cphy_1084	Peptidase M1 membrane alanine aminopeptidase	10.27	10.22	9.85	9.98	11.02	11.46	10.44	10.41	9.78	9.58	10.34	10.36	10.44	10.78	10.25	10.36	10.83	10.36
Cphy_1085	protein of unknown function DUF419	7.44	7.66	8.06	8.34	7.57	8.95	7.29	7.65	7.1	7.26	7.95	7.83	7.69	7.95	8.1	7.62	7.73	7.82
Cphy_1086	RNA polymerase, sigma-24 subunit, ECF subfamily	9.83	10.46	13.9	13.94	12.83	13.8	8.73	8.83	10.98	10.89	10.57	10.59	12.5	12.54	10.69	10.87	11.47	11.96
Cphy_1087	hypothetical protein	10.61	11.24	12.74	11.71	13.36	14.21	9.71	9.77	11.83	11.65	11.24	11.28	13.01	13.15	11.1	11.55	12.12	12.29
Cphy_1088	putative transcriptional regulator, GntR family	12.14	12.09	11.98	12.03	11.87	11.21	11.58	11.48	12.12	11.66	12.41	11.97	12.25	12.2	11.52	12.33	11.26	11.79
Cphy_1089	extracellular solute-binding protein family 1	10.59	11.07	11.55	11.63	11.16	12.61	11.35	11.52	10.39	10.37	11.09	10.96	11.44	11.58	11.15	11.67	11.84	12.04
Cphy_1090	binding-protein-dependent transport systems inner membrane component	10.32	10.91	11.16	11.68	11.61	11.52	10.88	11.12	10.13	10.1	10.94	10.98	10.9	10.97	10.75	11.22	11.08	11.18
Cphy_1091	binding-protein-dependent transport systems inner membrane component	10.16	10.46	9.97	10.49	10.56	10.86	10.34	10.55	9.68	9.61	10.25	10.36	10.25	10.39	10.17	10.54	10.38	10.38
Cphy_1092	hypothetical protein	10.57	11.13	11.82	12.06	11.15	11.42	11.05	11.05	10.28	10.44	11.06	11.14	10.74	10.8	10.81	11.04	11.29	11.29
Cphy_1093	GTP-binding proten HflX	10.02	9.61	10.72	10.94	9.49	11.66	9.17	10.3	9.86	10.32	9.56	9.78	9.9	10.43	10.36	9.91	9.29	9.71
Cphy_1094	RNA polymerase, sigma-24 subunit, ECF subfamily	9.35	9.08	8.52	8.19	9.9	10.74	9.17	9.22	10.36	10.51	8.76	9.2	9.2	9.23	9.87	8.96	10.61	10.45
Cphy_1095	signal peptidase I	8.94	8.53	8.88	8.46	9.1	10.18	8.72	9.04	9.5	9.79	8.47	8.84	8.95	9.2	9.38	8.86	10.06	10.08
Cphy_1096	ABC transporter related	9.77	9.53	8.96	9.05	9.69	10.22	9.52	9.56	9.95	10.22	9.39	9.61	9.43	9.59	9.91	9.49	10.08	10.12
Cphy_1097	hypothetical protein	8.92	8.72	8.18	8.36	8.58	9.64	8.4	8.87	9.37	9.57	8.59	8.84	8.85	9.09	9.1	8.85	9.07	9.52
Cphy_1098	FAD dependent oxidoreductase	8.81	9.06	8.72	8.42	8.99	9.31	8.57	8.76	9.85	9.83	8.66	8.89	10.22	10.46	9.17	9.7	9.16	9.51
Cphy_1099	G:T/U mismatch-specific DNA glycosylase	8.54	8.71	8.05	8.5	8.47	8.69	8.24	8.28	8.96	8.92	8.41	8.55	9.12	9.15	8.62	8.91	8.09	8.73
Cphy_1100	peptidase M42 family protein	10.94	11.08	10.6	10.69	10.64	10.5	10.71	11.09	11.23	11.11	10.93	10.92	11.03	11.04	10.64	10.97	10.53	10.72
Cphy_1101	hypothetical protein	10.07	9.97	8.44	9.15	9.23	9.2	9.96	9.49	10.8	10.07	9.48	9.52	10.6	10.32	8.94	10.03	9.48	9.27
Cphy_1102	transcriptional regulator, LysR family	9.19	8.93	8.76	8.74	8.64	8.55	9.05	9.05	8.94	8.36	8.5	8.4	8.98	8.93	8.33	8.82	8.36	8.85
Cphy_1103	oxidoreductase domain protein	11.88	11.71	12.45	12.51	11.88	12.31	12.09	12.33	11.74	11.86	12	12	11.59	11.8	12.04	11.7	12.29	12.24
Cphy_1104	Parallel beta-helix repeat	8.36	9.67	8.74	9	8.85	11.3	8.85	8.44	10.38	10.47	9.25	9.73	9.52	9.61	8.78	8.81	8.74	8.85
Cphy_1105	Nicotinate-nucleotide--dimethylbenzimidazole phosphoribosyltransferase	11.74	11.73	9.69	10.09	10.17	9.68	10.25	10.38	11.95	11.32	11.45	11.17	11.62	11.45	10.65	11.3	9.87	9.77
Cphy_1106	hypothetical protein	11.68	11.77	10.46	10.61	10.24	10.15	10	10.11	11.8	11.33	11.31	11.23	11.75	11.5	10.95	11.38	10.35	10.09
Cphy_1107	cobalamin-5-phosphate synthase CobS	11.85	11.97	9.96	10.16	10.71	10.56	10.48	10.58	11.59	11.52	11.43	11.59	11.54	11.44	11.09	11.4	10.26	10.19
Cphy_1108	cobalamin biosynthesis protein CobU, putative, truncation	11.94	11.84	9.08	9.47	10.79	10.66	10.41	10.68	11.69	11.71	11.57	11.56	11.5	11.24	11.26	11.44	10.37	10.26
Cphy_1109	Phosphoglycerate mutase	11.72	12.1	10.56	10.31	10.41	10.78	10.82	10.71	11.68	11.59	11.59	11.57	11.54	11.42	11.08	11.47	10.48	10.3
Cphy_1110	cobalamin biosynthesis protein CobD	11.2	11.35	9.73	9.76	9.96	10.21	9.99	10.39	11.04	11.18	10.97	11.01	10.84	10.82	10.64	10.88	9.73	9.82
Cphy_1111	aminotransferase class I and II	10.99	11.39	8.9	8.92	9.54	10.09	9.88	10.29	10.79	11.02	10.95	10.8	10.88	10.86	10.46	10.78	9.42	9.87
Cphy_1112	cobyric acid synthase CobQ	11.69	12.03	10.08	10.1	10.42	11.26	11.04	11.01	11.69	11.81	11.39	11.56	11.66	11.7	11.36	11.57	10.61	10.75
Cphy_1113	ATP:corrinoid adenosyltransferase BtuR/CobO/CobP	11.42	11.56	9.57	9.63	10.01	10.41	9.68	10.33	11.51	11.5	11.01	11.12	11.63	11.62	11.17	11.43	9.69	10.36
Cphy_1114	NADPH-dependent FMN reductase	10.16	10.67	10.26	10.34	8.47	9.84	8.97	9.55	10.46	10.55	10.21	10.15	10.74	10.9	10.09	10.42	9.02	9.61
Cphy_1115	seryl-tRNA synthetase	11.24	11.27	10.37	10.71	10.56	10.55	11.04	10.74	10.85	10.71	11.43	11.28	10.52	10.54	10.33	10.54	10.05	10.16
Cphy_1116	MATE efflux family protein	9.76	9.55	9.78	10.42	9.86	9.15	9.03	9.39	9.38	9.03	9.32	9.34	9.42	9.38	9.12	9.52	9.58	9.78
Cphy_1117	L-lactate dehydrogenase	9.26	9.22	8.97	9.46	10.04	9.33	8.38	8.82	9.51	9.06	8.87	9.01	9.51	9.47	8.63	9.28	8.41	9.04
Cphy_1118	extracellular solute-binding protein family 1	11.61	11.49	10.07	9.95	10.69	10.87	11.16	11.43	11.49	11.48	10.91	11.32	12.23	12.26	12.72	11.87	10.17	10.26
Cphy_1119	binding-protein-dependent transport systems inner membrane component	9.52	8.96	8.1	8.73	8.63	8.72	9.25	9.51	9.3	8.99	8.79	9.09	8.92	8.9	9.63	8.89	8.66	8.05
Cphy_1120	binding-protein-dependent transport systems inner membrane component	10.11	9.54	8.62	8.77	9.17	9	9.7	9.76	9.67	9.49	9.29	9.53	9.19	9.19	9.79	9.22	9.14	8.54
Cphy_1121	glucokinase regulatory-like protein	10.63	9.91	8.71	8.9	9.72	9.55	10.27	10.29	10.14	9.94	9.56	9.93	9.78	9.65	10.25	9.72	9.73	9.02
Cphy_1122	transcriptional regulator, RpiR family	7.9	8.36	8.87	8.55	8.06	8.27	9	8.24	8.18	7.86	7.66	7.91	8.11	8.1	8.27	8.26	8.61	8.3
Cphy_1123	protein of unknown function UPF0075	8.14	8.37	8.98	9.13	8.19	8.29	8.63	8.52	8.2	8.02	7.95	7.86	8.55	8.46	8.62	8.61	8.54	9.1
Cphy_1124	hypothetical protein	9.03	8.78	8.68	8.75	9.45	8.92	9.65	9.53	9.01	9.21	8.64	8.88	8.99	8.95	9.15	8.91	9.32	8.53
Cphy_1125	glycoside hydrolase family 3 domain protein	8	8.01	7.63	7.71	8.09	8.12	8.57	8.54	7.94	8.23	7.81	8	8.07	8.27	8.24	8.13	7.74	7.78
Cphy_1126	ATPase BadF/BadG/BcrA/BcrD type	9.36	8.9	8.55	8.41	9.16	8.98	9.34	9.47	9.19	9.17	8.92	9.13	8.94	8.96	9.43	8.96	8.76	8.69
Cphy_1127	hypothetical protein	9.23	8.8	8.92	9.19	9.47	8.94	9.58	9.45	9.14	9.16	9.13	9.09	9.11	8.85	9.39	8.98	9.51	8.61
Cphy_1128	ABC transporter related	8.15	7.71	9.43	9.21	8.29	8.29	8.56	7.87	8.08	8.19	7.96	7.62	8.62	8.73	8.95	8.57	8.77	8.84
Cphy_1129	ABC-type uncharacterized transport system permease component-like protein	7.94	7.73	9.28	9.37	9.52	8.75	8.33	7.86	8.35	8.2	7.55	7.41	8.78	8.99	9.24	8.74	8.84	9.31
Cphy_1130	protein of unknown function DUF990	8.56	8.27	10.08	10.06	10.01	9.46	9.22	8.68	8.89	8.76	7.97	7.88	9.41	9.46	10.09	9.21	9.76	9.96
Cphy_1131	hypothetical protein	8.71	9.59	11.17	11.41	8.69	9.41	9.8	9.98	9.02	9.8	9.98	9.6	10.23	10.28	10.22	10.14	10.1	10.51
Cphy_1132	putative solute-binding component of ABC transporter	11.83	10.89	11.43	11.48	11.2	11.04	10.08	9.92	10.33	10.28	10.84	11.04	10.16	10.34	10.82	10.27	10.89	10.9
Cphy_1133	Monosaccharide-transporting ATPase	10.15	9.46	10.88	11.17	10.33	10.2	9.3	9.04	9.13	9.09	9.15	9.45	9.25	9.07	9.55	9.13	9.65	9.96
Cphy_1134	ABC transporter related	10.83	10.17	11.65	11.79	10.8	10.72	9.89	9.57	9.54	9.48	9.97	10.22	9.69	9.65	9.92	9.66	10.36	10.44
Cphy_1135	hypothetical protein	9.13	8.59	8.91	9.23	9.09	8.59	8.82	8.71	9.24	8.74	8.59	8.47	8.89	8.96	8.42	8.65	8.98	8.77
Cphy_1136	diguanylate cyclase/phosphodiesterase with PAS/PAC sensor(s)	9.02	9.7	9.33	9.36	8.71	10.59	8.94	8.91	8.28	8.85	9.86	9.63	8.66	8.93	8.76	8.78	9.3	9.29
Cphy_1137	NUDIX hydrolase	8.89	8.7	8.82	8.71	8.83	9.5	9.27	8.29	8.6	7.93	9.16	8.78	8.53	8.52	7.84	8.34	8.99	7.47
Cphy_1138	ribosome small subunit-dependent GTPase A	10.2	9.14	11.98	11.77	9.25	9.74	9.97	8.97	10.32	9.94	9.41	9.36	9.8	9.72	8.79	9.15	10.04	10
Cphy_1139	tRNA synthetase class II (D K and N)	10.22	10.22	10.33	9.99	10.81	9.73	9.33	9.5	10.1	9.79	9.94	9.71	9.5	9.59	9.95	9.84	10.43	10.55
Cphy_1140	lipolytic protein G-D-S-L family	12.39	12.03	11.37	11.38	11.8	11.67	11.99	12.25	11.77	11.35	11.95	11.8	11.77	11.78	11.54	11.82	11.73	11.88
Cphy_1141	hypothetical protein	10.72	11.28	10.78	10.7	10.58	10.59	10.12	10.98	10.79	10.6	11.02	11.03	10.93	11.11	10.39	10.81	9.75	10.47
Cphy_1142	hypothetical protein	12.29	12.48	11.52	11.68	12.06	11.84	11.58	11.81	12.49	12.71	12.21	12.13	12.19	12.07	11.87	12.1	11.9	12.19
Cphy_1143	hypothetical protein	12.69	12.78	11.61	11.74	12.49	12.3	12.27	12.28	12.92	12.98	12.35	12.41	12.58	12.54	12.28	12.52	12.39	12.56
Cphy_1144	band 7 protein	13.91	13.99	12.59	12.63	13.72	13.51	13.81	13.7	13.97	14.12	13.49	13.61	13.72	13.7	13.66	13.78	13.7	13.83
Cphy_1145	carbohydrate kinase FGGY	12.8	13.15	11.98	12.16	12.67	12.47	12.66	12.7	12.86	13.3	12.92	12.72	12.71	12.78	12.87	12.74	12.61	12.83
Cphy_1146	rhamnulokinase	8.81	8.89	8	7.42	8.57	8.56	8.78	8.62	8.79	8.89	8.67	8.6	8.47	8.4	8.92	8.37	8.61	8.04
Cphy_1147	L-rhamnose isomerase	7.54	7.54	7.29	6.8	7.13	7.6	7.35	7.29	7.6	7.57	7.53	7.39	7.26	7.5	7.41	7.34	7.01	7.06
Cphy_1148	transcriptional regulator, AraC family	9.67	9.69	10.07	10.36	8.88	10	9.35	9.65	9.45	9.36	9.63	9.7	9.36	9.58	9.34	9.57	9.43	10.21
Cphy_1149	L-rhamnose 1-epimerase	9.62	9.19	8.92	9.45	9.46	9.6	9.54	9.71	9.1	9.14	9.48	9.48	8.9	8.97	9.36	9.32	10.34	9.82
Cphy_1150	protein of unknown function DUF77	8.41	7.96	11.65	11.14	6.97	7.55	6.92	7.46	8.1	8.03	8.34	7.85	7.76	7.68	7.79	7.79	7.12	8.21
Cphy_1151	binding-protein-dependent transport systems inner membrane component	9.28	8.64	11.64	11.11	9.04	8.15	8.39	8.33	8.94	8.57	9.01	8.56	8.48	8.39	8.32	8.26	8.73	8.85
Cphy_1152	NMT1/THI5 like domain protein	9.5	9.01	12.1	11.42	8.99	8.81	8.82	8.45	9.14	8.92	9.5	8.76	8.79	8.59	8.62	8.57	9.47	9.06
Cphy_1153	ABC transporter related	8.72	8.43	11.6	10.96	8.67	8.37	8.54	8.19	8.25	8.37	8.84	8.48	8.18	8.18	8.42	8.11	8.98	8.46
Cphy_1154	ATP-dependent DNA helicase RecQ	10.34	9.86	10.9	10.93	10.22	10.41	10	10.77	9.96	9.71	10.14	10.1	9.59	9.52	10.19	9.69	10.13	10.48
Cphy_1155	nucleic acid binding OB-fold tRNA/helicase-type	11.56	11.65	11.15	11.32	10.86	10.5	12.75	12.87	11.15	11.54	10.91	11.71	11.93	11.93	11.53	11.83	10.27	10.63
Cphy_1156	YibE/F family protein	10.43	10.02	10.05	10.42	10.11	10.01	11.06	11.31	9.92	10.27	9.95	10.37	10.9	10.75	10.68	10.69	9.61	9.53
Cphy_1157	nucleic acid binding OB-fold tRNA/helicase-type	8.88	9.85	8.57	8.84	8.72	8.25	9.21	8.86	9.63	9.64	8.96	9.18	11.81	11.7	9.91	10.84	9.04	8.64
Cphy_1158	GCN5-related N-acetyltransferase	10.48	10.13	9.73	10.16	9.64	10.46	10.15	10.46	10.27	9.78	9.93	10.01	10.05	10.06	9.49	10.22	9.91	10.4
Cphy_1159	hypothetical protein	6.24	5.53	7.18	7.71	13.8	12.68	6.88	6.63	6.56	6.26	5.99	5.74	6.49	6.52	6.04	5.98	8.23	9.39
Cphy_1160	DNA mismatch repair protein MutS domain protein	9.58	9.56	10.49	10.49	9.16	9.65	9.26	9.57	9.66	9.42	9.53	9.69	9.66	9.66	9.81	9.87	9.94	10.46
Cphy_1161	heavy-metal-associated domain protein	10.03	10.11	7.29	7.61	9.82	9.8	8.9	8.14	11.97	12.05	10.65	10.52	13.03	13.19	12.62	12.45	10.58	11.17
Cphy_1162	cold-shock DNA-binding domain protein	11.75	11.79	8.78	8.94	11.7	11.09	9.87	8.8	13.47	13.37	12.22	12	14.32	14.33	13.63	13.83	12.28	12.34
Cphy_1163	Cellulase	10.6	11.02	8.7	8.88	14.22	13.68	9.34	9.15	12.23	12.04	10.99	10.8	12.26	12.21	11.08	11.85	9.93	10.58
Cphy_1164	short-chain dehydrogenase/reductase SDR	9.38	8.91	8.48	8.78	9.01	8.43	8.93	8.24	9.03	8.09	9.25	9.08	8.93	8.82	8.16	8.64	8.58	8.1
Cphy_1165	transcriptional regulator, AraC family	9.53	9.29	8.56	9.11	9.2	9.18	9.96	9.72	9.73	9.19	9.3	9.41	9.48	9.38	9.02	9.28	9.44	9.77
Cphy_1166	UDP-glucose 4-epimerase	10.58	11.1	8.59	8.42	8.77	8.57	14.34	13.97	9.36	9.03	14.51	14.46	8.86	8.86	8.89	8.84	9.33	8.88
Cphy_1167	galactose-1-phosphate uridylyltransferase	10.93	11.49	9.19	9.27	9.8	9.58	14.62	14.37	9.9	9.62	14.63	14.64	9.54	9.49	9.37	9.43	10.15	9.46
Cphy_1168	transcriptional regulator, AraC family	9.92	10.3	9.78	9.84	9.65	10.02	10.34	10.05	9.47	9.11	9.76	9.79	9.82	9.7	9.13	9.78	9.83	9.93
Cphy_1169	Alpha-N-arabinofuranosidase	9.82	9.65	11.27	11.58	9.97	9.15	10.17	10.11	10.04	9.68	9.7	9.47	9.94	9.65	10.67	9.9	11.56	11.74
Cphy_1170	hypothetical protein	9.08	8.74	9.71	10	9.03	8.88	9.07	9.58	9.44	8.66	8.73	8.55	9.38	9.39	9.27	9.44	9.34	10
Cphy_1171	hypothetical protein	9.64	9.77	9.42	10.1	9.72	9.14	9.07	9.81	10.12	9.77	9.69	9.56	10.02	9.89	10.3	10.05	9.97	10.35
Cphy_1172	methyl-accepting chemotaxis sensory transducer	9.99	9.96	9.66	9.25	9.79	9.32	10.45	9.63	9.36	9.21	9.38	9.28	9.57	9.5	9.1	9.66	10.04	9.23
Cphy_1173	hypothetical protein	8.36	8.13	8.83	8.87	8.77	8.49	8.87	8.71	9.15	8.89	8.26	8.11	9.4	9.06	8.94	8.99	9.17	8.85
Cphy_1174	pyruvate formate-lyase	7.58	7.46	8.64	8.79	9.17	7.55	9.3	10.03	7.41	7.55	7.44	7.76	7.78	7.81	7.37	7.57	9.49	7.9
Cphy_1175	glycyl-radical enzyme activating protein family	7.22	7.2	7.69	7.61	9.47	7.2	9.08	9.6	7.23	7.51	7.41	7.34	7.72	7.57	7.21	7.63	9.41	7.47
Cphy_1176	microcompartments protein	6.97	6.67	7.81	7.2	8.38	6.77	8.46	9.11	6.98	7.07	6.83	6.88	6.98	7.27	6.51	6.7	8.65	6.64
Cphy_1177	class II aldolase/adducin family protein	8.22	8.05	9.37	9.76	9.72	8.29	10.21	11.88	8.03	8.02	7.67	7.76	8.27	8.4	7.79	7.94	9.48	8.09
Cphy_1178	Aldehyde Dehydrogenase_	8.13	8.08	9.95	10.37	9.34	8.16	10.59	11.74	8.37	8.17	8.18	8	8.74	8.79	8.45	8.22	9.47	8.28
Cphy_1179	Alcohol dehydrogenase zinc-binding domain protein	7.85	7.8	8.99	9.43	8.8	7.48	9.09	10.87	7.93	8.08	7.83	7.98	8.12	8.24	8.03	7.7	8.29	7.87
Cphy_1180	microcompartments protein	8.42	7.99	9.61	9.73	9.57	8.06	10.1	11.58	8.34	8.14	7.67	7.92	8.75	8.81	8.03	8.05	9.33	7.96
Cphy_1181	microcompartments protein	8.33	8.05	9.34	9.74	9.21	8.22	10.09	11.44	8.54	8.3	8.02	8.03	8.72	8.69	8.12	8.21	9.07	8.22
Cphy_1182	microcompartments protein	7.73	8.22	8.79	9.28	8.26	7.81	9.09	10.62	7.85	8.26	7.73	7.67	8.07	8.31	7.93	7.68	8.45	7.79
Cphy_1183	Propanediol utilization protein	7.09	6.61	7.9	7.8	8.37	7.04	8.67	9.36	6.86	6.9	6.77	6.79	7.16	7.22	6.86	7	8.46	7.36
Cphy_1184	Ethanolamine utilization protein EutN/carboxysome structural protein Ccml	7.47	7.07	7.59	7.54	8.38	7.32	8.69	9.17	7.02	7.51	7.07	7.09	7.59	7.36	7.59	7.04	8.79	7.27
Cphy_1185	Respiratory-chain NADH dehydrogenase domain 51 kDa subunit	7.29	7.08	7.35	8.54	8.08	7.08	8.37	8.84	7.02	7.1	6.92	6.95	7.46	7.39	7.28	7.17	8.33	7.07
Cphy_1186	microcompartments protein	7.88	7.83	8.52	8.7	8.58	7.79	9.35	9.22	7.55	7.96	8.01	8.05	7.79	7.94	8.09	7.93	9.38	8.28
Cphy_1187	transcriptional regulator, DeoR family	10.33	10.12	10.87	11.06	10.15	10.4	10.24	10.6	10.36	9.81	10.31	10.09	10.52	10.52	10.16	10.4	10.44	10.73
Cphy_1188	peptidase S41	10.21	10.16	9.36	9.59	10.01	10.29	9.98	10.22	10.1	9.74	10.02	9.85	10.09	9.99	9.94	10.11	10.21	9.83
Cphy_1189	peptidase domain protein	13.69	13.76	13.43	13.18	12.8	13.24	13.92	13.88	13.27	13.1	13.72	13.77	13.32	13.52	13.18	13.29	13.45	13.36
Cphy_1190	hypothetical protein	8.86	9.06	8.62	8.68	8.37	8.91	8.17	8.52	8.23	8.49	9.46	9.23	8.37	8.53	8.85	8.6	8.82	8.47
Cphy_1191	iron (metal) dependent repressor, DtxR family	9.35	9.47	11.06	11.43	10.3	10.55	10.35	9.79	9.53	9.96	10.04	9.83	9.63	9.67	9.86	9.66	10.86	10.77
Cphy_1192	FeoA family protein	11.11	8.86	7.8	7.97	12.04	11.47	8.29	7.77	9.82	9.17	8.15	8.35	10.4	9.62	10.31	9.19	10.14	10.06
Cphy_1193	FeoA family protein	10.74	8.88	7.48	7.64	11.45	11.66	8.19	7.81	9.85	9.29	7.88	8.09	10.07	9.58	10.09	9.19	9.93	10.04
Cphy_1194	ferrous iron transport protein B	9.8	8.37	7.12	7.22	11.42	10.9	7.97	7.05	8.85	8.86	7.53	7.53	7.81	7.7	9.26	7.55	8.96	9.47
Cphy_1195	putative ferric uptake regulator, Fur family	10.35	8.71	7.22	7.24	11.46	11.2	9.07	7.98	9.08	9.33	7.72	7.94	7.63	7.62	9.68	7.69	9.25	9.38
Cphy_1196	hypothetical protein	9.15	7.93	6.99	7.41	10.05	10.29	7.66	6.69	8.28	8.42	6.79	6.82	7.35	7.16	8.22	6.84	7.84	8.37
Cphy_1197	Peptidoglycan-binding domain 1 protein	10.25	10.85	11.34	11.59	11.02	12.66	10.41	10.86	10.79	11.31	11.47	11.27	10.57	10.75	11.3	11.03	11.8	11.57
Cphy_1198	hypothetical protein	8.77	9.41	5.74	5.6	6.96	7.86	7.44	6.61	10.91	10.78	8.7	8.5	11.15	10.72	8.66	10.49	7.55	7.44
Cphy_1199	glycosyltransferase	9.52	10.24	6.28	6.63	8.35	8.59	8.42	8.02	11.99	11.99	9.59	9.55	11.87	11.66	9.53	11.33	8.81	8.27
Cphy_1200	hypothetical protein	9.25	9.87	5.49	5.76	8.24	8.54	8.31	7.57	11.68	11.55	9.21	9.08	11.56	11.36	9.49	10.94	8.84	8.18
Cphy_1201	exopolysaccharide biosynthesis polyprenyl glycosylphosphotransferase	8.82	9.16	6.51	6.69	8.61	7.77	8.21	7.62	10.77	10.93	8.29	8.25	10.4	10.17	8.55	10.08	8.55	7.33
Cphy_1202	Oligosaccharide biosynthesis protein Alg14-like protein	9.3	9.83	6.3	6.51	8.6	8.06	8.16	7.69	11.6	11.58	9.09	8.91	11.65	11.24	9.25	10.99	8.52	7.69
Cphy_1203	Glycosyltransferase 28 domain	8.9	9.67	6.54	5.55	8.6	8.1	8.59	7.91	11.52	11.55	8.79	8.79	11.35	11.19	9.43	11	8.83	7.93
Cphy_1204	glycosyl transferase group 1	8.76	9.59	6.28	5.96	7.86	7.93	8.57	7.39	11.13	11.14	8.62	8.65	10.97	10.85	9.04	10.52	8.07	7.22
Cphy_1205	glycosyltransferase	8.71	9.64	5.23	6.31	7.78	7.93	7.96	7.3	11.29	11.19	8.54	8.64	11.11	10.78	9.38	10.62	8.19	7.44
Cphy_1206	glycosyl transferase group 1	9.3	10.08	7.02	6.79	9.24	8.66	9.28	8.45	11.9	11.89	9.24	9.25	11.74	11.57	9.81	11.24	9.55	8.15
Cphy_1207	putative hexapeptide transferase family protein	7.98	9.02	5.95	6.05	7.84	7.43	7.94	7.22	10.62	10.79	8.31	8.06	10.54	10.43	8.69	9.99	8	6.99
Cphy_1208	O-antigen polymerase	8.17	8.9	6.49	6.69	7.89	7.49	7.8	7.17	10.51	10.51	7.94	7.96	10.55	10.38	8.71	9.98	7.47	7.18
Cphy_1209	polysaccharide biosynthesis protein	8.59	9.32	7.17	6.8	8.57	8.03	9.23	7.91	10.86	11.09	8.51	8.45	11	11.02	9.1	10.61	8.64	7.52
Cphy_1210	nucleotide sugar dehydrogenase	9.4	10.03	7.76	7.56	8.69	8.94	9.44	8.41	11.5	11.85	9.16	9.37	11.81	11.71	10.22	11.36	9.16	8.6
Cphy_1211	NAD-dependent epimerase/dehydratase	8.93	9.93	7.72	7.82	8.7	8.49	8.62	7.67	11.49	11.75	8.96	8.94	11.62	11.56	9.62	11.21	8.16	8.33
Cphy_1212	Protein-tyrosine-phosphatase	8.05	8.81	6.26	6.5	7.43	7.33	7.39	6.57	10.47	10.68	7.68	7.81	10.43	10.29	8.8	10.03	7.06	7.24
Cphy_1213	capsular exopolysaccharide family	8.57	9.23	7.1	6.82	7.99	8.05	8.31	7.59	10.83	11.12	8.77	8.57	10.98	11.04	9.67	10.48	8.1	7.81
Cphy_1214	hypothetical protein	9.52	9.63	10.52	10.56	9.58	9.49	10.01	9.39	9.24	9.3	9.56	9.22	9.47	9.4	9.88	9.75	9.91	10.13
Cphy_1215	hypothetical protein	10.73	10.64	10.94	11.08	10.65	10.14	11.11	10.35	10.5	9.91	10.36	10.21	10.67	10.53	10.8	10.76	11	11.1
Cphy_1216	ribose 5-phosphate isomerase	10.06	9.65	9.77	9.64	9.03	8.87	9.27	9.32	9.82	8.68	9.33	9.24	9.72	9.39	9.45	9.62	9.64	10.02
Cphy_1217	hypothetical protein	10.71	10.48	10.91	11.26	10.81	10.74	10.71	10.98	10.81	10.42	10.77	10.68	10.74	10.71	10.44	10.69	11.04	11.09
Cphy_1218	DNA mismatch repair protein MutS domain protein	7.84	7.69	7.93	7.55	8.31	8.39	8.04	7.89	7.68	7.46	7.68	7.57	7.56	7.7	7.95	7.59	8.49	8
Cphy_1219	xylose isomerase	10.5	10.96	13.37	13.53	11.6	10.94	12.87	12.68	10.72	10.74	10.89	10.69	10.88	10.71	14.03	13.97	14.92	14.94
Cphy_1220	hypothetical protein	8.78	8.74	9.24	9.05	7.74	8.95	8.34	9.06	8.7	8.37	8.74	8.72	8.75	8.86	8.62	8.83	8.74	9.17
Cphy_1221	hypothetical protein	10.58	10.55	8.18	8.25	9.56	10.56	10.32	10.82	10.31	10.23	10.32	10.48	10.01	10.23	10.04	10.28	10.8	10.65
Cphy_1222	AAA ATPase	10.1	10.26	10.05	9.72	9.84	10.63	10.42	10.82	10.06	10.19	10.26	10.48	9.78	10.05	10	9.86	10.29	10.48
Cphy_1223	ABC-2 type transporter	7.41	7.63	7.85	7.51	8.17	7.7	9.19	8.23	7.66	7.42	7.15	7.36	7.74	7.85	7.94	7.67	8.89	7.75
Cphy_1224	ABC-2 type transporter	8.35	7.87	7.88	8.19	8.45	7.67	8.93	8.67	8.01	7.88	7.64	7.78	7.97	7.94	8.13	8.02	8.87	8.04
Cphy_1225	ABC transporter related	8.3	8.03	8.3	8.17	9.14	7.48	9.75	8.91	8.29	7.85	8.33	7.99	8.17	8.14	8.36	8.21	9.41	8.12
Cphy_1226	methyltransferase	7.12	6.8	6.59	7.22	9.15	8.26	9.08	8.15	6.75	7.1	7.17	7.2	7.22	7.03	7.03	7.01	9.28	7.38
Cphy_1227	Cystathionine gamma-synthase	7.73	7.73	8.02	8.11	9.68	8.5	8.62	8.1	7.8	7.82	7.81	7.73	7.72	7.49	8.07	7.52	9.21	7.96
Cphy_1228	Pyridoxal-5'-phosphate-dependent protein beta subunit	7.56	7.5	7.46	7.95	9.53	8.32	8.68	8.16	7.38	7.84	7.22	7.43	7.62	7.51	7.75	7.51	8.79	7.84
Cphy_1229	transcriptional regulator, MarR family	8.37	8.6	8.65	8.98	8.87	9.31	8.36	8.83	8.69	8.59	8.8	8.7	8.54	8.74	8.41	8.77	8.65	8.54
Cphy_1230	ABC transporter related	9.87	9.51	8.55	8.54	9.06	12.31	9.01	8.36	9.95	9.29	9.53	9.81	10.02	10.07	9.66	9.45	9.27	8.38
Cphy_1231	binding-protein-dependent transport systems inner membrane component	9.68	9.4	8.66	8.82	8.23	11.15	8.37	7.62	9.84	9.41	9	9.55	9.56	9.72	9.98	8.74	8.74	8.17
Cphy_1232	L-lactate dehydrogenase	11	10.48	9.26	9.22	9.52	11.67	9.08	8.7	10.98	10.49	10.02	10.44	10.31	10.57	11	9.69	9.59	9.17
Cphy_1233	NLPA lipoprotein	10.69	10	8.98	9.39	8.29	10.67	7.94	7.82	10.36	10.21	9.56	9.9	9.88	10.24	10.28	9.15	8.61	8.71
Cphy_1234	FAD linked oxidase domain protein	11.23	10.75	9.24	9.43	9.69	10.91	9.66	9.07	10.84	11	10.24	10.67	10.14	10.54	10.37	9.44	9.7	8.98
Cphy_1235	aminotransferase class I and II	10.96	10.26	8.68	8.56	9.44	10.39	9.29	8.77	10.61	10.68	10.01	10.34	9.64	10.08	9.91	9.12	9.56	8.47
Cphy_1236	metal dependent phophohydrolase	10.08	9.61	9.97	10.1	9.48	10.21	9.08	9.13	9.66	10	9.9	9.91	9.42	9.7	9.5	9.17	9.36	9.15
Cphy_1237	ABC transporter related	10.25	10.15	9.25	9.69	9.57	10.19	9.4	10.1	9.72	9.68	9.8	9.79	9.71	9.74	10.02	9.9	9.63	9.82
Cphy_1238	ABC transporter related	10.25	10.15	9.56	9.79	10.13	10.34	9.77	10.28	9.91	9.94	9.97	9.94	9.61	9.76	10.36	9.75	9.75	9.88
Cphy_1239	integral membrane sensor signal transduction histidine kinase	10.4	10.09	10.62	10.67	9.49	10.15	10.28	10.62	10.28	10.03	10.03	10.08	10.28	10.28	10.07	10.51	10.47	10.75
Cphy_1240	two component transcriptional regulator, LuxR family	9.7	9.56	9.38	8.85	9	9.62	9.14	9.86	9.61	9.36	9.18	9.56	9.62	9.72	9.4	9.87	9.34	10.03
Cphy_1241	two component transcriptional regulator, winged helix family	10.57	10.54	9.46	8.99	10.17	10.62	9.91	10.73	10.36	10.59	10.3	10.52	10.34	10.36	10.48	10.67	10.5	10.79
Cphy_1242	integral membrane sensor signal transduction histidine kinase	9.99	10.32	9	8.69	9.3	10.34	9.84	10.55	9.97	10.22	9.96	10.14	10.04	10.1	10.1	10.23	10.38	10.55
Cphy_1243	ABC transporter related	9.14	9.18	8.22	8.39	8.38	9.56	8.28	9.53	9.1	9.14	8.81	9.22	9.23	9.33	9.19	9.51	8.6	9.56
Cphy_1244	protein of unknown function DUF214	9.04	9.42	9.24	8.79	8.5	9.65	8.64	9.65	9.09	9.21	9.13	9.28	9.47	9.53	9.38	9.65	9.07	9.81
Cphy_1245	nuclease SbcCD, D subunit	10.53	10.23	10.7	10.92	10.68	10.92	10.25	10.53	10.16	9.96	10.29	10.26	10.16	10.29	10.21	10.42	10.85	10.99
Cphy_1246	SMC domain protein	10.64	10.49	10.28	10.02	10.83	10.85	10.04	10.72	10.34	10.35	10.52	10.49	10.37	10.36	10.9	10.63	11.22	11.35
Cphy_1247	hypothetical protein	8.97	8.92	8.71	9.02	9.01	9.01	9.94	9.31	9.56	9.26	9.05	8.71	9.51	9.32	8.87	9.21	9.8	9.19
Cphy_1248	dipicolinic acid synthetase, B subunit	10.67	11.2	7.63	7.62	13.39	12.17	8.45	7.51	12.57	12.84	10.26	10.09	12.25	12.23	11.12	11.99	9.33	9.75
Cphy_1249	dipicolinate synthase, A chain	11.53	11.84	8.9	9.55	13.75	13.36	8.89	7.9	13	13.07	10.54	10.56	12.76	12.7	11.36	12.56	9.93	10.55
Cphy_1250	Phosphoglycerate mutase	10.18	9.86	9.88	10.26	9.83	9.63	9.82	10.23	9.71	9.51	9.75	9.66	9.61	9.75	9.31	9.72	9.79	10.15
Cphy_1251	Cof-like hydrolase	9.06	8.53	8.9	9.38	8.02	8.75	9.56	8.36	9.4	8.68	8.45	8.04	9.85	9.68	7.96	9.08	8.8	8.61
Cphy_1252	MATE efflux family protein	10.91	11.03	9.78	9.97	10.53	10.52	10.51	10.44	10.45	10.34	11.07	10.79	10.29	10.25	9.99	10.43	10.25	10.25
Cphy_1253	metallophosphoesterase	10.29	10.72	9.04	8.83	9.48	10.26	10.02	10	10.88	10.63	10.57	10.54	11.45	11.56	10.03	10.76	10.07	10.13
Cphy_1254	lipolytic protein G-D-S-L family	10.42	10.84	10.07	9.9	9.89	10.39	9.63	10.22	10.44	10.48	10.65	10.55	10.41	10.56	10.16	10.4	10.14	10.4
Cphy_1255	Peptidylprolyl isomerase	12.94	12.78	12.36	12.43	12.55	12.09	12.88	13	13.24	12.97	12.77	12.78	12.96	12.94	12.49	12.8	12.14	12.38
Cphy_1256	protein of unknown function DUF1063	9.89	8.81	8.47	7.97	8.99	9.87	9.11	9.2	10.21	9.55	8.29	8.82	9.55	9.8	8.91	10.07	8.84	7.29
Cphy_1257	Extracellular ligand-binding receptor	10.24	9.36	9.23	9.81	8.97	10.28	9.54	10.02	10.69	10.34	9.26	9.39	10.15	10.48	9.68	10.82	8.36	8.09
Cphy_1258	inner-membrane translocator	10.23	9.23	8.95	9.11	10.33	10.43	9.96	9.98	10.74	10.22	9.06	9.39	10.03	10.52	9.29	10.74	9.19	8
Cphy_1259	inner-membrane translocator	10.52	9.62	9.04	9.36	10.22	10.71	10.49	10.34	10.99	10.73	9.6	9.78	10.28	10.7	9.5	11.08	9.57	7.79
Cphy_1260	ABC transporter related	10.44	9.65	8.66	9.08	9.78	10.62	9.63	10.32	10.86	10.68	9.42	9.8	10.29	10.69	9.61	10.97	9.13	7.93
Cphy_1261	ABC transporter related	10.41	9.66	8.81	9.03	9.71	10.78	10.09	10.33	10.88	10.77	9.66	9.8	10.23	10.72	9.7	11.03	9.06	7.87
Cphy_1262	dihydroxyacetone kinase, DhaK subunit	10.77	10.21	9.86	10.02	10.2	11.24	10.41	10.65	11.18	11.07	10.16	10.3	10.67	11.19	10.28	11.56	9.22	8.43
Cphy_1263	dihydroxyacetone kinase, L subunit	10.77	9.89	8.64	9.05	10.06	11.2	9.79	10.53	11.32	11.25	9.96	10.08	10.59	11.02	10.14	11.39	9.06	8.07
Cphy_1264	hypothetical protein	9.56	8.93	9.42	9.89	9.22	10.35	9.39	9.79	9.76	9.97	9.52	9.1	9.21	9.75	9.09	10.11	8.34	7.23
Cphy_1265	transcriptional regulator, Fis family	10.35	10.36	9.07	9.51	9.09	10.32	9.75	9.95	10.25	10.1	10.11	10.03	9.87	9.94	9.46	10.1	9.64	9.36
Cphy_1266	hypothetical protein	10.88	10.92	12.44	11.97	10.16	10.52	11.36	11.38	11.03	10.79	11	10.91	11.13	11.06	10.93	11.13	11.3	11.57
Cphy_1267	hypothetical protein	10.19	10.39	10.18	10.02	7.76	9.37	7.79	8.64	10.12	9.63	10.98	10.82	9.8	9.54	9.58	9.29	8.11	8.97
Cphy_1268	hypothetical protein	10	9.68	10.96	10.99	10.83	11.3	10.44	10.37	9.88	9.83	10.19	9.87	10.18	10.32	10.72	10.34	11.34	11.22
Cphy_1269	hypothetical protein	8.28	8.31	6.45	7.23	7.7	7.88	8.63	8.07	8.55	8.27	7.84	8.15	8.21	7.92	7.83	7.99	8.64	7.76
Cphy_1270	transcriptional regulator, PadR-like family	10.15	9.9	10.03	10.45	12	10.75	9.12	9.72	10.53	10.99	10.17	9.98	10.61	10.58	10.64	10.24	10.06	10.3
Cphy_1271	hypothetical protein	10.23	10.11	9.87	10.29	12.52	10.77	8.98	9.67	10.56	10.97	10.31	10.2	10.41	10.57	10.69	10.21	9.78	10.21
Cphy_1272	hypothetical protein	10.03	9.96	9.79	10.02	11.78	10.32	9.02	9.5	10.42	10.66	10.02	10.09	10.39	10.42	10.31	10.21	9.78	9.69
Cphy_1273	phage shock protein C, PspC	9.53	9.43	10.83	11.41	10.29	9.78	9.14	9.54	9.64	9.95	9.81	9.81	9.99	9.95	9.82	9.8	9.76	10.2
Cphy_1274	arginyl-tRNA synthetase	11.34	11.58	12.06	12.11	10.66	11.37	10.8	10.99	11.17	10.96	11.65	11.48	11.51	11.66	11	11.48	10.75	11.19
Cphy_1275	protein of unknown function DUF815	8.61	8.9	8.24	8.06	7.78	8.67	7.9	8.07	8.53	8.45	8.42	8.6	8.54	8.62	8.33	8.69	7.88	8.53
Cphy_1276	hypothetical protein	11.43	11.66	12.44	12.57	11.21	11.74	12.43	12.56	11.07	10.93	11.59	11.63	11.79	11.91	11.66	11.97	11.94	12.11
Cphy_1277	glutaredoxin-like protein	7.28	7.48	7.51	8.62	7.61	8.44	8.89	8.08	7.7	7.75	7.79	7.56	8.39	8.37	7.86	8.03	8.85	8.37
Cphy_1278	hypothetical protein	8.31	8.9	7.75	7.78	8.83	8.61	8.74	8.89	8.71	8.89	8.15	8.4	9.04	9.01	8.38	8.88	8.67	8.07
Cphy_1279	transcriptional regulator, GntR family	11.8	13.38	12.68	12.76	12.04	13.75	12.05	12.41	13.35	13.67	13.02	13.45	13.74	13.81	13.55	13.66	11.78	11.75
Cphy_1280	ABC transporter related	12.43	13.7	13.18	13.09	13.09	14.46	12.4	13.12	14.02	14.18	13.44	13.89	14.34	14.43	14.07	14.24	12.48	12.32
Cphy_1281	hypothetical protein	11.07	12.35	12.9	12.64	11.83	13.26	10.5	12.04	13.24	13.45	12.59	12.83	13.4	13.56	13.43	13.4	11.2	11.33
Cphy_1282	hypothetical protein	10.72	10.29	10.65	10.94	10.42	10.53	10.8	10.71	10.47	10.2	10.7	10.46	10.38	10.48	10.17	10.43	10.48	10.44
Cphy_1283	hypothetical protein	10.64	10.54	9.6	9.81	10.31	11.58	9.84	10.58	11.63	11.78	10.2	10.64	11.97	12.07	11.61	11.89	10.38	10.69
Cphy_1284	hypothetical protein	12.09	12.14	10.7	10.91	12.96	11.89	11.35	11.68	13.15	13.18	11.99	11.94	13.29	13.27	13.43	13.27	11.61	12.04
Cphy_1285	hypothetical protein	12.7	12.63	11.72	11.98	12.83	12.09	11.26	11.51	13.05	13.18	12.44	12.21	13.08	13.1	13.43	13.23	11.86	12.14
Cphy_1286	Trans-2-enoyl-CoA reductase (NAD(+))	12.19	12.55	12.55	12.39	12.48	11.75	10.78	11.07	12.6	12.9	12.33	12.15	12.74	12.8	13.08	12.84	11.22	11.75
Cphy_1287	two component transcriptional regulator, winged helix family	11.94	12.01	10.63	10.35	11.47	11.4	9.87	10.25	11.95	12.18	11.53	11.5	11.8	11.85	12.16	11.96	10.31	10.68
Cphy_1288	integral membrane sensor signal transduction histidine kinase	12.08	12.19	11.19	10.67	11.26	11.65	10.73	10.81	12.16	12.47	11.97	11.85	12.2	12.31	12.53	12.32	11.1	11.19
Cphy_1289	ABC transporter related	10.85	12.35	10.65	10.89	10.07	12.11	8.73	9.28	11.26	13.33	11.09	11.8	11.76	12.11	12.9	12.5	12.18	11.73
Cphy_1290	ABC-2 type transporter	9.78	11.17	10.95	11.09	10.16	11.63	9.49	8.96	10.64	12.81	10.36	10.74	11.16	11.54	12.53	11.78	11.68	11.28
Cphy_1291	GCN5-related N-acetyltransferase	10.82	10.27	10.94	11.11	10.85	10.96	10.6	10.9	10.68	10.44	10.47	10.4	10.59	10.72	10.87	10.61	11.27	11.27
Cphy_1292	hypothetical protein	9.17	9.27	10.91	11.16	9.15	9.63	8.94	9.54	9.27	9.22	9.61	9.48	9.25	9.54	9.44	9.28	9.43	10.05
Cphy_1293	transcriptional regulator, LysR family	8.74	8.55	9.78	9.97	8.02	8.64	8.35	8.11	8.29	7.81	8.44	8.37	8.36	8.32	7.98	8.31	8.06	8.39
Cphy_1294	nitroreductase	9.03	8.61	8.62	8.75	8.41	8.39	9.57	8.86	8.73	8.1	8.35	8.46	8.62	8.5	8.03	8.73	9.04	8.77
Cphy_1295	hypothetical protein	8.76	8.59	8.32	8.76	8.28	7.81	8.68	8.29	8.32	8.38	8.83	8.61	8.32	8.17	8.48	8.24	8.43	8.48
Cphy_1296	pyridoxamine 5'-phosphate oxidase-related FMN-binding	10.42	10.05	8.59	9.05	9.88	9.64	10.43	10.88	9.82	9.77	9.49	9.74	9.46	9.58	9.45	9.57	9.59	9.23
Cphy_1297	putative transcriptional regulator, GntR family	9.24	9.34	10.26	10.41	9.08	9.69	9.41	9.73	8.97	8.97	9.08	9.16	9.1	9.24	8.62	9.17	8.91	9.51
Cphy_1299	hypothetical protein	11.49	11.97	10.75	10.91	11.37	11.21	12.26	12.26	11.22	11.49	11.39	11.43	11.21	11.41	11.41	11.31	10.49	11.23
Cphy_1300	cyclic nucleotide-binding protein	10.1	9.97	11.73	11.79	10.13	10.84	9.69	10.6	9.88	9.99	9.96	9.86	10.01	10.03	10.32	10.09	10.72	11.23
Cphy_1301	Pectinesterase	10.09	10	10.35	11.1	10.06	10.33	10.75	10.54	9.71	9.73	10.33	10.36	9.81	9.9	10.1	10.08	10.62	10.48
Cphy_1302	putative RNA methylase	12.09	11.76	11.09	11.45	11.57	11.62	11.69	11.98	11.76	11.29	11.83	11.9	11.65	11.72	11.46	11.79	11.69	11.73
Cphy_1303	apurinic endonuclease Apn1	10.68	11.33	10.83	10.96	10.56	10.97	10.53	11.12	10.7	10.98	11.02	11.23	11	11.15	10.72	11.14	10.42	10.97
Cphy_1304	hypothetical protein	11.59	11.59	11.38	11.87	11.09	11.54	11.27	11.58	11.25	11.3	11.32	11.52	11.18	11.28	11.16	11.46	11.43	11.5
Cphy_1305	hypothetical protein	10.05	10.44	9.68	9.8	9.24	10.3	9.5	10.4	9.9	9.99	9.96	10.29	10.09	10.27	9.96	10.26	8.87	10.01
Cphy_1306	hypothetical protein	10.47	10.45	9.18	9.6	10.33	10.46	10.21	10.72	10.27	10.27	10.24	10.47	10.37	10.46	10.42	10.4	10.11	10.15
Cphy_1307	UBA/THIF-type NAD/FAD binding protein	9.94	9.76	9.75	9.84	9.9	10.23	9.88	10.19	9.75	9.95	9.89	10.09	9.89	10.15	10.06	9.79	9.32	9.71
Cphy_1308	APHP domain protein	7.52	8.44	8.49	8.12	8.8	8.52	8.97	8.49	8.13	8.09	8.16	8.31	9.26	9.34	9.4	9.39	8.88	8.68
Cphy_1309	Vitamin B12 dependent methionine synthase activation region	9.19	8.99	9.18	9.72	8.79	8.77	8.9	8.77	9.05	8.4	8.84	8.71	9.4	9.09	8.79	9.05	9.28	8.84
Cphy_1310	YhhN family protein	10.1	10.29	8.63	8.37	9.96	9.32	9.49	8.93	11.54	11.3	9.35	9.36	10.69	10.74	9.61	10.39	9.03	8.5
Cphy_1311	protein of unknown function DUF523	9.63	9.39	8.99	9.06	9.07	9.23	9.34	9.3	9.37	9.05	9.09	9.2	9.04	9.06	8.88	8.93	9.36	8.9
Cphy_1312	protein of unknown function DUF45	10.71	10.52	10.66	11.06	9.77	10.37	10.85	11.11	10.34	9.71	10.34	10.53	10.26	10.47	9.7	10.42	10.29	10.55
Cphy_1313	regulatory protein GntR HTH	10.8	10.74	10.17	10.34	10.04	10.57	10.54	10.86	10.52	10.07	10.44	10.67	10.28	10.51	9.89	10.56	10.35	10.61
Cphy_1315	Electron transfer flavoprotein alpha/beta-subunit	11.53	11.46	10.36	10.37	10.46	9.55	12.66	12.88	11.26	11.66	11.07	11.46	11.3	11.34	11.51	11.5	9.17	9.53
Cphy_1316	Electron transfer flavoprotein alpha subunit	11.8	11.88	10.97	10.64	11.19	10.23	13.02	13.2	11.4	11.94	11.51	12.03	11.6	11.6	11.91	11.89	9.79	10.05
Cphy_1317	FAD linked oxidase domain protein	11.9	12.1	11.12	11.28	11.55	10.53	13.29	13.33	11.52	12.18	12.23	12.45	11.71	11.76	12.28	11.98	10.03	10.06
Cphy_1318	MATE efflux family protein	11.73	11.61	11.61	11.69	11.2	11.63	12.15	12.31	11.85	11.63	11.7	11.7	11.52	11.65	11.57	11.74	11.83	11.89
Cphy_1319	hypothetical protein	10.34	10.34	10.38	10.69	9.91	10.1	10.36	11.4	10.57	10.73	10.24	10.45	10.3	10.44	10.34	10.49	10.01	10.69
Cphy_1320	small acid-soluble spore protein alpha/beta type	12.78	13.72	11.99	11.94	13.74	13.04	8.84	8.54	13.66	14	13.23	13.18	14.6	14.56	14.41	14.2	13.9	14.05
Cphy_1321	methyltransferase	11.26	10.34	11.07	10.92	10.5	10.93	11.39	11.43	10.93	9.94	10.85	10.61	11.03	10.92	10.5	10.82	10.88	11.04
Cphy_1322	pantetheine-phosphate adenylyltransferase	11.67	11.63	11.8	11.67	11.27	11.67	12	11.99	11.37	11.09	11.93	11.91	11.61	11.75	11.4	11.8	11.57	11.73
Cphy_1323	hypothetical protein	11.35	11.5	12.27	12.39	10.95	11.68	11.56	11.81	11.11	11.12	11.82	11.82	11.55	11.7	11.5	11.9	11.74	11.87
Cphy_1324	nucleoside recognition domain protein	8.4	8.49	8.4	9.04	7.37	7.88	7.71	7.84	9.85	9.54	8.19	8.25	9.77	9.71	8.4	9.38	7.86	8.23
Cphy_1325	protein of unknown function DUF795	10.21	10	10.18	10.2	9.79	9.63	10.06	9.97	9.93	9.53	9.75	9.69	9.7	9.85	9.62	9.84	9.82	10.13
Cphy_1326	phosphate acetyltransferase	13.26	13.21	12.51	12.58	11.96	12.6	12.45	12.67	12.73	12.44	13.28	13.35	12.69	12.81	12.35	12.79	12.05	11.99
Cphy_1327	acetate kinase	11.46	11.74	11.62	11.84	10.57	11.36	10.7	11.35	11.3	11.3	11.96	12.03	11.47	11.66	11.03	11.44	10.45	11.01
Cphy_1328	protein of unknown function DUF177	13.84	13.7	13.96	14.06	13.88	14.16	13.48	13.62	13.8	13.58	14.1	13.92	13.8	13.89	13.54	13.6	13.4	13.2
Cphy_1329	ribosomal protein L32	11.29	11.62	12.29	12.47	11.57	12.07	10.28	10.88	11.24	11.38	12.34	11.83	11.18	11.41	11.12	11.04	10.3	10.83
Cphy_1330	exonuclease-like protein	9.31	9.42	9.04	9.3	9.57	9.15	10.02	9.52	9.22	8.93	9.43	9.28	9.25	9.28	8.88	9.31	8.9	9.15
Cphy_1331	phospholipase D/Transphosphatidylase	11.24	11.19	11.18	11.48	12.43	11.96	10.84	11.14	11.75	11.91	11.53	11.59	11.59	11.66	12.2	11.59	11.61	11.5
Cphy_1332	regulatory protein, MerR	11.5	11.23	10.62	10.91	11.24	11.53	10.71	11.44	11.46	11.28	11.25	11.52	11.11	11.28	11.61	11.22	10.94	11.15
Cphy_1333	Holliday junction DNA helicase RuvA	11.08	11.35	11.34	11.58	11.27	11.42	10.44	11.14	11.19	11.23	11.1	11.35	10.91	11.22	11.41	11.12	10.63	11
Cphy_1334	Holliday junction DNA helicase RuvB	11.44	11.43	11.01	11.04	11.41	11.6	10.97	11.53	11.24	11.41	11.38	11.64	11.16	11.42	11.55	11.33	11.04	11.22
Cphy_1335	protein of unknown function DUF710	11.48	11.73	11.58	11.63	11.51	11.93	11.21	11.67	11.23	11.57	11.96	12.03	11.43	11.72	11.81	11.65	11.62	11.75
Cphy_1336	peptidase U32	10.25	10.36	10.17	10.25	9.74	11	10.38	10.46	9.81	10.18	10.07	10.41	9.96	10.25	10.28	10.4	10.37	10.28
Cphy_1337	penicillin-binding protein transpeptidase	9.83	9.66	9.36	9.27	10.04	10.08	9.81	10.11	10.18	10.12	9.46	9.73	10.34	10.52	10.09	10.19	9.7	9.95
Cphy_1338	NUDIX hydrolase	12.4	12.21	12.38	12.52	12.45	12.44	12.51	12.62	12.5	12.14	12.41	12.29	12.8	12.74	12.3	12.66	12.57	12.62
Cphy_1339	hypothetical protein	8.55	8.67	8.72	8.75	8.43	8.9	9	8.72	8.94	8.57	8.79	8.72	8.97	9.28	8.76	9.05	8.97	8.6
Cphy_1340	hypothetical protein	10.12	9.75	11.25	11.64	9.43	10.13	10.32	10.53	10.03	9.77	10.25	9.96	10.14	10.09	10.34	10.15	10.47	10.67
Cphy_1341	hypothetical protein	9.94	10.42	12.27	12.34	9.41	10.47	10.41	10.88	10.36	10.25	10.98	10.62	10.77	10.89	10.57	10.71	11	11.16
Cphy_1342	GtrA family protein	12.24	11.82	11.3	11.16	11.62	11.48	11.58	11.59	11.82	11.27	11.86	11.85	11.64	11.51	11.34	11.61	11.64	11.59
Cphy_1343	putative RNA methylase	11.58	11.5	11.24	11.31	11.15	11.46	11.05	11.2	11.29	11.13	11.62	11.56	11.19	11.25	11	11.23	11.13	11.07
Cphy_1344	hypothetical protein	11.3	11.25	12.58	12.58	11.01	11.16	11.84	11.96	11.19	10.93	11.57	11.39	11.26	11.28	11.51	11.34	11.76	12.23
Cphy_1345	Prephenate dehydratase	11.48	10.94	10.59	9.87	10.73	10.53	10.62	10.76	10.86	10.24	10.72	10.65	10.84	10.75	10.53	10.81	10.96	11.15
Cphy_1346	peptidase S1 and S6 chymotrypsin/Hap	10.9	11.17	11.48	11.38	12.32	12.46	11.32	11.16	10.87	10.89	10.89	10.75	12.14	12.22	12.38	12.03	12.39	12.25
Cphy_1347	NMT1/THI5 like domain protein	8.99	9.36	8.19	8.02	11.22	10.71	7.64	8.24	9.46	9.73	8.27	8.34	9.42	9.63	9.46	9.51	8.71	9.36
Cphy_1349	protein of unknown function DUF970	10	10.09	12.11	12.16	10.34	10.75	10.67	10.98	10.5	10.51	10.67	10.36	11.18	10.95	11.16	11.22	11.27	11.37
Cphy_1350	acyltransferase 3	8.55	9.98	10.3	9.84	10.77	10.51	9.67	10.35	9.66	9.91	9.75	9.83	10.55	10.64	10.4	10.62	10.78	10.98
Cphy_1351	hypothetical protein	12.17	12.44	12.82	13.02	12.06	12.42	11.91	12.33	12.61	12.54	12.54	12.49	12.52	12.69	12.36	12.37	12.54	12.61
Cphy_1352	UvrD/REP helicase	10.87	10.9	11.17	11.56	11.1	11.92	11.1	11.54	10.96	11.01	10.8	11.06	11.07	11.18	10.95	11.17	11.43	11.57
Cphy_1353	Domain of unknown function DUF1836	11.31	11.35	13.17	12.84	12.27	12.67	12.15	12.34	11.4	11.71	12.16	12.02	12.14	12.33	12.2	12.2	12.83	12.78
Cphy_1354	TrpR like protein, YerC/YecD	11.48	11.44	12.83	12.73	11.15	11.98	11.37	11.62	11.92	11.51	11.83	11.87	12.06	12.16	11.8	11.72	11.89	11.91
Cphy_1355	RNA methyltransferase, TrmA family	10.26	9.79	8.68	9.18	9.37	9.74	9.08	9.33	9.88	9.01	9.59	9.56	9.72	9.73	9.03	9.7	9.17	9.27
Cphy_1356	beta-lactamase domain protein	10.75	10.94	10.39	10.21	10.44	10.8	10.39	10.59	10.65	10.74	10.72	10.75	10.56	10.62	10.55	10.54	10.39	10.5
Cphy_1358	hypothetical protein	8.23	8.37	6.42	7.2	8.11	7.97	7.78	7.55	7.87	8.12	7.91	8.18	7.57	7.6	7.76	7.53	7.78	7.39
Cphy_1359	transcriptional regulator, ArsR family	9.59	9.95	9.53	9.35	9.84	10.03	9.18	9.42	10.96	10.58	9.82	9.66	10.79	10.87	9.94	10.65	10.06	10.31
Cphy_1360	hypothetical protein	9.91	10.24	10.31	10.31	10.48	10.38	9.2	9.83	11.22	10.96	10.24	10.1	10.98	11.09	10.55	10.78	10.57	10.66
Cphy_1361	hypothetical protein	10.38	10.66	12.19	12.23	10.39	10.7	9.43	10.32	10.41	10.47	10.61	10.63	10.49	10.68	10.94	10.94	11.38	11.66
Cphy_1362	protein of unknown function DUF214	8.33	8.2	9.45	9.64	8.68	8.01	9.06	8.13	8.4	8.25	7.45	7.52	8.88	8.91	8.22	9.03	8.41	8.46
Cphy_1363	ABC transporter related	8.44	7.9	9.44	9.75	8.75	8.05	9.06	8.3	8.16	8.01	7.69	7.55	8.72	8.53	8.07	8.85	8.93	8.27
Cphy_1364	transcriptional regulator, TetR family	10.73	10.19	11.15	11.47	10.95	10.69	10.99	10.51	10.7	10.4	9.96	9.96	10.75	10.66	10.57	10.44	11.1	10.95
Cphy_1365	bifunctional deaminase-reductase domain protein	9.94	9.95	11.08	11.26	9.12	9.47	9.58	9.81	9.99	9.7	9.57	9.39	10.08	10.05	9.93	10.07	10.19	10.5
Cphy_1366	heavy metal translocating P-type ATPase	7.83	7.78	8.33	8.11	8.5	7.57	9.27	8.11	7.75	7.79	7.83	8.02	7.73	7.74	7.93	7.8	8.59	7.53
Cphy_1367	transcriptional regulator, TetR family	9.71	9.52	9.02	9.27	9.24	9.32	8.83	9.06	9.3	9.44	9.26	9.38	9.24	9.15	8.93	9.3	9.46	9.21
Cphy_1368	glutamyl-tRNA reductase	10.58	10.51	10.1	10.49	9.87	9.1	10.29	9.94	11.04	9.89	10.13	9.8	11.45	11.19	9.89	10.69	9.99	9.5
Cphy_1369	siroheme synthase	9.18	9.76	7.68	7.89	8.56	7.69	8.67	8.3	10	9.22	8.93	8.71	10.07	9.99	8.56	9.59	8.23	8.05
Cphy_1370	porphobilinogen deaminase	9.92	10.98	10.09	9.85	9.16	8.7	9.34	9.37	10.65	10.47	9.91	9.89	11.01	11.02	9.71	10.67	9.2	9.2
Cphy_1371	uroporphyrin-III C-methyltransferase	10.15	10.55	8.75	8.99	9.33	8.82	9.48	9.3	10.74	10.6	9.79	9.8	10.89	10.83	9.93	10.53	8.96	9.01
Cphy_1372	Porphobilinogen synthase	9.65	10.3	8.95	9.29	8.04	8.94	9.12	9.06	10.15	10.23	9.48	9.49	10.46	10.52	9.69	10.22	8.66	8.83
Cphy_1373	glutamate-1-semialdehyde-2,1-aminomutase	10.43	10.86	9.19	9.75	9.68	9.58	9.91	10.07	10.59	10.66	10.2	10.14	10.92	11.04	10.59	10.69	9.54	9.81
Cphy_1374	cobalamin biosynthesis protein CbiD	11.01	11.35	9.32	9.51	9.8	10.01	10.58	10.46	11.31	11.04	10.72	10.54	11.51	11.54	11.17	11.24	10.25	10.22
Cphy_1375	precorrin-2 C20-methyltransferase	10.39	10.79	8.83	9.05	9.37	9.53	9.82	9.92	10.55	10.64	10.36	10.12	10.9	10.95	10.52	10.62	9.65	9.49
Cphy_1376	precorrin-4 C11-methyltransferase	10.64	11.26	9.33	9.41	10.12	10.11	10.78	10.58	10.88	10.88	10.69	10.39	11.38	11.47	10.84	11.07	10.34	10.31
Cphy_1377	cobalamin (vitamin B12) biosynthesis CbiG protein	10.62	10.7	8.35	8.72	9.54	9.69	10.03	10.07	10.67	10.55	10.08	10.06	10.85	10.87	10.57	10.64	9.69	9.66
Cphy_1378	precorrin-3B C17-methyltransferase	10.33	10.58	9.4	9.69	9.16	9.26	10.07	9.84	10.51	10.4	10.05	9.91	10.71	10.85	10.65	10.55	9.48	9.65
Cphy_1379	precorrin-6x reductase	10.47	10.75	8.66	9.09	9.37	9.67	9.86	10.07	10.69	10.64	10.28	10.03	10.9	10.93	10.53	10.58	9.45	9.55
Cphy_1380	cobyrinic acid a,c-diamide synthase	9.92	10.14	8.32	8.37	8.51	9.16	9.24	9.61	10.16	9.97	9.67	9.46	10.39	10.47	9.81	10.13	8.58	9.07
Cphy_1381	ATP:corrinoid adenosyltransferase BtuR/CobO/CobP	10.51	11.03	8.64	8.25	8.92	9.76	9.86	10.16	11.17	11.24	10.51	10.36	11.29	11.38	10.72	11.04	9.69	9.73
Cphy_1382	Precorrin-8X methylmutase CbiC/CobH	10.91	11.07	8.85	9.12	10.13	10.03	9.97	10.18	12.12	11.88	10.99	10.73	11.95	11.83	11.05	11.72	9.87	9.89
Cphy_1383	cobalt ABC transporter, inner membrane subunit CbiQ	7.71	8.16	6.81	5.88	7.56	6.8	7.8	7.25	9.67	9.06	7.59	7.18	9.77	9.49	7.8	8.41	7.74	6.87
Cphy_1384	ABC transporter related	8.68	9.27	8.14	8.12	9.33	7.41	9.35	8.58	10.75	10.25	8.97	8.69	10.98	10.57	8.72	9.72	9.33	7.86
Cphy_1385	cobalamin biosynthesis protein CbiM	9.73	10.68	8.43	8.83	9.38	8.64	9.44	9.24	12.25	11.76	10.8	10.22	12.22	12.14	10.14	11.19	8.83	8.67
Cphy_1386	Cobalt transport protein CbiN	10.34	11.15	8.92	9.19	9.6	9.12	9.92	9.59	12.59	12.28	11.41	10.69	12.61	12.5	10.93	11.5	9.48	8.75
Cphy_1387	anaerobic cobalt chelatase	9.26	9.79	7.1	6.43	8.03	7.67	8.75	8.25	10.54	10.41	9.45	9.12	10.5	10.06	8.86	9.78	8.51	7.62
Cphy_1388	hypothetical protein	10.66	11.09	9.36	9.46	9.56	10.05	9.82	9.71	11.86	11.63	10.65	10.43	11.65	11.51	10.53	11.23	10.22	10.34
Cphy_1389	hypothetical protein	9.3	9.77	9.25	8.9	9.15	9.09	8.8	8.83	10.48	10.53	9.69	9.42	10.51	10.34	9.54	10.04	8.81	9.25
Cphy_1390	binding-protein-dependent transport systems inner membrane component	7.07	7.18	7.38	7.04	9.2	6.94	8.94	8.32	6.72	6.85	6.92	7.21	7.11	6.92	6.92	7.04	8.91	7.56
Cphy_1391	binding-protein-dependent transport systems inner membrane component	6.2	6.28	6.92	6.65	8.51	6.23	8.38	7.53	6.07	6.18	6.53	6.54	6.43	6.35	6.38	6.51	8.5	6.56
Cphy_1392	extracellular solute-binding protein family 1	10.76	10.57	10.53	10.86	10.19	10.38	9.79	10.65	10.44	10.35	10.36	10.45	10.33	10.44	10.39	10.53	10.51	10.84
Cphy_1393	histidine kinase internal region	10.19	10.13	8.61	8.06	9.22	10.03	9.52	9.74	9.9	9.79	9.82	9.82	9.97	9.9	9.72	10.01	10.13	10.25
Cphy_1394	two component transcriptional regulator, AraC family	9.82	9.82	8.21	7.64	9.1	9.79	8.99	9.62	9.76	9.69	9.38	9.47	9.61	9.68	9.48	9.77	9.92	9.92
Cphy_1395	hypothetical protein	8.8	8.94	8.88	9.04	8.46	8.79	7.9	8.82	8.99	9	8.6	8.8	8.88	8.92	8.99	9.05	8.43	9.25
Cphy_1396	sodium:dicarboxylate symporter	8.32	8.27	8.37	8.45	10.44	8.08	8.81	8.4	7.67	7.59	8.18	8.05	7.69	7.77	8.69	7.61	8.75	8.43
Cphy_1397	hypothetical protein	7.7	7.84	6.58	6.44	7.57	7.88	8.06	7	10.28	10.37	8.02	8.08	11.67	11.47	9.62	10.68	8.82	9.13
Cphy_1398	hypothetical protein	8.15	8.07	8.37	8.83	8.63	8.67	7.26	7.79	8.15	7.68	8.05	7.9	7.86	7.96	7.96	8.34	7.81	8.23
Cphy_1399	dipeptidyl aminopeptidase/acylaminoacyl-peptidase-like protein	8.75	8.65	8.59	8.86	8.81	9.31	8.54	8.65	8.57	8.17	8.24	8.65	8.47	8.61	8.34	8.79	8.98	8.83
Cphy_1400	GCN5-related N-acetyltransferase	8.52	8.41	7.46	7.45	8.25	8.96	7.96	8.41	8.3	8.22	8.2	8.35	8.14	8.25	8.4	8.52	8.32	8.69
Cphy_1401	hypothetical protein	8.17	8.53	7.77	8.11	8.78	8.98	8.35	8.41	8.03	8.12	8.27	8.5	7.94	8.17	8.07	8.51	8.54	8.62
Cphy_1402	3-demethylubiquinone-9 3-methyltransferase	8.33	8.34	7.99	8.12	8.86	8.88	9.09	8.63	7.92	8.02	8.2	8.58	8.1	8.17	8.64	8.49	9.4	8.7
Cphy_1403	glycosyl hydrolase BNR repeat-containing protein	10.09	10.06	11.15	10.78	10.29	9.9	10.5	10.63	10	9.5	10.25	9.76	10.58	10.52	10.18	10.75	10.93	11.17
Cphy_1404	putative flavoredoxin	8.52	8.65	8.53	8.25	8.09	8.04	8.37	7.78	9.76	9.32	8.29	8.03	9.6	9.71	8.75	9.08	8.44	8.15
Cphy_1405	transcriptional regulator, HxlR family	8.2	8.16	7.84	8.7	7.28	8	7.31	7.71	8.04	7.8	8.1	7.96	8.13	8.15	8.13	8.22	7.72	7.95
Cphy_1406	hypothetical protein	7.9	8.65	8.79	8.77	8.99	9.48	7.72	8.2	8.77	8.86	8.47	8.37	8.8	9.13	8.84	9.17	9	9.35
Cphy_1407	hypothetical protein	8.68	9.03	7.91	8.11	9.14	9.98	7.65	8.77	9.2	9.44	9.01	8.99	9.38	9.45	9.83	9.56	9.32	9.65
Cphy_1408	ABC transporter (ATP-binding protein)	8.17	8.68	7.76	7.45	8.44	9.46	7.18	8.21	8.85	8.93	8.47	8.54	8.9	9	9.29	9.18	8.37	9.2
Cphy_1409	Methyltransferase type 11	9.26	10.03	10.23	10.29	10.68	10.79	9.3	9.82	9.55	9.9	9.67	9.86	10.11	10.37	10.59	10.32	10.75	10.86
Cphy_1410	transcriptional regulator, MerR family	8.42	8.27	9.33	9.49	9.07	8.57	9.29	8.97	8.75	8.49	8.18	8.24	9.18	8.99	8.46	8.75	9.06	8.48
Cphy_1411	microcompartments protein	8.29	7.66	8.6	8.64	9.84	7.23	9.5	9.39	7.59	8.36	7.87	8.08	7.72	7.73	8.49	7.98	9.15	8
Cphy_1412	membrane spanning protein	7.33	6.62	8.42	9.11	9.71	6.43	8.8	8.8	6.31	6.54	6.9	7.05	6.9	7	6.74	6.94	8.44	7.19
Cphy_1413	hypothetical protein	7.27	6.72	7.49	7.59	7.66	6.26	8.46	8.32	6.44	6.83	6.87	7.17	6.82	7.05	7.3	6.64	8.11	7.18
Cphy_1414	microcompartments protein	7.57	6.82	8.65	8.94	7.65	6.45	8.1	8.32	6.6	6.41	7.01	7.19	6.95	6.95	7.38	7.22	7.86	7.16
Cphy_1415	microcompartments protein	8.53	8.07	9.71	10.3	9.17	7.49	9.69	10.05	7.63	8.19	8.13	8.3	8.14	8.33	8.63	8.24	9.31	8.07
Cphy_1416	aldehyde dehydrogenase family protein	7.43	7.15	9.2	9.83	7.94	6.55	8.53	8.77	7.1	6.91	6.99	7.43	7.31	7.35	7.52	7.21	7.99	7.25
Cphy_1417	Formate C-acetyltransferase	8.35	8.01	10.94	11.56	8.93	7.34	9.97	9.89	7.64	7.74	8.22	8.5	8.04	7.93	8.61	8.08	9.27	8.06
Cphy_1418	glycyl-radical enzyme activating protein family	8.54	8.14	10.35	10.95	10.06	7.51	10.1	10.07	7.92	8.02	7.88	8.26	7.97	8.14	8.33	8.11	9.51	8.32
Cphy_1419	microcompartments protein	7.71	7.14	9.57	10.05	8.76	6.92	9.06	9.18	7.19	6.97	6.91	7.31	7.2	7.33	7.65	7.44	8.57	7.56
Cphy_1420	GTP-binding protein, EutP/PduV family	8.01	7.33	9.38	9.95	9.07	7.14	9.17	9.54	7.16	7.14	7.38	7.64	7.36	7.28	7.62	7.56	8.8	7.7
Cphy_1421	iron-containing alcohol dehydrogenase	7.71	7.34	9.47	9.73	8.72	7.04	9.01	9.34	7.79	7.6	7.14	7.74	8.37	8.16	7.86	8.08	8.17	7.73
Cphy_1422	hypothetical protein	7.76	7.61	9.57	10.07	8.37	6.61	9.23	9.43	7.86	7.85	7.53	7.8	8.23	8.25	8.17	7.89	8.69	7.47
Cphy_1423	ethanolamine utilization protein EutJ family protein	8.84	8.36	9.94	10.54	9.76	7.7	9.92	10.36	8.54	8.44	8.44	8.75	9.08	8.99	8.67	8.84	9.43	8.49
Cphy_1424	microcompartments protein	8.68	8.04	9.3	9.84	10.06	7.59	9.87	10.04	8.57	8.56	8.18	8.5	8.74	8.58	8.63	8.51	9.48	8.34
Cphy_1425	Ethanolamine utilization protein EutN/carboxysome structural protein Ccml	7.43	7.32	9.11	9.84	9.01	6.98	9.26	9.46	7.82	7.72	7.36	7.72	8.09	7.94	7.87	7.81	8.94	7.38
Cphy_1426	Ethanolamine utilisation EutQ family protein	7.29	7.19	9.5	9.94	7.77	6.61	8.97	9.35	7.47	7.45	7.34	7.54	7.96	7.86	7.78	7.7	8.21	7.62
Cphy_1427	microcompartments protein	7.94	7.55	9.29	10	8.58	7.04	9.84	9.64	7.68	7.96	7.56	7.74	8.1	8.17	8.03	7.87	9.15	7.7
Cphy_1428	acetaldehyde dehydrogenase (acetylating)	8.1	7.71	10.42	10.93	8.65	7.04	9.45	9.83	7.84	7.9	7.77	8.26	8.32	8.34	8.4	7.93	8.41	7.91
Cphy_1429	Propanediol utilization protein	7.72	7.6	9.85	10.65	8.37	7.17	9.5	10	7.68	7.56	7.85	8.02	8.14	8.16	7.95	8.04	8.36	7.73
Cphy_1430	microcompartments protein	7.66	7.59	9.88	10.52	8.62	7.3	9.07	9.26	7.3	7.77	7.88	7.67	7.93	7.76	8.3	7.72	8.08	7.75
Cphy_1431	hypothetical protein	7.23	7.51	7.39	7.29	6.69	7.17	7.01	7.27	7.13	7.01	7.46	7.11	7.6	7.56	7.27	7.93	7.05	8.2
Cphy_1432	Isoprenylcysteine carboxyl methyltransferase	10.14	10.03	9.6	10.09	10.39	10.03	9.96	10.48	10.03	9.84	9.96	9.93	9.78	9.8	9.58	9.93	9.98	10.15
Cphy_1433	hydrolase, HAD-superfamily, subfamily IIIA	8.66	9.09	8.5	8.6	8.14	8.86	8.24	8.97	8.79	8.98	8.52	8.91	8.37	8.47	8.76	8.64	8.07	8.62
Cphy_1434	protein of unknown function DUF1349	11.24	11.22	11.87	12.08	11.38	11.3	11.83	12.12	11.29	11.09	11.17	11.17	11.04	11.13	11.27	11.05	11.82	11.8
Cphy_1435	Peptidoglycan-binding domain 1 protein	9.65	10.09	10.22	10.35	9.71	9.57	10.14	10.31	10.21	10.17	10.06	10.02	10.1	10.12	10.05	10.14	9.95	10.27
Cphy_1436	hypothetical protein	11.05	11.73	11.37	11.45	10.11	10.67	11.38	11.61	11.64	11.72	11.58	11.35	11.82	11.6	11.56	12.01	11.79	12.1
Cphy_1437	hypothetical protein	7.22	7.39	7.77	7.44	7.75	7.64	8.16	7.85	8.3	7.96	7.5	7.26	8.53	8.54	7.88	8.21	8.1	8.02
Cphy_1438	transposase IS204/IS1001/IS1096/IS1165 family protein	11.13	11.05	11.24	11.12	11.66	10.68	12.79	11.48	11.4	11.17	10.86	10.91	10.93	10.89	10.51	11.01	12.25	10.92
Cphy_1439	transposase IS4 family protein	9.36	9.27	9.35	9.99	9.06	9.36	10.1	10.33	9.17	9.12	9.21	9.45	8.98	9.18	9.12	9.3	10.02	9.77
Cphy_1440	Peptidoglycan-binding domain 1 protein	7.22	7.09	7.08	7.68	8.94	7.28	9.88	8.4	6.85	7.19	7.25	7.4	7.25	7.36	7.54	7.53	9.43	7.56
Cphy_1441	protein of unknown function DUF1349	9.25	9.48	10.14	10.51	9.82	9.63	10.4	10.53	9.38	9.32	9.31	9.43	9.3	9.36	9.45	9.48	10.45	10.15
Cphy_1443	ABC transporter, permease protein, putative	7.62	7.33	8.88	7.88	9.92	7.21	9.52	8.44	7.38	7.16	7.61	7.71	7.23	7.44	7.38	7.39	9.23	7.6
Cphy_1444	protein of unknown function DUF214	8.36	7.83	8.9	8.83	8.64	7.04	8.86	8.26	7.69	7.63	7.91	7.89	7.87	7.69	8.05	8.08	8.76	8.25
Cphy_1445	ABC transporter related	8.24	8.14	8.84	8.89	9.15	7.67	9.21	8.58	8.27	8.46	8.5	8.37	8.36	8.26	8.68	8.31	9.16	8.56
Cphy_1446	transcriptional regulator, GntR family with aminotransferase domain	8.28	8.13	7.79	8.42	8.36	7.3	8.88	8.28	8.07	7.78	7.74	7.74	8.26	8.16	7.82	8.14	8.32	7.95
Cphy_1447	protein of unknown function DUF6 transmembrane	7.21	7.12	7.21	7.8	8.66	7.23	8.64	8.11	7.59	6.99	6.94	7.04	8.7	8.84	7.45	7.56	8.79	8.92
Cphy_1448	phosphonate ABC transporter, periplasmic phosphonate-binding protein	8.84	10.04	11.44	11.39	10.43	10.76	9.86	10.42	9.76	9.91	10.14	10.19	9.86	9.98	10.97	10.81	9.34	10.36
Cphy_1449	phosphonate ABC transporter, ATPase subunit	8.56	9.45	9.14	9.39	9.54	9.94	9.02	9.74	9.36	9.13	9.27	9.35	9.09	9.18	10.01	10.03	9.07	9.24
Cphy_1450	phosphonate ABC transporter, inner membrane subunit	8.73	9.53	9.53	9.68	10.35	10.32	9.88	9.86	9.51	9.57	9.37	9.47	9.24	9.31	10.5	10.15	9.51	9.46
Cphy_1451	phosphonate ABC transporter, inner membrane subunit	8.47	9.31	9.56	10.07	10.47	10.42	9.5	9.6	9.25	9.42	9.35	9.44	9.1	9.22	10.4	9.64	8.94	9.24
Cphy_1452	5'-Nucleotidase domain protein	7.8	8.29	8.05	7.68	9.56	8.8	9.16	8.87	8.11	8.22	8.04	8.38	8.12	8.13	8.62	8.54	8.98	8.18
Cphy_1453	glycerophosphoryl diester phosphodiesterase	10.3	10.04	9.55	10.01	9.79	10.08	10.02	10.61	10.25	10.14	10.33	10.23	9.81	9.99	10.38	10.2	9.9	10.22
Cphy_1454	transcriptional regulator, LacI family	10.19	10.38	10.59	10.12	10.33	10.53	10.5	10.98	10.3	10.19	10.34	10.48	10.33	10.39	10.75	10.52	10.77	10.83
Cphy_1455	hypothetical protein	10.66	10.88	11.23	11.11	10.79	11.03	10.86	11.46	11.15	11.12	10.92	10.98	11.07	11.12	11.41	11.33	11.37	11.52
Cphy_1456	hypothetical protein	10.13	11.41	9.34	9.01	11.91	11.04	9.37	10.48	10.23	10.86	11.54	11.52	11.11	11.26	11.31	11.44	11.36	11.89
Cphy_1457	beta-lactamase	11.53	12.23	10.03	9.77	10.75	10.71	11.23	11.58	11.39	11.65	12.25	12.34	12.11	12.09	12.08	12.57	12.64	12.8
Cphy_1458	transcriptional regulator, MerR family	9.31	9.13	9.86	9.93	9.37	10.03	9.76	9.72	9.18	8.93	9.09	9.26	9.43	9.56	9.53	9.45	10.16	10.6
Cphy_1459	L-serine dehydratase, iron-sulfur-dependent, alpha subunit	10.12	9.35	9.94	10.49	11.3	9.74	10.32	10.11	10.35	10.2	9.75	9.84	10.06	9.97	10.48	9.69	10.09	9.72
Cphy_1460	L-serine dehydratase, iron-sulfur-dependent, beta subunit	10.51	9.84	9.82	10.44	11.06	10.08	9.91	10.41	10.53	10.49	10.03	10.14	10.55	10.53	10.8	10.3	9.66	10.09
Cphy_1461	sodium:dicarboxylate symporter	10.07	9.52	9.27	9.7	10.67	9.71	9.1	9.86	10.21	10.12	9.51	9.7	10.12	10.19	10.37	9.73	8.87	9.63
Cphy_1462	hypothetical protein	8.17	8.77	8.77	8.78	7.74	8.5	7.57	7.65	8.57	8.48	8.52	8.58	8.88	9	8.44	8.66	8.44	8.25
Cphy_1463	GTPase EngC	8.84	8.96	9.57	8.91	9.42	9.22	9.36	8.74	9.23	9.17	8.54	8.81	9.58	9.56	8.87	9	9.35	8.81
Cphy_1464	carbonic anhydrase	9.98	9.58	9.38	9.52	9.2	9.16	9.53	10.4	9.93	9.17	9.46	9.43	9.9	9.64	9.58	10.03	9.55	10.1
Cphy_1465	D-isomer specific 2-hydroxyacid dehydrogenase NAD-binding	9.91	9.54	9.41	9.51	9.07	8.93	9.77	10.03	10.15	9.57	9.44	9.44	10.06	9.85	9.52	9.86	9.37	9.53
Cphy_1466	integral membrane sensor signal transduction histidine kinase	9.4	8.98	10.45	10.89	10.33	8.79	9.58	9.67	9.15	8.86	9.17	9.2	9.18	9.28	9.56	9.38	10.12	10.29
Cphy_1467	two component transcriptional regulator, winged helix family	8.85	8.55	10.54	11.02	9.52	8.67	9.41	9.35	8.7	8.78	8.99	9.05	9.07	9.11	9.4	9.27	9.74	10
Cphy_1468	ABC transporter related	6.77	6.85	8.64	8.2	9.09	6.69	8.71	7.76	6.61	6.75	6.85	7.04	6.91	6.98	7.29	7.19	8.41	7.45
Cphy_1469	ABC-2 type transporter	7.1	6.88	8.38	8.27	9.52	6.99	8.45	7.88	6.84	6.8	6.92	7.03	7.36	7.16	7.3	7.14	8.22	7.58
Cphy_1470	hypothetical protein	7.05	6.92	8.49	7.92	8.63	6.63	8.47	7.8	6.53	6.58	6.81	7	6.66	6.92	7.15	7.17	8.5	7.15
Cphy_1471	protein of unknown function DUF347	7.82	7.51	8.58	8.66	10.14	7.36	9.45	8.64	7.42	7.43	7.63	7.9	7.54	7.83	7.99	7.79	9.47	7.94
Cphy_1472	transcriptional regulator, AraC family	8.02	7.86	9.04	9.27	8.41	8.96	8.09	8.01	7.75	7.24	8.13	7.99	8.44	8.65	7.89	8.52	8.33	8.76
Cphy_1473	putative esterase	8.12	7.66	8.08	8.29	8.83	8.68	8.82	8.11	8.1	7.82	7.96	7.99	8.55	8.5	8.8	8.68	9.53	9.19
Cphy_1474	methyl-accepting chemotaxis sensory transducer	8.4	8.05	8.28	8.43	8.37	8.52	8.77	8.36	8.33	7.56	8.03	8.03	8.71	8.72	8	8.49	8.79	8.15
Cphy_1475	C4-dicarboxylate transporter/malic acid transport protein	11.27	11.25	8.22	8.44	8.57	7.68	9.13	8.96	9.8	9.5	10.61	10.32	8.15	8.08	8.85	8.92	8.11	7.18
Cphy_1476	C_GCAxxG_C_C family protein	12.03	11.91	9.3	9.76	8.42	8.46	9.38	9.62	10.55	10.15	11.32	11.24	8.97	8.76	9.53	9.82	8.25	7.67
Cphy_1477	transcriptional regulator, LysR family	11.04	10.69	10.48	10.69	9.93	10.99	11	10.97	10.45	9.91	11.19	10.82	10.35	10.14	9.79	11.05	10.29	10.21
Cphy_1478	molybdopterin binding domain	11.32	11.36	10.69	10.63	10.92	11.41	11.46	11.4	10.76	10.69	11.59	11.45	10.58	10.56	10.98	11.51	10.9	11
Cphy_1479	molybdenum cofactor biosynthesis protein C	11.18	10.81	9.78	9.89	10.46	11.04	10.59	11.02	10.39	10.34	10.91	11	10.16	9.95	10.86	10.93	10.61	10.67
Cphy_1480	molybdenum cofactor biosynthesis protein A	10.91	10.57	9.59	9.56	9.75	10.79	10.32	10.73	10.13	10.31	10.63	10.75	9.89	9.9	10.78	10.8	10.26	10.59
Cphy_1481	molybdenum cofactor synthesis domain protein	11.12	11.13	10.34	10.48	10.51	11.24	10.86	11.15	10.29	10.73	11.11	11.12	10.28	10.28	11.27	11.2	10.58	11.16
Cphy_1482	molybdenum ABC transporter, periplasmic molybdate-binding protein	9.31	9.44	9.77	10.11	8.12	9.8	8.56	9.42	8.6	9.16	9.48	9.62	8.62	8.62	9.56	9.64	8.28	9.46
Cphy_1483	molybdate ABC transporter, inner membrane subunit	9.91	9.78	9.68	10.14	9.87	10.11	9.65	9.99	9.14	9.59	9.81	9.86	9.12	9.11	10.05	10.02	9.83	9.91
Cphy_1484	ABC transporter related	9.72	9.98	9.75	9.62	9	10.18	9.35	9.81	9.28	9.45	9.68	9.76	9.13	9.18	9.76	9.75	9.41	9.62
Cphy_1485	protein of unknown function DUF182	10.19	10.14	9.06	9.3	9.01	10.75	9.79	10.18	9.5	9.76	9.93	10.11	9.4	9.42	9.96	10.01	9.82	10.02
Cphy_1486	selenide, water dikinase	10.08	10.17	9.65	9.6	9.67	10.58	10	10.4	9.56	9.95	10.17	10.21	9.52	9.72	10.01	10.07	9.54	10
Cphy_1487	SirA family protein	11.03	10.71	9.71	9.34	9.82	11.01	10.06	10.88	10.38	10.43	10.5	10.69	9.91	10.14	10.58	10.5	10.3	10.44
Cphy_1488	hypothetical protein	11.4	11.07	10.35	10.39	10.52	11.66	11.51	11.56	10.7	10.89	11.06	11.24	10.73	10.73	11.22	11.16	11.42	11.2
Cphy_1489	cysteine desulfurase family protein	10.25	10.09	9.8	9.63	9.02	10.43	9.5	10.43	9.57	9.75	9.89	10.07	9.53	9.76	9.96	9.95	9.91	10.03
Cphy_1490	hypothetical protein	10.48	10.2	8.78	9.03	9.41	10.34	9.74	10.46	9.55	9.85	10.23	10.34	9.5	9.54	10.19	9.94	9.88	10.01
Cphy_1491	hypothetical protein	10.04	9.93	9.86	9.23	9.28	10.11	9.59	9.99	9.15	9.38	9.82	9.92	8.96	9.24	9.6	9.65	9.36	9.65
Cphy_1492	YheO domain protein	10.51	10.47	10.02	10.3	9.09	9.89	9.64	10.1	10.21	9.55	10.73	10.2	10.22	10.01	10.04	10.04	9.27	9.77
Cphy_1493	endoribonuclease L-PSP	8.63	8.72	8.5	8.72	8.64	9.96	8.55	8.98	9	8.94	8.67	8.37	9.56	9.17	9.25	9.09	8.32	9.14
Cphy_1494	selenium metabolism protein SsnA	8.53	8.14	7.5	7.79	9.09	9.23	8.49	8.93	8.83	8.45	8.1	7.86	9.34	9	9.03	8.86	8.68	8.77
Cphy_1495	hypothetical protein	8.61	8.27	8.53	7.74	8.77	9.76	8.59	9.05	9.01	8.66	8.19	8.18	9.24	9.18	9.21	9.11	8.27	9.1
Cphy_1496	dihydropyrimidinase	9.35	9.42	9.19	9.1	9.47	10.89	9.62	9.86	9.54	9.58	9.34	9.23	9.99	9.85	9.87	9.83	9.47	9.93
Cphy_1497	selenium-dependent molybdenum hydroxylase 1	8.92	8.8	8.16	8.86	9.1	10.57	9.02	9.4	9.01	8.94	8.57	8.56	9.49	9.52	9.35	9.32	8.58	9.4
Cphy_1498	Xanthine/uracil/vitamin C permease	8.98	9.1	9.36	9.35	9.49	11.03	9.56	9.87	9.19	9.4	8.91	8.77	9.75	9.84	9.66	9.61	9.13	9.63
Cphy_1499	diaminopropionate ammonia-lyase	10.17	9.88	9.39	9.14	10.17	11.44	10.52	10.77	10.06	10.07	9.81	9.65	10.58	10.5	10.41	10.46	10.13	10.53
Cphy_1500	peptidase M20	9.88	9.77	9.59	9.59	10.4	11.54	11.06	10.92	9.75	10.14	9.96	9.74	10.72	10.61	10.42	10.46	10.18	10.58
Cphy_1501	N-acyl-D-glutamate deacylase	9.52	9.07	8.95	9.02	9.5	10.57	10.04	10.31	9.5	9.52	9.41	9.09	10.04	9.94	9.97	9.77	9.58	10.04
Cphy_1502	peptide methionine sulfoxide reductase	9.7	10.2	11.66	11.92	9.8	9.73	9.46	10.27	9.94	9.99	10.68	10.17	10.64	10.53	10.32	10.53	9.65	10.85
Cphy_1503	Thioredoxin-disulfide reductase	8.25	7.69	7.88	7.89	9.19	8.54	9.13	7.79	8.75	7.83	7.46	7.16	9.12	8.88	7.43	8.18	8.55	7.34
Cphy_1504	protein of unknown function DUF1576	10.1	9.95	9.75	9.85	10.11	9.31	9.86	9.88	10.04	9.36	9.94	9.87	9.99	9.94	8.99	9.66	10.14	9.59
Cphy_1505	hypothetical protein	10.49	10	8.74	8.77	10.14	9.54	9.83	10.1	10.02	9.72	9.96	10.15	9.81	9.69	9.31	9.64	10.08	9.48
Cphy_1506	NUDIX hydrolase	9.85	9.88	9.25	9.34	9.53	9.33	9.58	9.63	9.45	9.56	9.92	9.89	9.15	9.45	9.27	9.41	9.73	9.35
Cphy_1507	protein of unknown function DUF74	8.59	8.37	8.19	8.64	8.67	8.25	8.33	8.61	8.17	8.14	8.48	8.67	8.26	8.06	8.15	8.05	8.94	8.28
Cphy_1508	hypothetical protein	7.53	7.2	6.36	6.76	7.89	6.68	8.4	7.85	7.9	7.41	7.1	6.92	8.45	8.51	7.49	7.87	8.31	7.34
Cphy_1509	Hemerythrin HHE cation binding domain protein	7.52	7.13	7	7.38	7.1	6.52	7.76	7.67	7.71	7.81	7.35	7.03	8.32	7.98	7.55	7.72	7.72	7.6
Cphy_1510	Endo-1,4-beta-xylanase	11.55	12.74	13.32	13.22	13.17	12.41	13.11	13.27	11.75	11.9	12.71	12.5	13.35	13.35	13.61	13.6	12.98	13.18
Cphy_1511	hypothetical protein	9.61	10.58	9.25	9.06	9.57	9.83	9.22	10.19	9.66	9.59	9.94	9.9	10.66	10.62	10.43	11.06	9.44	10.15
Cphy_1512	Rhomboid family protein	10.36	11.16	9.88	9.8	10.24	10.28	10.05	10.63	10.26	10.1	10.68	10.42	11.12	11.12	11.05	11.4	10.05	10.61
Cphy_1513	transcriptional regulator, TetR family	10.3	10.69	9.86	9.5	9.86	10.49	9.61	10.37	10.13	9.8	10.29	10.17	11.02	10.9	10.72	11.08	9.92	10.37
Cphy_1514	NADH:flavin oxidoreductase/NADH oxidase	8.59	8.2	9.58	10.12	8.86	9.27	9.03	9.82	8.49	8.22	8.23	7.97	8.78	8.59	8.51	8.55	9.71	10.13
Cphy_1515	hypothetical protein	7.5	8.17	8.53	7.8	8.6	7.76	9.28	8.24	9.11	9.21	8.28	7.91	10.69	10.9	8.89	9.88	8.61	8.42
Cphy_1516	molybdopterin dehydrogenase FAD-binding	10.63	10.21	9.42	9.37	8.81	8.83	8.49	8.86	9.53	8.57	10.14	9.7	9.59	9.15	8.8	9.35	8.19	8.69
Cphy_1517	(2Fe-2S)-binding domain protein	11.7	11.16	9.15	9.6	10.29	9.59	9.82	9.98	10.61	9.53	11.23	10.75	10.33	9.94	9.96	10.32	9.76	9.32
Cphy_1518	aldehyde oxidase and xanthine dehydrogenase molybdopterin binding	10.91	11.08	9.91	10	9.98	9.64	10.07	9.71	9.93	9.72	10.89	10.65	10.12	10	9.94	10.16	9.82	9.68
Cphy_1519	hypothetical protein	10.16	9.98	7.58	7.31	9.11	9.19	8.53	8.51	9.02	9.07	9.62	9.5	8.99	8.67	9.42	9.08	8.56	8.88
Cphy_1520	methyl-accepting chemotaxis sensory transducer	10.71	10.69	8.74	8.6	9.45	10.01	10.26	9.69	9.98	9.89	10.04	10.02	9.6	9.57	10.12	9.74	9.9	9.68
Cphy_1521	glucosamine/galactosamine-6-phosphate isomerase	9.18	9.19	8.42	8.32	7.85	8.76	7.71	8.09	8.54	8.64	8.82	8.72	8.38	8.38	8.8	8.53	7.54	8.57
Cphy_1522	hypothetical protein	9.59	9.07	9.89	9.85	9.45	9.74	8.76	9.09	9.33	9.31	9.45	9.37	8.82	8.88	9.59	9.34	9.46	9.56
Cphy_1523	hypothetical protein	8.42	8.56	9.56	9.71	8.51	9.2	8.08	8.35	8.49	8.52	8.72	8.63	8.43	8.51	8.78	8.69	8.7	9.15
Cphy_1524	hypothetical protein	11.48	12.16	13.49	13.45	11.79	11.58	12.68	12.96	11.59	12	12.74	12.53	12.24	12.22	12.27	12.3	12.86	13.03
Cphy_1525	hypothetical protein	9.17	9.3	10.08	10.28	9.27	9.37	9.71	10.05	9.62	9.53	9	9.15	9.61	9.51	9.68	9.41	9.46	10.11
Cphy_1526	GCN5-related N-acetyltransferase	9.57	9.82	9.46	9.11	10.17	9.84	10.43	10.48	10	9.85	9.48	9.65	10.02	9.87	10.03	9.89	10.11	10.27
Cphy_1527	GCN5-related N-acetyltransferase	10.27	11.04	8.39	8.23	9.8	9.54	9.22	9.32	12.11	11.99	10.7	10.51	12.31	12.26	10.76	11.42	9.66	9.8
Cphy_1528	transcriptional regulator, AraC family	8.24	8.8	10.91	11.09	8.99	9.34	9.32	9.54	8.67	8.36	8.44	8.4	9.42	9.33	8.98	9.47	8.93	9.33
Cphy_1529	extracellular solute-binding protein family 1	7.76	7.85	14.21	14.28	12.11	11.4	9.25	9.64	8.19	8.06	7.83	7.74	8.94	8.75	9.75	9.51	9.34	8.53
Cphy_1530	binding-protein-dependent transport systems inner membrane component	7.25	7.17	12.81	12.61	10.4	10.22	8.22	8.35	7.11	7.3	7.04	7.23	7.63	7.59	7.93	8.22	8.39	7.51
Cphy_1531	binding-protein-dependent transport systems inner membrane component	7.39	7.36	13.19	13.09	11.09	10.48	8.78	8.64	7.25	7.33	7.12	7.3	7.64	7.8	8.25	8.5	8.91	7.22
Cphy_1532	Domain of unknown function DUF1801	7.73	7.38	11.62	11.4	8.75	9.05	7.19	7.83	7.41	7.59	7.75	7.5	7.55	7.53	8.12	7.58	8.03	7.81
Cphy_1533	NADH oxidase	7.84	7.28	7.81	7.89	8.82	7.45	8.55	8.14	7.18	6.91	7.3	7.39	7.09	7.05	7.54	7.22	9.14	7.11
Cphy_1534	Endonuclease/exonuclease/phosphatase	10.85	10.52	11.09	11.04	10.27	11.09	10.52	10.71	10.66	10.53	10.73	10.67	10.65	10.63	10.59	10.54	10.71	10.84
Cphy_1535	arginyl-tRNA synthetase	7.25	7.08	7.41	7.55	8.86	7.36	8.55	8.07	7.38	7.26	7.1	7.16	7.18	7.11	7.63	7.33	8.87	7.87
Cphy_1536	NUDIX hydrolase	8.85	8.94	8.54	8.25	8.66	8.35	8.39	8.93	8.85	8.79	8.72	8.61	8.69	8.53	8.82	8.98	8.36	9.21
Cphy_1537	Xylose isomerase domain protein TIM barrel	9.1	9.29	7.86	7.84	8.42	8.17	8.46	9.1	8.98	8.86	8.81	8.86	8.62	8.69	8.72	9	8.66	9.1
Cphy_1538	glycine cleavage system T protein	10.51	10.98	11.18	11.52	10.6	10.28	10.96	11.28	10.75	10.75	10.67	10.77	10.91	10.99	10.96	11.25	11.32	11.66
Cphy_1539	glycine cleavage system H protein	11.94	12.31	11.21	11.64	11.74	11.49	12.56	12.74	12.14	12.07	12.11	12.14	12.17	12.13	12.36	12.49	12.5	12.62
Cphy_1540	Glycine dehydrogenase (decarboxylating)	12.4	12.68	11.84	12.39	12.46	12	13.11	13.12	12.54	12.46	12.45	12.51	12.65	12.63	12.84	12.94	13.16	13.22
Cphy_1541	Glycine dehydrogenase (decarboxylating)	10.86	11.87	11.59	12.01	11.17	10.88	11.89	12.12	11.31	11.57	11.62	11.55	11.59	11.75	11.99	11.88	11.91	12.26
Cphy_1542	lipoyltransferase and lipoate-protein ligase	11.85	12.52	12.44	12.9	12.26	11.87	12.57	12.76	12.22	12.32	12.35	12.28	12.34	12.43	12.72	12.62	12.39	12.91
Cphy_1543	dihydrolipoamide dehydrogenase	10.59	10.79	9.97	10.04	9.87	10.24	10	10.46	10.56	10.55	10.6	10.51	10.37	10.34	10.68	10.51	9.95	10.28
Cphy_1544	helicase c2	9.93	9.47	9.96	9.63	10.4	9.75	10.18	9.83	9.65	9.37	9.4	9.47	9.5	9.39	9.65	9.5	10.52	9.78
Cphy_1545	protein of unknown function DUF503	8.18	7.91	8.19	8.2	8.56	8.67	8.46	8.42	8.23	7.95	7.66	7.71	8.36	8.39	8.24	8.16	9.02	8.5
Cphy_1546	transcriptional regulator, AraC family	10.31	9.52	10.99	11.23	9.74	10.41	10.06	9.84	10.46	9.69	9.34	9.42	9.42	9.27	9.92	9.34	9.83	9.79
Cphy_1547	binding-protein-dependent transport systems inner membrane component	10.45	10.56	12.31	12.43	12.38	12.51	12.79	12.69	11.92	11.99	10.53	10.67	10.27	10.15	10.6	10.9	10.73	10.73
Cphy_1548	binding-protein-dependent transport systems inner membrane component	10.63	10.85	12.06	12.17	12.74	12.63	12.94	12.88	12.14	12.33	10.86	11.11	10.45	10.28	10.99	11.19	10.89	10.88
Cphy_1549	hypothetical protein	11.2	11.78	13.11	13.16	13.07	13.06	13.73	13.74	12.88	13.09	11.94	12	11.29	11.14	12.08	12.07	11.45	11.92
Cphy_1550	hypothetical protein	9.26	9.79	11.05	10.43	10.48	11.31	11.19	11.65	10.72	10.87	9.76	9.73	9.08	8.98	9.45	9.79	9.27	9.79
Cphy_1551	HAD-superfamily hydrolase, subfamily IA, variant 3	9.58	9.98	9.77	9.66	11.21	11.44	11.29	11.67	10.88	11.27	10.11	9.87	9.13	8.98	9.79	9.83	9.44	9.63
Cphy_1552	Cupin 2 conserved barrel domain protein	8.24	8.4	8.98	9.51	8.83	8.49	9.54	9.1	8.95	8.81	8.57	8.34	9	9.24	8.96	8.76	9.21	9.24
Cphy_1553	4Fe-4S ferredoxin iron-sulfur binding domain protein	8.75	8.58	8.5	9.31	9.26	9.08	9.37	9.72	9.21	9.21	8.69	8.44	9.51	9.58	9.44	9.14	9.62	9.98
Cphy_1554	transcriptional regulator, XRE family	9.55	9.64	8.33	7.9	9.06	9.04	8.95	8.42	9.06	8.4	9.38	9.07	9.24	8.99	8.29	8.91	9.07	8.41
Cphy_1555	LPXTG-motif cell wall anchor domain protein	9.12	9.4	7.77	8.21	8.33	8.89	8.41	8.16	9.02	8.89	9.12	8.85	8.8	8.81	9	8.78	8.59	8.57
Cphy_1556	transglutaminase domain protein	9.5	9.54	12.3	11.86	8.97	10.45	9.78	10.57	10.3	9.12	9.76	9.61	10.24	10.05	10.71	10.07	12.69	12.88
Cphy_1557	hypothetical protein	9.44	9.19	11.85	11.95	10.42	10.98	9.3	10.08	10.53	10.24	10.85	10.46	11.55	11.81	10.57	11.85	9.73	10.38
Cphy_1558	DegV family protein	11.08	10.65	12.78	12.91	12.21	12.12	11.74	12.11	12.06	11.57	12.18	11.84	13.12	13.13	12.2	13.21	12.03	12.18
Cphy_1559	hypothetical protein	9.36	8.88	8.77	9.01	10.04	9.88	9.07	9.81	9.88	9.56	8.93	8.91	9.65	9.56	9.56	9.58	9.68	9.97
Cphy_1560	hypothetical protein	9.66	9.64	9.93	10.03	10.41	10.4	9.94	10.41	10.22	10.25	9.62	9.71	10.21	10.18	10.27	10.14	10.5	10.62
Cphy_1561	regulatory protein GntR HTH	9.52	8.83	10.02	10.35	9.27	9.12	9.7	9.52	9.18	8.52	8.51	8.71	9.47	9.52	8.92	9.13	9	9.19
Cphy_1562	hypothetical protein	10.54	10.14	11.04	11.56	10.17	9.93	10.77	10.69	9.87	9.9	9.74	10.02	10.35	10.6	9.91	9.93	10.09	11.03
Cphy_1563	hydrogenase accessory protein HypB	10.25	9.76	9.32	9.52	10	9.56	9.94	10.38	9.57	9.62	9.32	9.74	9.99	10.14	9.82	9.54	9.61	10.64
Cphy_1564	4Fe-4S ferredoxin iron-sulfur binding domain protein	10	9.48	9.41	9.52	9.81	9.55	9.91	10.28	9.32	9.49	9.2	9.4	9.8	10.05	9.76	9.37	9.61	10.59
Cphy_1565	hydrogenase expression/synthesis HypA	9.07	9.17	9.47	9.67	9.23	9.19	9.04	9.63	8.62	9.03	8.87	8.87	9.35	9.53	9.55	8.83	8.64	10.22
Cphy_1566	ATPase, P-type (transporting), HAD superfamily, subfamily IC	9.66	10.18	11.58	11.93	10.84	9.25	9.55	9.92	10.48	10.39	10.27	10.16	10.73	11.02	11.1	10.97	10.11	10.8
Cphy_1567	hypothetical protein	10.88	11.35	8.5	7.47	13.42	12.47	8.83	7.85	11.15	11.98	8.89	9.1	10.29	10.47	9.41	10.45	10	10.49
Cphy_1568	protein of unknown function DUF328	10.54	10.15	9.98	10	10.52	10.94	10.57	10.76	10.41	10.33	10.15	10.25	10.59	10.48	10.15	10.41	10.87	10.62
Cphy_1569	alkyl hydroperoxide reductase/ Thiol specific antioxidant/ Mal allergen	8.43	8.61	10.12	10.08	8.5	9.12	8.54	8.87	8.67	8.67	8.92	8.78	8.75	8.77	8.91	8.75	9.07	9.46
Cphy_1570	Ferritin Dps family protein	11.59	11.71	12.89	13.11	11.51	11.82	12.12	12.18	11.7	11.89	12.42	12.1	11.81	11.84	12.19	11.74	12.09	12.28
Cphy_1571	peptidase S8 and S53 subtilisin kexin sedolisin	9.45	10.16	7.18	7.19	8.58	8.11	7.94	7.56	11.7	11.7	9.5	9.27	11.49	11.32	9.63	11.23	8.49	8.25
Cphy_1572	peptidase S8 and S53 subtilisin kexin sedolisin	9.56	10.2	7.82	7.42	9.47	9.22	8.2	7.84	11.84	11.83	9.39	9.39	11.77	11.61	10	11.62	8.55	8.83
Cphy_1573	peptidase S8 and S53 subtilisin kexin sedolisin	10.38	11.25	7.59	7.94	10.24	9.65	9.15	8.44	12.53	12.79	10.46	10.29	12.51	12.3	10.88	12.27	9.19	9.32
Cphy_1574	peptidase S8 and S53 subtilisin kexin sedolisin	10.1	10.99	7.74	7.64	9.59	9.26	8.98	8.37	12.21	12.45	9.95	9.83	12.29	12.19	10.54	11.99	9.08	9.08
Cphy_1575	peptidase S8 and S53 subtilisin kexin sedolisin	10.63	11.49	8.12	8.23	10.35	9.66	9.61	9.15	12.88	13	10.57	10.57	13.06	12.9	11.23	12.75	10.14	9.81
Cphy_1576	peptidase S8 and S53 subtilisin kexin sedolisin	10.72	11.86	8.5	8.38	10.72	10	10.09	9.19	13.23	13.33	11.24	11.18	13.3	13.26	11.96	13.02	10.49	10.42
Cphy_1577	hypothetical protein	10.52	11.25	8.24	8.19	10.34	9.85	9.66	9.12	12.56	12.79	11.34	11.05	13.18	13.05	12.36	12.55	10.78	10.83
Cphy_1578	ROK family protein	10.65	10.52	11.23	11.3	10.31	10.64	11.27	11.69	10.71	10.84	10.73	10.76	10.53	10.71	10.77	10.69	10.93	11.44
Cphy_1579	RNA polymerase, sigma-24 subunit, ECF subfamily	8.74	9.12	10.06	9.73	8.08	8.92	8.82	8.82	8.64	8.75	8.99	9.31	8.76	8.74	9.02	8.91	9.38	9.31
Cphy_1580	hypothetical protein	7.95	8.34	10.49	9.81	8.67	8.74	8.27	8.38	8.18	8.46	8.51	8.58	8.29	8.33	8.78	8.46	9.07	8.99
Cphy_1581	ABC-type sugar transport system periplasmic component-like protein	9.74	9.71	9.77	9.97	10	9.86	10.99	11.17	9.88	10.29	8.94	9.82	10.3	10.53	10.76	10.52	9.94	9.3
Cphy_1582	signal transduction histidine kinase, LytS	9.54	9.4	9.35	8.96	9.62	9.66	10.87	10.94	9.51	9.84	8.65	9.71	10.06	10.23	9.97	10.16	9.49	8.76
Cphy_1583	two component transcriptional regulator, AraC family	9.42	9.26	8.87	8.92	9.45	9.45	10.17	10.79	9.45	9.24	8.82	9.82	9.96	10.13	9.59	9.96	9.1	8.67
Cphy_1584	periplasmic binding protein/LacI transcriptional regulator	10.21	10.18	9.33	9.57	10.39	10.3	11.01	11.64	10.08	10.27	9.71	10.6	10.84	10.9	10.69	10.98	9.94	9.56
Cphy_1585	putative solute-binding component of ABC transporter	11.57	12.2	13.01	12.89	12.65	13.11	11.06	11.51	13.83	13.98	9.99	10.17	14.52	14.69	14.84	15.05	13.66	13.77
Cphy_1586	ABC transporter related	10.55	10.98	10.49	9.93	11.28	11.84	9.61	10.15	12.79	13.05	8.59	8.85	13.21	13.45	14.18	14.3	12.54	12.64
Cphy_1587	Monosaccharide-transporting ATPase	10.2	10.91	12.1	11.91	11.24	12.21	10.15	10.17	12.71	13.08	8.97	9.1	13.34	13.75	14.36	14.62	12.39	12.72
Cphy_1588	SEC-C motif domain protein	9.87	9.68	8.85	8.75	9.39	9.55	8.88	8.5	9.38	9.34	9.73	9.21	9.59	9.72	10.68	10.39	9.53	8.81
Cphy_1589	hypothetical protein	8.87	9.25	7.8	8.42	9.91	8.95	7.62	7.19	9.67	9.73	7.6	7.82	9.21	9.37	8.06	8.98	8.32	8.42
Cphy_1590	transcriptional regulator, XRE family	10.61	10.51	10.02	9.5	9.27	9.96	9.82	10.2	9.94	9.89	10.22	10.09	9.95	9.9	9.58	9.95	9.65	9.89
Cphy_1591	major facilitator superfamily MFS_1	9.83	9.87	9.03	8.48	11.1	10.3	9.18	8.63	11.53	11.29	9.28	10.18	10	10.16	8.6	8.74	9.28	7.87
Cphy_1592	67 kDa myosin-cross-reactive antigen family protein	8.88	9.01	8.09	7.42	9.65	8.54	9.1	8.28	10.52	10.07	8.69	8.89	10.93	11	9.1	10.1	9.03	8.51
Cphy_1593	MATE efflux family protein	9.46	9.33	8.8	8.47	9.96	8.98	9.87	8.67	8.77	7.86	9.9	9.04	9.05	8.95	8.15	8.73	9.28	8.36
Cphy_1594	hypothetical protein	8.51	8.4	8.1	7.74	9.33	7.91	9.26	8.75	9.89	9.4	8.35	8.22	9.61	9.21	8.6	9.22	9.66	8.14
Cphy_1595	hypothetical protein	11.12	10.49	10.62	10.68	10.5	10.58	10.41	10.77	10.7	10.33	10.81	10.83	10.11	10.03	10.02	10.06	9.95	9.63
Cphy_1596	glycoside hydrolase family 3 domain protein	10.53	10.27	10.86	11.06	10.53	9.72	10.49	10.5	10.46	9.9	10.49	10.37	10.52	10.43	10.11	10.33	10.75	10.74
Cphy_1597	Malate/L-lactate dehydrogenase	10.72	10.52	11.09	11.15	10.68	10.41	10.25	10.56	10.21	9.82	10.44	10.26	10.25	10.25	10.03	10.41	10.33	10.41
Cphy_1598	ABC transporter related	11.25	10.92	11.13	11.3	10.79	12.92	10.97	11.64	10.77	11.6	10.65	11.1	10.8	10.94	11.93	11.18	11.5	11.16
Cphy_1599	hypothetical protein	8.33	8.86	7.21	6.17	8.92	9.12	8.74	7.71	9.91	10.17	8.85	8.63	10.43	10.26	9.3	9.9	8.47	8.13
Cphy_1600	two component transcriptional regulator, LytTR family	8.74	8.23	8.01	8.17	8.78	7.73	8.64	8.13	8.29	8.29	8.08	7.9	8.23	8.16	7.64	8.14	8.81	7.76
Cphy_1601	signal transduction histidine kinase regulating citrate/malate metabolism	9.45	9.16	9.38	9.77	10.06	9.09	10.32	9.31	9.26	9.05	9.17	9.1	9.03	9.07	8.86	9.21	10.19	8.95
Cphy_1602	diguanylate cyclase with PAS/PAC sensor	7.48	6.95	7.76	7.61	8.77	6.85	9.66	8.27	6.62	6.85	6.63	7.25	7.01	6.95	7.2	7.19	8.68	7.3
Cphy_1603	4-vinyl reductase 4VR	7.66	7.03	7.71	7.97	9.19	6.7	9.13	8.17	6.9	7.15	7.26	7.4	7.02	7.02	7.48	7.27	8.66	7.4
Cphy_1604	transcriptional regulator, LuxR family	7.02	6.77	6.83	7.12	7.64	6.5	8.77	7.62	6.71	6.93	6.79	6.92	6.9	6.89	7.15	6.95	8.61	7.04
Cphy_1605	hypothetical protein	9.13	9.19	9.74	10.25	9.41	10.12	9.72	9.3	9.55	9.46	9.39	9.24	9.31	9.25	8.82	9.12	9.77	9.65
Cphy_1606	hypothetical protein	8.23	8.07	8.77	9.41	8.34	8.82	8.27	8.09	8.6	8.22	8.07	7.73	8.09	8.07	7.89	7.85	8.39	8.4
Cphy_1607	hypothetical protein	6.9	6.69	8.5	9.13	6.69	7.16	7.69	6.95	6.98	6.6	7.05	6.91	7.17	7.02	6.92	7.1	7.11	7.33
Cphy_1608	CDP-alcohol phosphatidyltransferase	9.55	9.39	10.54	10.59	9.47	10.23	8.97	9.61	9.72	9.43	9.79	9.49	9.72	9.51	8.99	9.65	9.26	9.47
Cphy_1609	transcriptional regulator, MerR family	9.15	8.59	8.97	8.89	9.09	9.78	10.49	9.47	9.02	8.28	8.82	8.44	9.38	9.28	8.4	9.25	9.89	9.57
Cphy_1610	protein of unknown function DUF161	7.87	7.34	7.73	7.68	8.84	7.68	9.15	8.32	6.96	7.22	7.47	7.42	7.25	7.32	7.1	7.5	9.37	7.28
Cphy_1611	hypothetical protein	9.05	8.4	8.97	9.3	9.13	8.94	9.25	8.99	8.53	8.03	8.71	8.62	8.49	8.42	8.69	8.59	9.55	9.15
Cphy_1612	Pectate lyase/Amb allergen	7.7	7.53	7.62	7.88	8.56	7.13	10.53	11.06	7.56	7.84	7.62	7.69	7.85	7.7	8.11	7.77	8.75	7.49
Cphy_1613	transcriptional regulator, MerR family	8.07	8.09	8	8.06	8.63	9.45	9.4	9.81	8.27	9	7.64	8.44	8.97	9.32	9.32	9.14	8.76	8.2
Cphy_1614	glycosyl transferase family 51	8.13	7.83	8.95	8.66	9.23	8.32	8.99	8.62	8.13	8.48	8.03	8.08	8.27	8.48	8.42	8.26	9.14	8.07
Cphy_1617	NUDIX hydrolase	10.3	9.8	9.63	9.94	10.01	10.05	10.52	10.19	9.75	9.39	9.96	9.93	10.13	9.98	9.99	9.94	10.31	10.22
Cphy_1618	hypothetical protein	10.41	10.34	10.05	10.31	10.4	10.38	10.24	10.3	10.36	10.08	10.22	10.2	10.26	10.34	9.97	10.36	10.7	10.78
Cphy_1619	hypothetical protein	10.69	10.29	10.74	10.92	11	10.73	10.83	10.95	10.81	10.1	10.58	10.31	10.67	10.73	10.38	10.6	11.11	11.14
Cphy_1620	two component transcriptional regulator, winged helix family	9.33	9.32	8.63	8.64	9.02	9.63	9.41	9.18	9.64	9.69	9.28	9.23	9.99	9.91	9.21	9.75	9.63	9.55
Cphy_1621	integral membrane sensor signal transduction histidine kinase	8.38	8.67	8.84	9.04	8.14	8.96	8.42	8.24	8.96	8.78	8.43	8.47	9.17	9.47	8.29	9.02	8.25	8.59
Cphy_1622	hypothetical protein	6.79	6.63	8.56	8.63	8.51	8.35	7.89	7.87	7.77	7.23	6.51	6.77	9.36	9.34	8.91	8.9	9.51	10.4
Cphy_1623	protein of unknown function DUF214	7.73	7.52	8.23	8.88	9.37	8.87	8.77	8.49	8.14	7.77	7.54	7.45	9.48	9.62	9.47	9.29	9.77	10.57
Cphy_1624	ABC transporter related	7.67	7.41	8.76	8.93	9.27	8.95	9.12	8.35	8.11	7.79	7.55	7.56	9.58	9.59	9.59	9.22	10.48	10.75
Cphy_1625	Methyltransferase type 12	9.67	9.49	9.55	10.12	9.18	9.1	10.23	10.37	9.5	9.05	9.68	9.55	9.53	9.59	9.13	9.66	9.7	9.8
Cphy_1626	acyl-protein synthetase LuxE	11.4	12.08	12.13	12.02	12.1	12.12	12.25	12.58	11.6	11.87	12.02	12.05	11.87	11.89	12.27	12	12.65	12.89
Cphy_1627	acyl-CoA reductase	11.9	12.34	12.28	12.41	12.34	12.54	12.61	12.85	12.26	12.24	12.19	12.31	12.48	12.45	12.62	12.59	13.1	13.14
Cphy_1628	hypothetical protein	12.15	12.69	13.62	13.51	12.88	12.82	12.92	13.18	12.99	12.97	12.75	12.68	12.98	13.07	13.07	12.98	13.4	13.53
Cphy_1629	hypothetical protein	9.61	10	10.36	10.15	9.08	10.02	9.37	9.99	9.38	9.6	9.97	9.93	9.47	9.72	9.76	9.76	9.51	10.41
Cphy_1630	aldo/keto reductase	10.89	10.79	10.64	10.7	10.59	10.65	10.7	10.95	10.39	10.27	10.8	10.8	10.32	10.4	10.72	10.68	10.91	11.01
Cphy_1631	protein of unknown function DUF1037	9.58	9.52	9.74	9.73	9.63	9.49	9.36	9.36	9.1	8.95	9.84	9.52	9.17	9.16	9.29	9.28	9.38	9.28
Cphy_1632	ATP-dependent DNA helicase rep	10.17	9.48	8.25	8.7	9.86	9.36	10.13	10.06	9.65	9.46	9.72	9.7	9.24	9.1	9.45	9.26	9.78	9.22
Cphy_1633	transcriptional regulator, TetR family	9.52	9.58	9.42	9.89	8.44	9.38	9.26	9.84	9.47	9.76	9.37	8.88	9.55	9.19	9.09	9.25	9.3	8.97
Cphy_1634	ABC transporter related	9.91	10.13	9.7	10.27	9.48	9.77	9.92	10.24	9.89	10.25	9.9	9.53	9.71	9.48	9.54	9.65	9.34	9.41
Cphy_1635	hypothetical protein	8.5	9.02	9.36	9.75	9.54	8.99	9.34	9.21	8.68	9.25	9.02	8.55	8.5	8.36	8.85	8.48	8.9	8.31
Cphy_1636	methyl-accepting chemotaxis sensory transducer	9.75	9.64	11.18	9.86	9.61	11.03	11.17	11.47	10.37	10.35	9.67	9.82	10.28	10.37	10.18	10.35	11.3	11.47
Cphy_1637	protein of unknown function DUF204	6.76	6.81	7.33	8.31	8.14	7.67	7.93	6.86	7.32	6.87	7.03	6.75	7.11	7.4	7.35	7.24	7.34	6.61
Cphy_1638	hypothetical protein	10.21	10.4	9.26	9.87	9.54	10.79	8.7	9.51	10.08	9.86	10.49	10.27	10.16	9.99	9.64	10.19	9.7	10.12
Cphy_1639	methyl-accepting chemotaxis sensory transducer	11.57	11.49	12.03	11.27	10.75	11.75	11.93	12.26	12.01	11.91	12.03	12.15	11.86	12.14	11.69	11.71	11.26	11.5
Cphy_1640	glycoside hydrolase family 12	10	10.62	9.77	9.98	10.28	10.28	9.07	9.07	12.06	11.8	10.27	10.21	12.15	12.29	10.73	11.7	9.45	10.14
Cphy_1641	metallophosphoesterase	9.82	9.9	10.27	10.01	9.9	10.23	8.42	10.07	9.94	10.36	9.91	10.07	9.67	9.86	10.19	9.78	9.29	10.26
Cphy_1642	hypothetical protein	10.39	10.63	10.45	10.76	10.96	10.99	10.85	11.03	10.64	11.05	10.82	10.91	10.54	10.74	11.15	10.69	11.05	11.07
Cphy_1643	lysine 2,3-aminomutase YodO family protein	9.17	8.94	7.83	7.83	9.36	8.72	9.41	9.23	9.05	8.76	8.44	8.35	8.54	8.14	8.26	8.39	8.82	7.95
Cphy_1644	D-alanine--D-alanine ligase domain protein	8.62	9.13	8.22	7.96	9.05	8.77	9.39	9.25	8.63	8.84	8.65	8.45	8.45	8.19	8.2	8.56	8.44	7.75
Cphy_1645	hypothetical protein	9.66	9.58	7.2	7.27	10.62	9.73	9.13	8.44	10.69	10.62	8.48	8.38	10.34	10	9.2	9.83	9.43	8.8
Cphy_1646	hypothetical protein	9.03	8.21	10.66	10.74	15.41	14.62	10.42	9.2	9.05	9.04	8.33	8.47	8.69	8.93	9.18	8.48	13.04	13.05
Cphy_1647	Helix-turn-helix type 11 domain protein	9.4	9.99	11.32	11.01	9.34	10.87	8.6	9.18	10.47	10.31	10.31	9.85	10.2	10.23	10.91	10.38	11.03	10.97
Cphy_1648	Domain of unknown function DUF1905	10.68	11.05	10.52	10.3	10.76	11.23	8.95	9.93	11.96	11.66	11.12	10.88	12.24	12.09	12.12	11.91	12.22	12.32
Cphy_1649	hypothetical protein	10.97	11.76	11.71	11.27	11.23	11.8	9.96	10.55	12.46	12.26	11.81	11.52	12.64	12.69	12.67	12.43	12.71	12.65
Cphy_1650	metal dependent phosphohydrolase	10.5	10.8	11.08	11.05	10.88	11.25	9.43	9.93	11.81	11.47	10.95	10.7	12.09	11.99	12.02	11.76	12.14	12.13
Cphy_1651	major facilitator superfamily MFS_1	10.12	10.49	10.76	11.2	10.64	10.65	10.55	10.9	10.81	10.72	10.24	10.61	10.73	10.82	10.85	10.8	11.2	11.27
Cphy_1652	Peptidoglycan-binding LysM	12.39	12.64	10.65	10.98	11.35	11.15	10.55	11.23	13.79	13.43	11.52	11.57	13.94	13.83	12.31	13.3	11.63	11.78
Cphy_1653	hemerythrin-like metal-binding protein	11.18	11.64	13.3	13.33	10.67	11.64	10.51	11.54	11.14	10.96	12.36	11.9	11.85	11.9	11.69	11.79	12.11	12.33
Cphy_1654	RNA methyltransferase, TrmA family	9.35	9.73	9.16	9.13	8.34	8.77	7.71	8.47	9.39	8.64	9.58	9.27	9.56	9.44	8.82	9.71	8.03	9.22
Cphy_1655	hypothetical protein	9.98	9.99	9.13	9.75	8.58	9.14	7.96	8.61	9.49	9.31	9.98	9.59	9.75	9.68	9.5	9.83	8.95	9.5
Cphy_1656	DSBA oxidoreductase	10.84	10.91	10.16	10.36	10.5	10.12	10.11	9.62	10.68	10.21	10.94	10.67	10.51	10.37	10.32	10.61	10.54	10.11
Cphy_1657	hypothetical protein	11.48	11.55	12.04	12.56	10.81	10.84	10.49	10.83	11.3	10.89	11.35	11.34	11.24	11.26	11.21	11.26	11.01	11.44
Cphy_1658	aldo/keto reductase	10.33	10.69	10.12	10.7	10.32	9.98	10.41	10.7	10.37	10.41	10.32	10.34	10.47	10.45	10.5	10.67	10.15	10.55
Cphy_1659	alpha/beta hydrolase fold	10.48	10.95	9.32	10.11	10.02	10.04	9.5	10.45	12.03	11.67	10.33	10.33	11.78	11.53	10.51	11.73	9.42	10.2
Cphy_1660	NADH:flavin oxidoreductase/NADH oxidase	11.05	11.72	10.08	10.64	10.63	10.53	10.83	11.03	12.7	12.45	10.9	10.94	12.5	12.38	11.21	12.38	10.49	10.68
Cphy_1661	transcriptional regulator, HxlR family	10.68	10.54	10.47	11.32	9.89	9.65	9.82	10.7	10.37	10.45	10.64	10.47	10.48	10.49	10.72	10.65	11.13	11.48
Cphy_1662	Cupin 2 conserved barrel domain protein	8.43	7.91	6.95	7.58	7.29	7.46	7.36	7.16	7.68	7.18	7.53	7.6	7.5	7.48	7.24	7.48	7.47	7.35
Cphy_1663	Glyoxalase/bleomycin resistance protein/dioxygenase	8.89	8.43	8.22	7.67	8.7	7.85	8.2	8.1	8.27	7.93	8.34	8.29	7.9	7.75	7.94	7.95	8.52	8.14
Cphy_1664	hypothetical protein	11.56	11.11	11.47	11.85	10.86	10.67	10.28	10.88	10.99	10.62	11.41	11.41	10.59	10.58	10.96	10.8	10.9	11.06
Cphy_1665	hypothetical protein	11.35	11.04	12.11	12.36	10.63	10.62	10.13	10.73	10.98	10.74	11.52	11.34	10.57	10.57	11.09	10.76	10.86	11.23
Cphy_1666	phosphate ABC transporter, ATPase subunit	10.81	10.62	9.35	10.28	10.05	9.16	8.63	9.27	10.75	9.77	11.1	10.49	10.51	10.58	9.48	10.2	9.42	9.55
Cphy_1667	phosphate binding protein	10.55	10.99	9.61	10.24	9.88	9.05	8.61	9.15	10.55	10.09	10.98	10.64	10.52	10.75	9.57	10.42	8.76	9.43
Cphy_1668	phosphate ABC transporter, inner membrane subunit PstC	11.11	11.18	10.05	10.49	10.34	9.32	9.11	9.68	10.95	10.49	11.16	11.09	11.09	11.18	10.32	10.94	9.7	10.09
Cphy_1669	phosphate ABC transporter, inner membrane subunit PstA	10.73	11.24	9.94	10.45	9.51	9.07	8.52	9.21	10.82	10.69	11.01	10.97	10.84	11.01	10.46	10.81	8.87	9.64
Cphy_1670	ABC transporter related	10.8	11.11	10.03	10.26	10.2	9.32	8.59	9.21	10.9	10.81	11.01	10.94	10.96	11.19	10.57	10.88	9.28	9.82
Cphy_1671	phosphate uptake regulator, PhoU	11.19	11.35	9.86	10.38	10.67	9.8	8.94	9.65	11.29	11.25	11.38	11.2	11.32	11.39	11.06	11.11	10.07	10.15
Cphy_1672	protein of unknown function DUF985	8.21	8.39	8.02	8.19	8	8.08	8.36	7.78	7.93	7.46	8.34	8.45	7.98	7.71	7.91	8.02	8.36	7.46
Cphy_1673	Excinuclease ABC C subunit domain protein	11.11	11.11	10.83	11.13	10.54	10.81	10.11	10.33	10.6	10.13	11.67	11.76	10.54	10.42	10.85	10.74	10.73	10.69
Cphy_1674	Redoxin domain protein	8.01	8.48	8.23	7.68	9.56	7.49	9.48	8.3	7.59	7.59	9.78	10.45	7.82	7.86	8.93	8.14	8.94	7.4
Cphy_1675	4Fe-4S ferredoxin iron-sulfur binding domain protein	7.59	7.99	8.57	8	8.9	6.88	8.76	7.88	7.22	6.94	9.04	9.79	7.58	7.57	8.41	7.63	8.94	7.37
Cphy_1676	two component transcriptional regulator, winged helix family	10.88	10.85	10.84	11.42	10.64	10.46	11.08	11.15	10.52	10.55	11.05	11.39	10.39	10.52	11.09	10.9	11.25	11.4
Cphy_1677	integral membrane sensor signal transduction histidine kinase	10.33	10.38	11.4	11.88	10.03	9.66	10.25	10.81	9.93	9.79	10.67	10.92	10.17	10.33	10.79	10.7	11.03	11.35
Cphy_1678	hypothetical protein	11.04	11.11	12.12	12.49	10.9	10.27	11.37	11.52	10.56	10.41	11.34	11.61	10.55	10.75	11.51	11.11	11.7	11.87
Cphy_1679	two component transcriptional regulator, winged helix family	9.49	9.79	9.53	9.94	9.86	9.8	9.41	9.75	9.46	9.68	9.95	10.34	9.5	9.68	9.74	9.82	9.87	9.74
Cphy_1680	integral membrane sensor signal transduction histidine kinase	9.59	9.54	9.4	9.91	9.71	9.8	9.59	9.7	9.27	9.39	9.81	10.1	9.17	9.4	9.62	9.5	9.94	9.66
Cphy_1681	ABC transporter related	8.11	7.85	8.22	8.18	9	8.18	8.99	8.48	7.5	7.78	8.21	8.02	7.73	7.48	8.27	7.82	9.61	8.11
Cphy_1682	ABC transporter related	8.06	7.79	8.06	8.47	9.09	7.99	9.2	8.13	7.76	7.95	7.71	7.93	7.87	7.82	8.13	7.96	9.29	8.06
Cphy_1683	transcriptional regulator, AraC family	10.72	10.71	11.16	11.57	10.37	10.7	10.86	11.37	10.18	10.14	10.95	10.86	10.2	10.31	10.48	10.5	11.24	11.54
Cphy_1684	cysteine desulfurase, SufS subfamily	8.98	8.88	8.63	8.61	8.88	8.19	8.88	8.21	11.51	10.52	8.73	8.73	11.19	11.04	9.28	10.62	8.88	8.75
Cphy_1685	hypothetical protein	9.19	9.05	8.43	8.79	8.86	7.76	8.77	8.32	11.55	10.65	8.8	8.8	11.52	11.33	9.56	11.02	8.77	8.69
Cphy_1686	hypothetical protein	10.46	10.73	8.65	8.95	10.04	9.62	8.91	8.41	12.21	11.99	9.88	9.7	11.98	11.84	10.12	11.47	8.81	9.63
Cphy_1687	polysaccharide deacetylase	10.63	11.46	11.71	11.95	12.32	11.84	9.98	11.14	11.93	11.97	11.6	11.37	12.4	12.42	13.39	13.12	13.03	13.08
Cphy_1688	two component regulator propeller domain protein	9.39	10.41	10.68	10.67	11.1	10.28	9.62	10.1	9.62	9.54	10.17	9.92	10.53	10.47	11.41	11.37	11.62	11.67
Cphy_1689	sodium/hydrogen exchanger	7.88	8.21	8.06	8.38	8.92	8.73	7.74	7.85	7.73	7.72	7.84	8	7.9	7.84	8.45	8.25	8.3	8.36
Cphy_1690	hypothetical protein	8.31	8.26	8.22	8.14	9.39	8.8	8.87	8.26	7.86	8.55	8.45	8.18	8.04	8.19	8.97	8.49	9.29	8.81
Cphy_1691	hypothetical protein	9.32	8.65	8.57	8.67	9.18	9.23	8.47	8.29	8.69	8.57	8.51	8.27	8.43	8.27	8.91	8.68	8.79	9.03
Cphy_1692	transcriptional regulator, AraC family	10.33	9.6	8.45	9.26	10.19	9.79	9.37	9.35	9.81	9.58	9.1	9.27	9.06	8.92	9.81	9.43	9.61	9.66
Cphy_1693	hypothetical protein	10.36	9.9	10.2	10.19	10.96	9.95	9.73	9.71	10.12	9.8	9.43	9.32	9.59	9.54	10.04	9.96	10.04	10.1
Cphy_1694	Collagen triple helix repeat	8.49	8.78	9.91	9.64	13.14	11.52	8.38	7.94	9.47	9.58	8.35	8.26	8.86	8.96	8.91	8.9	8.5	9.64
Cphy_1695	glycosyl transferase family 2	7.99	8.27	6.27	6.49	11.51	10.24	7.14	7.03	9.06	8.77	7	6.97	8.31	8.22	7.38	8.29	7.78	8.51
Cphy_1696	transcriptional regulator, MarR family	10.93	11.3	12.21	12.32	11.25	12.25	10.79	10.98	11.66	11.6	11.75	11.42	11.6	11.47	11.67	11.56	11.51	11.77
Cphy_1697	arsenite-activated ATPase ArsA	7.84	7.89	9.57	9.78	9.18	9.01	8.46	8.5	8.65	8.4	8.2	8.11	8.38	8.36	9.24	8.55	9.41	9.59
Cphy_1698	Arsenite-transporting ATPase	8.1	8.77	9.69	9.77	9.9	9.52	9.41	9.25	9.37	9.26	8.76	8.84	9.07	9.05	9.89	9.21	10.25	10.42
Cphy_1699	phosphopantetheine-binding	8.04	8	8.76	8.53	9.21	9.39	9.15	8.87	8.91	8.9	8.02	8.39	8.9	8.74	9.44	8.93	10.29	10.14
Cphy_1700	non-haem haloperoxidase family protein	8.52	8.42	7.7	7.7	8.73	8.37	8.82	8.52	8.59	8.6	8.39	8.44	8.9	8.7	8.36	8.77	8.83	8.25
Cphy_1701	cysteine desulfurase, SufS subfamily	6.55	6.29	7.15	5.98	8.24	7.52	7.94	6.97	6.05	6.51	6.14	6.3	6.7	6.64	6.16	7.24	7.66	6.3
Cphy_1703	hypothetical protein	8.9	8.9	8.61	8.41	12.64	11.32	8.74	7.93	9.5	9.64	8.04	8.18	8.96	8.9	8.65	8.83	9.35	9.22
Cphy_1704	hypothetical protein	10.53	11.19	8.5	8.16	9.29	9.18	8.86	8.05	12.35	12.33	10.36	10.17	12.28	12.16	10.47	11.97	9.01	9.11
Cphy_1705	hypothetical protein	9.82	10.14	9.85	9.92	10.02	10.25	9.55	10.11	9.96	9.58	9.7	9.76	10.14	10.11	9.82	10.39	10.34	10.79
Cphy_1706	transcriptional regulator, AraC family	9.44	9.63	8.67	8.33	8.74	10.15	9.28	9.65	9.47	9.52	9.13	9.47	9.8	9.79	9.53	10.01	10.13	10.11
Cphy_1707	hypothetical protein	8.08	8.08	8.13	8.01	8.86	8.04	9.12	8.45	7.48	7.82	8.07	8.05	7.72	7.82	8.08	8	9.01	8.38
Cphy_1708	extracellular solute-binding protein	8.43	8.41	7.99	7.14	8.37	7.89	8.59	8.45	8.22	8.09	8.21	8.08	8.13	8.08	8.24	8.22	8.75	8.36
Cphy_1709	binding-protein-dependent transport systems inner membrane component	6.94	6.86	5.93	5.49	6.75	6.42	7.06	6.7	7.1	6.74	6.43	6.33	6.99	6.64	6.65	6.53	7.17	6.39
Cphy_1710	binding-protein-dependent transport systems inner membrane component	8.18	8.13	7.62	7.48	8.75	7.77	9.02	8.26	8.71	8.18	7.78	7.81	8.23	8.08	7.76	8.22	8.85	7.76
Cphy_1711	Endopygalactorunase-like protein	9.22	9.01	7.9	8.21	9.25	8.53	9.36	8.97	9.63	9.49	8.53	8.69	9.06	8.93	8.62	9.03	9.58	8.65
Cphy_1712	Esterase/lipase-like protein	9.08	8.99	8.31	8.38	9.93	8.36	9.42	8.85	9.86	9.67	8.65	8.65	9.31	9.05	8.98	9.07	9.57	8.64
Cphy_1713	coagulation factor 5/8 type domain protein	7.87	8.18	9.08	9.58	9.2	8.05	9.79	8.62	8.6	8.47	8.41	8.38	9.42	9.42	9.55	9.15	9.5	9.36
Cphy_1714	glycoside hydrolase family 85	8.9	9.37	8.19	8.62	9.76	8.14	11.07	11.25	8.9	8.49	9.51	9.56	9.14	9.24	9.07	8.69	9.46	7.99
Cphy_1715	binding-protein-dependent transport systems inner membrane component	8.84	9.42	8.61	8.93	9.5	8.1	12.65	12.68	8.37	8.66	9.74	10.35	9.6	9.78	9.55	8.9	8.89	7.12
Cphy_1716	binding-protein-dependent transport systems inner membrane component	8.29	8.94	8.08	8.51	8.6	7.47	12.02	12.02	7.68	7.91	9.33	9.88	9.13	9.16	8.86	8.34	8.04	6.82
Cphy_1717	extracellular solute-binding protein family 1	10.65	11.87	9.1	9.34	9.69	9	13.64	13.66	9.56	9.86	12.41	12.27	11.85	12.05	11.18	10.51	9.14	8.53
Cphy_1718	glycosidase PH1107-related	9.16	10.12	7.54	7.78	9.25	8.32	12.18	12.36	8.6	8.82	10.52	10.71	9.59	9.83	9.22	9.04	8.82	7.49
Cphy_1719	hypothetical protein	9.46	10.41	7.88	8.01	9.06	8.37	12.52	12.54	8.71	9.23	10.86	10.83	9.82	10	9.46	9.08	9.43	7.74
Cphy_1720	glycoside hydrolase family 38	10.59	11.36	10.05	10.29	9.36	9.25	13.35	13.39	10.06	10.11	11.62	11.59	11.28	11.29	10.85	10.84	8.94	8.67
Cphy_1721	histidine kinase internal region	10.07	10.68	9.4	9.37	9.21	9.94	10.95	11.43	9.99	10.21	10.56	10.58	10.31	10.32	10.23	10.49	9.63	9.98
Cphy_1722	two component transcriptional regulator, AraC family	9.56	10.58	9.07	8.46	8.62	9.82	11.08	11.41	9.48	9.89	10.32	10.45	10.03	10.01	9.74	10.23	9.42	9.76
Cphy_1723	extracellular solute-binding protein family 1	9.9	10.61	9.69	9.21	9.08	9.67	11.24	11.57	9.91	9.91	10.41	10.48	10.01	10.1	10.18	10.34	9.67	9.96
Cphy_1724	multi antimicrobial extrusion protein MatE	9.74	10.39	10.23	10.58	10.16	11.07	11.47	11.39	9.76	9.94	10.18	10.27	10.24	10.32	10.23	10.64	11.44	11.62
Cphy_1725	Domain of unknown function DUF1801	10.26	10.72	10.06	9.92	10.09	11.48	11.37	11.38	10.09	10.22	10.45	10.54	10.43	10.43	10.56	10.79	11.43	11.52
Cphy_1726	hypothetical protein	8.87	9.55	9.94	9.9	9.06	10.58	9.46	9.95	8.96	9.3	9.38	9.29	9.37	9.53	9.28	9.67	9.77	10.66
Cphy_1727	hypothetical protein	9.47	9.65	10.19	10.1	9.17	10.83	9.47	9.66	9.51	9.56	9.6	9.47	9.64	9.52	9.79	9.76	9.66	10.27
Cphy_1728	Ku protein	8.97	8.97	8.24	8.2	9.18	8.01	8.87	8.2	11.43	10.6	8.93	8.88	11.86	11.84	10.01	11.22	9.24	9.2
Cphy_1729	DNA ligase D	9.7	9.29	8.73	8.71	10.52	8.67	10.17	9.23	12.01	11.26	9.32	9.3	12.43	12.33	10.47	11.74	10.3	9.89
Cphy_1730	NADH dehydrogenase (quinone)	8.34	7.82	8.4	7.8	8.9	7.59	8.98	8.22	7.17	7.18	7.81	7.68	7.45	7.17	7.4	7.45	9.05	7.64
Cphy_1731	respiratory-chain NADH dehydrogenase subunit 1	7.11	7.11	7.49	7.15	7.99	6.86	7.27	7.01	6.48	6.25	6.89	6.94	6.55	6.13	6.57	6.22	7.25	6.61
Cphy_1732	NADH ubiquinone oxidoreductase 20 kDa subunit	8.16	8.01	7.75	7.51	8.25	7.71	8.26	7.55	8.5	8.18	8.04	8.12	8.28	8.07	8.18	8.12	8.51	7.78
Cphy_1733	Ech hydrogenase, subunit EchD, putative	7.91	7.51	7.32	7.39	8.35	7.43	8	7.67	7.6	7.45	7.63	7.38	7.6	7.1	7.56	7.5	8.34	7.47
Cphy_1734	NADH-ubiquinone oxidoreductase chain 49kDa	7.9	7.79	8.24	8.06	7.94	7.43	8.06	7.46	7.4	7.46	7.51	7.64	7.34	7.26	7.59	7.21	8.01	7.69
Cphy_1735	4Fe-4S ferredoxin iron-sulfur binding domain protein	8.05	8.05	8.33	7.58	8.03	8.12	8.69	7.9	7.84	7.58	7.84	7.84	7.51	7.55	7.65	7.7	8.67	7.94
Cphy_1736	hydrogenase expression/synthesis HypA	8.18	8.04	8.13	7.56	9.03	8.11	8.73	8.2	8.01	7.84	7.89	7.9	7.57	7.64	7.99	7.65	8.7	8.18
Cphy_1737	hydrogenase accessory protein HypB	8	7.8	7.68	7.98	9.13	7.83	8.55	7.9	7.68	7.57	7.91	7.94	7.33	7.28	7.79	7.55	8.35	7.7
Cphy_1738	(NiFe) hydrogenase maturation protein HypF	8	7.71	8.52	7.66	9.47	7.85	9.26	8.45	7.45	7.63	7.81	8.01	7.38	7.42	7.72	7.6	9.02	7.62
Cphy_1739	hydrogenase assembly chaperone hypC/hupF	9.49	9.06	8.92	9.87	9.77	9.19	9.32	9.56	9.1	9.05	9.11	9.32	8.95	9	8.91	9.27	9.95	9.85
Cphy_1740	hydrogenase formation HypD protein	9.46	9.46	10.59	10.93	10.14	9.41	9.85	9.85	9.24	9.23	9.46	9.49	9.23	9.39	9.41	9.64	10.12	10.04
Cphy_1741	hydrogenase expression/formation protein HypE	10.03	9.88	10.32	10.58	10.38	9.9	10.02	10.13	9.55	9.68	9.83	9.95	9.37	9.55	9.78	9.92	10.41	10.26
Cphy_1742	transcriptional regulator, CdaR	10.51	10.21	10.43	10.9	9.81	9.93	10.25	10.41	9.99	9.41	10.41	10.26	10.17	10.31	9.71	10.19	10.31	10.55
Cphy_1743	NADH:flavin oxidoreductase/NADH oxidase	10.88	11.16	8.72	8.92	9.01	8.39	10.31	10.87	10.17	10.28	10.99	11.02	9.01	9.06	10.26	10.44	9.41	9.54
Cphy_1744	short-chain dehydrogenase/reductase SDR	9.92	10.23	7.93	7.83	8.53	7.94	9.1	9.82	9.57	9.81	10.3	10.42	8.6	8.4	9.61	9.65	8.67	8.7
Cphy_1745	methylated-DNA--protein-cysteine methyltransferase	9.21	8.99	8.59	8.48	8.64	8.06	8.63	8.27	8.69	8.4	8.88	8.55	8.31	8.25	8.06	8.69	8.84	8.19
Cphy_1746	3-carboxymuconate cyclase-like protein	10.18	9.81	9.82	10.05	9.7	9.22	9.47	9.36	9.51	9.4	9.69	9.67	9.15	9.18	9.25	9.49	9.56	9.45
Cphy_1747	peptidase S8 and S53 subtilisin kexin sedolisin	10.02	11.45	11.16	11.24	9.66	9.98	8.7	9.09	11.84	12.23	11.12	10.78	11.7	11.63	12.1	12.51	11.28	11.65
Cphy_1748	hypothetical protein	8.44	9.91	8.65	8.85	7.4	8.81	7.24	7.52	10.59	11.13	9.93	9.6	9.99	10	11.45	10.86	9.31	10.02
Cphy_1749	hypothetical protein	7.52	8.16	8.35	8.57	7.37	8.1	7.44	7.56	7.84	7.29	8.14	7.75	8.27	8.2	8.2	8.49	7.75	8.2
Cphy_1750	glycosyl hydrolase family 88	9.4	9.36	9.98	10.38	9.56	9.09	9.58	9.67	9.53	9.4	9.5	9.14	9.63	9.7	9.6	9.99	9.69	10
Cphy_1751	NADPH-dependent FMN reductase	8.71	9.01	7.79	7.85	8.02	7.55	8.14	7.85	9.94	9.51	8.28	8.28	9.37	9.3	8.82	9.46	8.02	8.51
Cphy_1752	2,5-didehydrogluconate reductase	9.68	9.54	9.91	10.22	9.23	8.9	9.26	8.95	10.62	10.17	9.54	9.37	10.43	10.16	9.94	10.28	9.28	9.53
Cphy_1753	aminotransferase class V	8.09	7.97	8.35	8.04	10	9.55	9.36	8.17	8.2	8.12	7.59	7.77	7.63	7.78	7.58	7.88	8.87	7.94
Cphy_1754	putative aminotransferase	7.99	7.88	7.78	7.43	10.65	10.31	9.18	7.78	8.42	8.14	6.64	7.06	7.58	7.5	6.7	7.77	8.46	7.91
Cphy_1755	transcriptional regulator, MarR family	10.62	10.35	11.27	11.49	10.3	10.98	9.69	10.43	10.31	10.02	10.38	10.25	10.5	10.42	10.34	10.34	10.63	11.02
Cphy_1756	cyclase family protein	10.54	10.62	12.35	12.33	10.76	10.98	10.48	10.56	10.49	10.24	10.63	10.67	10.56	10.66	10.89	10.74	11.37	11.45
Cphy_1757	transcriptional regulator, LysR family	8.24	7.92	7.22	7.71	7.91	7.85	8.03	7.2	7.69	7.34	7.64	7.39	7.93	7.83	7.33	7.78	8.28	8.01
Cphy_1758	sodium:neurotransmitter symporter	11.69	11.41	11.21	11.62	10.79	10.95	10	10.26	11.11	10.52	11.17	11.21	10.79	10.69	10.59	11.2	11.15	11.04
Cphy_1759	Haloacid dehalogenase domain protein hydrolase	7.5	7.33	8.03	8.17	7.5	7.24	8.31	7.52	8.14	7.76	7.15	7.25	8.44	8.47	7.47	8.09	7.86	6.97
Cphy_1760	membrane spanning protein	7.7	7.86	6.57	7.91	8.91	7.57	8.76	8.1	8.81	8.14	7.45	7.5	8.7	8.48	7.79	8.31	8.53	7.71
Cphy_1761	cyclic nucleotide-binding protein	8.97	8.56	8.45	8.56	7.89	8.21	8.54	8.99	8.71	8.29	8.31	8.45	8.3	8.36	8.21	8.73	8.14	8.83
Cphy_1762	putative transcriptional regulator, TetR family	10.5	10.7	10.19	10.43	10.66	9.89	10.59	10.96	10.44	10.22	10.39	10.47	10.28	10.32	10.19	10.59	10.17	10.39
Cphy_1763	FAD dependent oxidoreductase	10.4	10.73	10.61	10.76	10.73	10.29	10.72	11.19	10.16	10.38	10.36	10.5	10.42	10.49	10.43	10.78	10.6	10.54
Cphy_1764	protein of unknown function DUF1697	9.25	9.89	9.32	8.84	9.08	9.34	9.41	10.26	9.41	9.59	9.35	9.59	9.49	9.66	9.56	9.78	9.17	9.58
Cphy_1765	isochorismatase hydrolase	11	11.32	11.23	11.24	9.96	11.18	10.6	11.41	10.93	11.04	11.52	11.33	11.04	11.05	11.21	11.36	10.94	11.28
Cphy_1766	TfoX domain protein	9.55	9.84	10.31	10.4	9.18	10.2	9.35	9.96	9.57	9.65	10.17	9.95	9.7	9.51	9.93	10.04	9.65	10.02
Cphy_1767	hypothetical protein	9.34	9.71	11.35	11.82	10.03	9.86	9.44	10.29	9.81	9.61	10.38	9.86	10.39	10.12	10.45	10.39	10.79	11.2
Cphy_1768	PTS system, glucose subfamily, IIA subunit	8.33	8.18	7.58	8.08	9.87	7.45	9.07	8.46	9.6	8.69	8.14	8.03	9.98	9.84	8.51	9.33	9.45	8.22
Cphy_1769	Phosphotransferase system, phosphocarrier protein HPr	8.97	8.7	7.16	7.77	8.58	7.98	8.57	8.21	9.96	9.56	8.56	8.33	10.08	10.02	8.81	9.66	9.13	8.99
Cphy_1770	phosphoenolpyruvate-protein phosphotransferase	8.21	8.23	8.11	8.51	7.8	7.73	8.28	7.83	9.45	9.2	8.29	7.97	9.76	9.89	8.53	9.32	8.17	8.53
Cphy_1774	hypothetical protein	8.3	8.24	8.69	8.58	9.23	7.65	9.14	8.52	8.6	8.5	8.01	8.09	8.39	8.34	8.59	8.47	8.97	8.08
Cphy_1775	S-layer domain protein	8.59	8.88	9.28	8.59	9.13	8.21	9.62	9.14	9.36	9.32	8.61	8.55	9.17	9.31	9.02	9.3	9.02	8.75
Cphy_1776	hypothetical protein	9.45	9.7	7.9	8.16	9.18	8.28	8.31	7.78	11.17	11.23	8.9	8.91	11.29	11.15	9.72	10.92	8.66	8.67
Cphy_1777	hypothetical protein	9.28	9.1	7.28	7.92	8.6	8.02	8.75	8.17	10.98	10.46	8.79	8.69	11.39	11.31	9.47	10.81	8.65	9.06
Cphy_1778	hypothetical protein	9.96	9.95	6.85	6.49	8.93	8.97	8.35	7.4	11.45	11.29	9.35	9.34	12.14	12.27	10.6	11.38	9.23	9.58
Cphy_1779	anaerobic cobalt chelatase	7.74	7.49	7.88	7.99	7.45	7.79	7.91	7.21	7.33	6.93	7.41	7.04	7.36	7.42	6.79	7.39	7.41	7.2
Cphy_1780	hypothetical protein	8.72	8.37	8.16	7.96	8.37	9.1	8.76	8.44	8.17	8.01	8.79	8.28	8.11	8.08	8.05	8.22	8.75	7.85
Cphy_1781	nitrite and sulphite reductase 4Fe-4S region	9.73	9.47	8.79	8.75	10.47	10.44	10.28	9.69	9.21	9.47	9.94	9.37	8.98	9.11	9.24	9.23	10.04	8.98
Cphy_1782	FAD-dependent pyridine nucleotide-disulphide oxidoreductase	9.83	9.27	8.25	8.27	9.95	10.51	9.33	9.06	8.86	8.9	9.58	9.25	8.83	9.03	8.67	8.88	8.98	8.59
Cphy_1783	transcriptional regulator, MarR family	9.65	9.44	10.45	10.54	9.3	10.28	9.38	9.65	9.22	8.99	9.52	9.4	9.7	9.71	9.65	9.8	10.3	10.42
Cphy_1784	glutamyl-tRNA reductase	10.4	9.44	8.33	8.4	9.63	10.05	8.64	8.95	10.56	10.23	9.86	9.53	10.12	9.97	9.23	9.93	8.95	8.86
Cphy_1785	siroheme synthase	10.19	9.84	8.14	8.52	10.04	10.3	8.7	9.1	10.57	10.57	10.32	9.84	10.05	9.85	9.37	10.1	9.44	9.36
Cphy_1786	porphobilinogen deaminase	9.51	9.49	8.42	8.67	9.27	9.9	8.49	8.81	10.08	10.15	10.2	9.36	9.58	9.36	9.43	9.85	8.56	9.12
Cphy_1787	uroporphyrin-III C-methyltransferase	10.08	10.33	9.52	10.05	10.72	11	10.01	10.02	10.93	11.01	10.9	10.03	10.62	10.44	10.18	10.75	10.11	10.06
Cphy_1788	Porphobilinogen synthase	9.77	9.94	9.77	9.63	10.14	10.31	9.83	9.66	10.55	10.73	10.06	9.58	10.14	9.98	9.78	10.29	9.74	9.42
Cphy_1789	glutamate-1-semialdehyde-2,1-aminomutase	9.41	9.25	8.52	8.82	9.82	10.07	9.11	9.34	10.23	10.2	9.36	9.03	9.76	9.69	9.42	9.83	9.26	9
Cphy_1790	DNA binding domain protein, excisionase family	8.52	9.1	9.89	9.87	9.17	9.77	8.53	8.69	9.7	9.7	8.98	8.99	9.04	9.12	10.2	8.69	9.72	9.39
Cphy_1791	hypothetical protein	7.28	7.67	9.01	9.39	8.5	8.78	7.5	7.29	8.52	8.6	7.72	7.78	7.73	8.02	8.74	7.67	8.33	8.11
Cphy_1792	extracellular solute-binding protein family 1	8.52	8.46	8.36	8.32	8.67	7.73	8.61	7.94	10.61	9.91	8.43	8.5	11.13	11.16	9.41	10.3	8.99	8.67
Cphy_1793	short-chain dehydrogenase/reductase SDR	7.08	7.11	7.6	6.23	7.9	7.24	8.38	7.82	7.53	7.44	7.2	7.34	7.9	7.91	7.1	7.41	8.53	7.07
Cphy_1795	hypothetical protein	9.77	9.86	10.19	9.65	8.78	9.99	8.2	9.14	9.36	9.32	9.98	9.76	9.2	9.37	9.09	9.25	8.64	9.57
Cphy_1796	beta-lactamase domain protein	10.74	10.28	9.51	9.81	9.86	9.61	9.65	10.07	10.57	9.75	10.15	9.91	10.02	10.03	9.44	10.11	9.64	9.69
Cphy_1797	hypothetical protein	9.77	10.16	9.05	8.8	10.13	10.37	8.58	9	9.93	9.79	9.73	9.55	9.51	9.64	9.08	9.47	8.62	9.22
Cphy_1798	mercuric transport protein periplasmic component	9.57	9.34	9.9	10.14	8.99	9.76	9.48	9.33	9.06	8.78	9.76	9.62	9.17	9.27	9.14	9.41	9.91	9.42
Cphy_1799	glycoside hydrolase family 18	7.37	7.58	13.85	13.96	14.04	13.44	7.69	7.86	8.23	7.96	8.43	8.79	11.19	11.36	12.29	11.64	14.3	14.41
Cphy_1800	glycoside hydrolase family 18	8.27	8.41	14.22	14.36	14.87	14.54	9.49	9.11	9.07	8.94	10.07	10.31	12.19	12.47	13.28	12.73	14.85	14.87
Cphy_1801	ABC transporter related	10.46	10.25	9.61	10.08	10.01	9.65	9.66	9.38	9.96	9.15	9.99	9.75	9.96	9.8	9.81	9.95	9.73	9.55
Cphy_1802	ATPase, P-type (transporting), HAD superfamily, subfamily IC	7.58	7.42	8.33	8.08	9.43	8.37	8.79	7.93	7.23	7.09	7.25	7.28	7.05	7.27	7.42	7.15	8.57	7.86
Cphy_1804	ATPase, P-type (transporting), HAD superfamily, subfamily IC	8.23	8.63	8.35	7.54	11.01	10.97	9.39	8.26	9.49	10	8.15	8.33	9.36	9.49	8.41	9.09	9.36	8.51
Cphy_1805	transcriptional regulator, XRE family	8.97	8.91	6.8	6.94	9.33	8.67	8.68	7.98	10.84	10.16	8.37	8.38	10.66	10.46	8.58	10.18	8.86	7.77
Cphy_1806	conserved repeat domain protein	9.53	9.97	8.88	8.8	10.39	10.1	7.84	7.83	10.92	11.33	9.19	9.15	10.83	10.64	9.9	10.59	8.68	9.47
Cphy_1807	Domain of unknown function DUF1801	12.22	12.03	12.23	11.92	10.88	11.99	11.88	11.95	11.54	11.33	12.09	11.77	11.63	11.57	11.62	11.91	12.14	12.27
Cphy_1808	BFD domain protein (2Fe-2S)-binding domain protein	10.03	10.46	11.3	11.66	9.32	10.35	10.02	10.59	9.49	9.69	11.12	10.63	10.63	10.44	10.74	10.94	11.1	11.27
Cphy_1809	ribosomal 5S rRNA E-loop binding protein Ctc/L25/TL5	8.22	10.1	13.35	13.26	12.51	12.6	9.42	11.33	9.73	10.79	11.21	11.1	10.92	11.76	12.09	11.5	12.52	12.53
Cphy_1810	MATE efflux family protein	6.54	6.64	6.79	7.51	8.04	7.1	8.36	7.43	6.36	6.35	6.62	6.66	6.66	6.67	6.76	6.6	7.74	6.84
Cphy_1811	transcriptional regulator, AsnC family	10.49	10.64	9.91	10.16	10.08	10.75	9.87	10.02	10.43	10.27	10.41	10.61	10.3	10.44	10.35	10.44	10.21	10.24
Cphy_1812	V-type H(+)-translocating pyrophosphatase	11.41	11.92	8.29	8.35	9.73	9.77	8.59	7.66	13.56	13.63	12.23	11.95	13.45	13.27	12.7	13.35	9.73	10.31
Cphy_1813	hypothetical protein	10.77	10.73	10.42	10.45	12.14	11.75	8.71	9.07	11.15	11.27	10.47	10.2	10.58	10.64	9.94	10.53	10.31	10.49
Cphy_1814	Methyltransferase type 12	11.9	11.86	11.92	11.87	11.61	12.12	11.86	12.12	11.88	11.9	11.92	12.04	11.46	11.52	11.84	11.69	11.85	12.01
Cphy_1815	leucine-rich repeat protein	10.95	11.02	11.26	11.04	10.98	11.23	11.1	11.08	10.88	10.81	11.19	11.02	10.87	10.91	11.18	11.15	11.38	11.23
Cphy_1816	anaerobic c4-dicarboxylate antiporter, DcuC family	7.28	7.3	11.09	10.74	7.88	8.65	8.11	8.5	7.95	7.32	7.46	7.31	8.83	8.87	8.48	8.2	8.65	8.5
Cphy_1817	GCN5-related N-acetyltransferase	7.94	7.71	8.5	8.37	9.34	8.36	8.46	8.64	7.85	7.52	7.8	7.76	8.3	8.41	8.37	8.04	9.13	7.98
Cphy_1818	PfkB domain protein	8.99	8.93	9.63	9.63	8.91	8.86	9	9.19	9.67	9.25	8.59	8.57	9.85	9.81	8.87	9.64	9.14	9.1
Cphy_1819	Inosine/uridine-preferring nucleoside hydrolase	9.98	9.87	9.92	10.19	9.78	9.62	9.32	9.82	10.55	10.22	9.54	9.71	10.49	10.39	9.96	10.47	9.88	10.25
Cphy_1820	anaerobic c4-dicarboxylate antiporter, DcuC family	9.42	9.62	10.62	10.46	9.21	9.66	9.15	9.67	10.11	9.99	9.49	9.44	10.17	10.2	9.73	10.22	9.48	9.83
Cphy_1821	transcriptional regulator, LacI family	10.82	11.01	11.2	11.25	10.75	11.42	10.49	10.84	11.07	11.03	11.19	11.1	10.91	10.98	10.79	11.04	10.53	10.58
Cphy_1822	GCN5-related N-acetyltransferase	9.8	10.14	9.44	9.68	9.52	10.72	9.46	9.74	9.7	9.87	10.05	10.14	9.61	9.71	9.6	9.89	10.04	9.43
Cphy_1823	small GTP-binding protein	10.2	10.32	10.36	10.6	9.95	10.35	9.9	10.63	9.92	9.85	10.03	10.3	9.99	10.03	10.08	10.29	10.24	10.6
Cphy_1824	transcriptional regulator, BadM/Rrf2 family	8.56	9.74	10.55	10.95	9.22	9.66	8.42	9.01	8.88	9.15	9.63	9.42	9.28	9.41	9.23	9.52	9.16	9.98
Cphy_1825	nitrite and sulphite reductase 4Fe-4S region	7.39	7.28	7.42	7.95	9.29	7.16	9.26	8.31	6.9	7.3	7.41	7.26	7.2	7.22	7.62	7.39	9.49	7.58
Cphy_1826	sulfate ABC transporter, periplasmic sulfate-binding protein	7.88	7.55	7.99	7.74	9.21	7.43	9.02	8.45	7.35	7.73	7.59	7.66	7.53	7.5	7.79	7.62	9.3	7.81
Cphy_1827	sulfate ABC transporter, inner membrane subunit CysT	6.89	6.47	6.4	6.34	8	6.46	7.58	6.96	6.44	6.57	6.37	6.56	6.69	6.33	6.56	6.7	7.75	6.47
Cphy_1828	sulfate ABC transporter, inner membrane subunit	6.51	6.55	7.32	6.89	8.41	6.08	7.44	6.67	6.6	6.4	6.62	6.42	6.69	6.56	6.56	6.58	7.65	6.42
Cphy_1829	sulfate ABC transporter, ATPase subunit	8.17	7.96	7.9	7.58	9.38	7.54	9.14	8.58	7.9	8.18	8	7.86	7.71	7.67	8.17	7.67	9.63	7.92
Cphy_1830	fumarate reductase/succinate dehydrogenase flavoprotein domain protein	8.58	8.26	7.72	8.19	9.75	7.92	9.55	8.74	8.52	8.65	8.25	8.29	8.18	8.23	8.53	8.25	9.56	8.28
Cphy_1831	4Fe-4S ferredoxin iron-sulfur binding domain protein	7.06	7.36	7.3	7.04	8.32	6.88	8.21	7.24	7.18	7.42	7.13	7.12	7.25	7.08	7.31	7.2	7.46	7.02
Cphy_1832	sulfate adenylyltransferase, small subunit	8.26	8.04	7.87	8.38	9.58	7.77	8.79	8.33	8.28	8.26	8.2	8.08	8.22	8.02	8.33	8.12	9.14	8.05
Cphy_1833	sulfate adenylyltransferase, large subunit	7.85	7.77	7.55	7.73	8.69	7.55	9.11	8.1	8.23	8.17	7.38	7.55	7.95	7.94	7.81	8.12	8.81	7.87
Cphy_1834	hypothetical protein	9.63	9.51	9.82	10.21	9.85	9.35	10.19	10.09	9.77	9.19	9.55	9.39	9.62	9.63	9.5	9.86	10.18	10.31
Cphy_1835	putative ABC-2 type transport system permease protein	9.33	9.62	10.13	10.77	10.35	9.34	9.77	10.06	9.37	9.34	9.29	9.34	9.51	9.46	9.67	9.64	9.59	9.71
Cphy_1836	ABC transporter related	9.73	9.65	10.53	10.77	9.49	9.27	9.39	10.07	9.36	9.32	9.45	9.26	9.63	9.45	9.6	9.65	9.26	9.78
Cphy_1837	transcriptional regulator, TetR family	9.3	8.94	9.56	10	8.75	8.63	8.95	9.05	8.92	8.73	8.82	8.63	8.74	8.46	9.04	8.73	9.04	9.17
Cphy_1838	transcriptional regulator, TetR family	8.26	8.17	8.61	8.64	8.4	7.69	8.51	8.23	7.87	7.57	7.84	7.55	7.92	7.7	8.24	8.03	8.67	8.32
Cphy_1839	hypothetical protein	8.24	7.93	8.62	8.7	8.24	7.58	8.48	8.09	7.86	7.5	7.41	7.36	8.06	7.86	7.9	8.24	8.31	8.35
Cphy_1840	Multimeric flavodoxin WrbA-like protein	9.33	9.02	8.37	8.61	9.75	8.26	9.75	8.88	8.75	8.74	8.59	8.74	8.92	8.63	9.07	8.97	9.79	9.08
Cphy_1841	hypothetical protein	8.51	8.63	8.23	7.81	8.39	7.79	8.24	8.09	8.29	8.06	8.07	7.8	8.29	8.12	8.09	8.41	8.38	8.53
Cphy_1842	GCN5-related N-acetyltransferase	9.38	8.95	7.99	7.74	9.28	9.2	9.18	9.51	9.03	8.94	8.97	8.89	8.8	8.7	8.89	8.86	9.6	8.95
Cphy_1843	protein of unknown function DUF402	7.99	7.88	6.58	6.95	8.18	7.78	7.47	7.74	7.69	7.62	7.78	7.67	7.52	7.4	7.6	7.92	8.03	7.45
Cphy_1844	transcriptional regulator, MarR family	8.02	8.18	6.99	6.36	8.66	9.23	7.59	7.81	8.28	8.38	7.8	7.94	8.34	8.35	9.26	8.44	8.34	8.22
Cphy_1845	Pirin domain protein	9.11	9.26	8.7	8.91	10.14	9.9	8.42	8.78	9.65	9.64	9.06	9.07	9.78	9.73	10.04	9.71	9.34	9.36
Cphy_1846	hypothetical protein	9.32	9.55	11.04	11.21	10.37	9.98	9.62	9.99	9.63	9.63	9.71	9.57	9.69	9.76	9.92	10	10	10.4
Cphy_1847	polysaccharide deacetylase	10.86	11.53	7.9	7.37	10.11	9.81	8.92	8.53	13.12	13.15	10.66	10.68	12.85	12.77	11.19	12.87	9.99	9.19
Cphy_1848	transcriptional regulator, MerR family	7.16	7.07	6.01	5.92	7.65	6.34	7.75	7.02	8.17	7.86	6.44	6.66	7.59	7.56	6.98	7.58	8.25	6.38
Cphy_1849	hypothetical protein	7.11	7.19	6.24	5.94	7.83	6.43	7.33	7.27	7.4	7.56	7.22	7.22	6.93	7.21	6.62	6.82	8.24	6.38
Cphy_1850	transcriptional regulator, HxlR family	9.63	9.65	8.43	8.55	8.93	8.87	8.78	9.2	9.46	9.25	9.49	9.33	9.23	9.08	8.85	9.23	8.94	8.89
Cphy_1851	cytochrome c biogenesis protein transmembrane region	9.09	9.51	9.17	8.95	8.84	9.14	8.29	8.81	9.2	8.96	9.22	9.16	9.09	9.18	8.8	9.16	8.44	8.68
Cphy_1852	Glyoxalase/bleomycin resistance protein/dioxygenase	12.04	11.82	10.96	11.29	10.88	11.18	10.62	11.16	11.65	11.19	12.1	11.8	11.8	11.65	11.15	11.63	10.56	10.71
Cphy_1853	hypothetical protein	9	8.7	12.06	11.68	8.81	9.47	8.71	9.08	8.31	8.18	8.35	8.18	8.84	8.71	9.42	8.55	8.61	9.64
Cphy_1854	hypothetical protein	9.83	9.54	11.84	11.69	10.19	10.36	10.26	10.07	9.13	9.14	8.94	9.06	9.78	9.56	10.18	9.57	10.21	10.47
Cphy_1855	hypothetical protein	9.44	8.96	10.62	10.67	9.17	9.01	8.76	9.01	8.77	8.4	8.33	8.54	8.94	8.57	9.49	8.86	8.8	9.52
Cphy_1856	transcriptional regulator, TetR family	10.68	10.18	12.4	12.16	10.35	10.62	10.91	10.46	9.96	9.16	10.38	9.92	10.62	10.18	10.36	10.27	10.47	10.85
Cphy_1857	ABC transporter related	8.89	9.37	9.67	9.62	8.72	10.2	8.38	8.3	9.42	9.58	9.26	9.2	9.04	9.06	9.08	8.93	8.44	8.51
Cphy_1858	hypothetical protein	9.72	10.19	11.15	11.68	11.23	11.42	10.8	10.73	9.77	10.21	10.11	10.09	10.24	10.2	10.43	10.57	10.53	10.41
Cphy_1859	transcriptional regulator, XRE family	9.76	9.71	10.61	10.95	10.6	10.94	9.87	10.42	9.72	9.79	9.77	9.79	9.81	9.71	10.11	10.22	9.66	10
Cphy_1860	hypothetical protein	10.12	10.28	11.8	12.03	10.62	11.2	10.6	10.83	10.21	10.31	10.36	10.27	10.49	10.44	10.56	10.77	9.76	10.57
Cphy_1861	two component transcriptional regulator, winged helix family	8.52	8.92	9.87	9.7	8.53	9.55	8.46	9.27	8.8	8.79	8.58	8.51	8.89	8.82	8.95	9.23	8.53	9.2
Cphy_1862	integral membrane sensor signal transduction histidine kinase	9.57	9.47	10.06	9.99	9.42	10.32	10.05	10.15	9.47	9.59	9.4	9.4	9.73	9.63	9.83	9.89	9.56	10.01
Cphy_1863	CDP-alcohol phosphatidyltransferase	9.32	9.25	10.53	10.28	10.22	10.11	9.29	9.96	9.49	9.3	9.24	9.12	9.47	9.38	9.82	9.71	9.44	9.91
Cphy_1864	transcriptional regulator, TetR family	8.35	8.12	8.3	7.91	8.23	7.95	8.19	8.04	8.11	7.71	7.67	7.68	8.02	7.9	7.6	8.03	8.66	7.87
Cphy_1865	NADPH-dependent FMN reductase	7.94	7.68	7.4	7.21	8.21	7.71	7.93	7.66	7.84	7.44	7.35	7.5	7.87	7.69	7.62	7.75	8.62	7.8
Cphy_1866	hypothetical protein	9.33	9.06	8.08	8.14	9.28	8.83	9.26	9.48	8.98	8.91	8.93	8.87	8.98	8.7	8.88	8.8	9.23	8.98
Cphy_1867	hypothetical protein	12.12	12.28	11.86	11.92	11.89	11.93	11.91	12.28	11.79	11.56	12.23	12.2	11.9	12.08	11.85	12.07	12.04	12.06
Cphy_1868	FAD-dependent pyridine nucleotide-disulphide oxidoreductase	9.45	8.32	10.21	9.94	11.12	10.37	8.66	8.33	9.77	9.34	8.1	8.3	9.95	10.03	8.69	8.64	9.2	8.9
Cphy_1869	Rhodanese domain protein	7.73	6.61	8.98	7.75	8.98	8.76	6.92	6.31	8.18	7.67	6.73	6.72	8.53	8.5	7.19	6.96	7.27	7.34
Cphy_1870	hypothetical protein	9.86	9.77	9.69	9.75	10.08	9.72	9.2	9.86	10.05	9.42	9.14	9.4	10.22	10.15	9.97	10.48	9.79	10.81
Cphy_1871	metallophosphoesterase	9.74	9.84	9.17	8.44	9.38	9.42	8.71	9.45	9.8	9.45	9.59	9.47	9.88	9.75	9.9	10.11	9.89	10.33
Cphy_1872	Putative homoserine kinase type II (protein kinase fold)-like protein	10.17	10.25	10.42	9.89	10.36	10.41	9.53	10.26	10.23	9.93	10.04	9.91	10.6	10.52	10.5	10.79	10.95	11.09
Cphy_1873	Carbohydrate binding family 6	7.53	7.24	7.87	8.52	8.79	7.85	8.86	8.45	7.48	7.48	6.99	7.19	7.75	7.72	7.9	7.66	9.12	8.33
Cphy_1874	Kojibiose phosphorylase	7.34	7.4	7.5	7.16	8.59	7.32	8.08	7.89	8.14	8.01	7.45	7.4	8.17	7.76	7.91	7.67	8.63	7.6
Cphy_1875	beta-phosphoglucomutase	7.26	6.82	6.8	7.1	7.86	6.67	7.8	7.17	7.72	7.46	6.71	6.76	7.73	7.21	7.37	7.33	8.02	7.28
Cphy_1876	transcriptional regulator, LacI family	6.46	6.38	6.41	7.22	8.81	6.69	8.15	7.87	6.73	6.61	6.27	6.45	6.45	6.66	6.51	6.59	9.14	6.85
Cphy_1877	glycoside hydrolase family 31	7.9	7.72	8.59	8.22	9.95	7.54	9.59	8.72	7.69	7.9	7.93	7.71	8.08	8	7.85	7.87	9.35	8.02
Cphy_1878	methyl-accepting chemotaxis sensory transducer	7.91	8.03	8.55	8.3	9.12	8.49	9.32	8.58	8.01	7.77	7.88	8.06	8.17	8.13	8.37	8.23	9.33	8.68
Cphy_1879	extracellular solute-binding protein family 1	10.14	10.45	10.67	11.14	10.33	10.54	10.01	10.72	10.58	10.71	10.55	10.58	10.62	10.71	10.84	10.86	10.74	10.94
Cphy_1880	Fructose-bisphosphate aldolase	9.1	9.15	8.58	8.46	9.44	9.7	9.28	9.81	8.89	9.15	9.15	9.23	9.11	9.05	9.32	9.28	9.77	9.35
Cphy_1881	binding-protein-dependent transport systems inner membrane component	8.4	8.52	8.9	9.35	8.66	8.98	8.46	9.11	8.52	8.59	8.47	8.59	8.51	8.47	8.93	8.72	8.71	9.06
Cphy_1882	Parallel beta-helix repeat	8.57	8.66	8.31	8.21	9.13	8.53	9.22	9.3	8.4	8.6	8.44	8.53	8.79	8.78	8.84	8.93	9.25	9.08
Cphy_1883	transcriptional regulator, LacI family	10.95	11.07	10.91	10.56	10.85	10.5	11.02	10.95	10.83	10.24	10.92	10.64	11.17	11.12	10.59	11.17	10.7	11.02
Cphy_1884	dihydrouridine synthase DuS	10.79	11.1	10.37	9.88	10.14	10.38	10.36	10.66	10.63	10.37	10.78	10.61	10.94	10.85	10.42	10.98	10.2	10.63
Cphy_1885	hypothetical protein	9.98	9.87	9.32	9.46	10.25	9.47	9.22	9.49	9.78	9.93	9.74	9.67	9.89	9.89	9.42	9.92	9.48	9.72
Cphy_1886	Peptidoglycan-binding domain 1 protein	13.15	13.58	14	13.78	13.32	13.73	13.14	13.35	13.27	13.44	13.43	13.67	13.68	13.99	13.35	13.63	13.34	13.25
Cphy_1887	hypothetical protein	9.08	9.56	8.05	8.19	8.86	8.6	9.35	8.66	10.7	10.08	9.18	9.07	10.8	10.46	8.97	10.36	9.45	8.38
Cphy_1888	hypothetical protein	8.42	8.63	10.77	10.67	10.08	10.75	10.64	11.27	9.25	8.98	8.76	8.67	10.12	10.02	10.69	10.76	11.86	12.12
Cphy_1889	Ig domain protein group 2 domain protein	9.28	9.65	11.82	11.9	11.3	12.11	10.28	10.57	10.49	10.45	9.55	9.45	10.64	10.81	11.29	10.57	10.81	11.19
Cphy_1890	hypothetical protein	9.08	9.55	7.49	6.5	8.79	7.97	8.53	7.77	11.41	10.73	8.96	8.75	11.52	11.31	9.19	10.86	9.06	8.29
Cphy_1891	PT repeat-containing protein	9.13	9.79	7.48	7.35	8.66	8.43	8.12	7.71	11.56	11.3	8.91	9.11	11.76	11.69	9.21	11.23	8.69	7.99
Cphy_1892	Monogalactosyldiacylglycerol synthase	10.53	10.68	10.92	10.95	10.16	10.23	10.45	10.95	10.75	10.38	10.61	10.47	11.08	10.93	10.57	11.01	10.9	11.31
Cphy_1893	protein of unknown function DUF205	9.89	10.27	9.64	9.84	9.36	9.68	9.67	10.35	9.81	9.71	10.01	10.1	10.02	10.16	9.91	10.36	9.54	10.17
Cphy_1894	cyclase family protein	12.51	12.46	11.98	11.84	12.23	12.49	12.46	12.46	12.22	12.02	12.58	12.42	12.25	12.24	12.28	12.42	12.35	12.49
Cphy_1895	hemerythrin-like metal-binding protein	10.94	10.61	10.38	10.47	10.14	10.95	10.01	10.74	10.52	10.41	10.86	10.81	10.5	10.45	10.76	10.69	10.52	10.95
Cphy_1896	FAD dependent oxidoreductase	10.97	11	11.69	11.97	11.29	10.57	10.33	10.64	11.06	10.83	10.78	10.71	11.23	11.15	11.4	11.28	11.88	12.12
Cphy_1897	hypothetical protein	10.29	10.5	11.19	11.65	10.38	9.95	9.85	10.08	10.51	10.28	10.4	10.23	10.7	10.59	10.76	10.84	11.12	11.57
Cphy_1898	hypothetical protein	9.97	10.1	10.75	11.51	10	9.6	9.13	9.66	10.15	9.99	10.05	9.86	10.32	10.39	10.43	10.51	10.51	11.23
Cphy_1899	4Fe-4S ferredoxin iron-sulfur binding domain protein	10.1	10.25	11.14	11.58	10.08	9.95	9.71	10.07	10.32	10.14	10.25	10.09	10.58	10.52	10.8	10.74	10.83	11.32
Cphy_1900	Phosphoglycerate mutase	9.45	8.83	9.51	10.43	9.24	10.84	8.9	8.08	8.18	7.52	10.02	9.44	9.04	8.97	8.17	8.45	10.84	11.05
Cphy_1901	GCN5-related N-acetyltransferase	10.54	10.2	10.32	9.8	9.73	10.02	9.97	10.17	10.22	9.55	9.9	9.69	10.45	10.29	9.86	10.38	10.24	10.67
Cphy_1902	transcriptional regulator, LysR family	10.02	9.87	9.4	8.92	9.07	9.35	9.44	9.59	9.63	9.19	9.55	9.43	9.72	9.71	9.54	9.81	9.39	9.9
Cphy_1903	Chromate transporter	9.08	8.35	8.11	8.57	9.79	8.84	9.63	8.82	8.42	8.06	8.36	8.51	8.15	8.4	7.7	8.17	8.92	8.21
Cphy_1904	Chromate transporter	8.36	7.92	8.76	8.32	8.29	8.21	8.62	8.38	7.79	7.39	8.22	8.02	7.72	7.78	7.32	7.86	8.44	8.01
Cphy_1905	protein of unknown function DUF1121	10.37	10.6	9.18	8.96	10.17	10.39	10.13	10.32	10.07	10.01	10.04	10.24	10.19	10.12	10.45	10.43	10.66	10.62
Cphy_1906	Domain of unknown function DUF1848	9.54	9.72	9.92	9.34	9.42	10.04	9.56	9.68	9.27	9.51	9.33	9.4	9.6	9.71	9.97	9.9	9.92	10.46
Cphy_1907	major facilitator superfamily MFS_1	9.51	9.76	10.9	11	8.89	9.79	9.76	10.62	9.07	9.18	9.71	9.73	9.79	9.74	9.75	9.82	9.47	10.31
Cphy_1908	membrane protein-like protein	7.69	7.57	9.9	9.21	8.72	8.27	9.49	8.42	7.89	7.67	7.53	7.6	8.95	8.94	9.52	10.99	9.32	9.33
Cphy_1909	hypothetical protein	6.79	6.52	9.53	9.07	8.05	6.47	8.69	7.45	6.48	6.58	6.39	6.33	8.13	8.08	8.22	10.18	8.56	8.3
Cphy_1910	transcriptional regulator, TetR family	10.83	10.31	12.35	12.75	11.8	11.54	11.01	11.28	10.7	10.37	11.25	10.69	11.18	11.06	11.52	11.17	12.13	12.29
Cphy_1911	hypothetical protein	9.43	8.87	7.67	7.4	9.05	8.98	8.86	8.48	8.47	8	8.93	8.78	8.45	8.29	8.39	8.39	9.32	8.31
Cphy_1912	apolipoprotein N-acyltransferase	8.04	8.19	7.79	7.12	8.89	7.57	8.37	7.89	8.72	8.09	7.84	7.83	8.87	8.83	7.51	8.21	8.4	7.19
Cphy_1913	hypothetical protein	10.41	10.01	9.48	9.67	9.95	9.69	9.52	10.61	10.01	9.5	10.01	9.86	10.17	9.97	10.47	10.23	10.1	10.87
Cphy_1914	hypothetical protein	10.02	10.33	9.65	8.36	9.53	9.72	9.75	10.58	9.8	9.43	10.07	10.04	10.14	10.27	10.16	10.31	10.19	10.78
Cphy_1915	transcriptional regulator, AraC family	10.91	10.92	11.02	10.31	10.76	10.78	10.89	11.07	10.55	10.33	10.51	10.74	11	11.09	10.86	11.16	11.02	11.1
Cphy_1916	binding-protein-dependent transport systems inner membrane component	7.01	7.46	7.2	7.63	9.3	7.54	9.04	8.19	6.93	7.19	7.42	7.29	7.11	7.25	7.56	7.39	9.06	7.8
Cphy_1917	binding-protein-dependent transport systems inner membrane component	6.31	5.88	6.4	6.75	7.59	6.46	7.47	7.01	5.83	6.09	6.35	6.21	6.4	6.26	6.56	6.33	7.76	6.88
Cphy_1918	extracellular solute-binding protein family 1	8.7	8.81	8.57	8.17	8.56	8.3	8.13	8.28	8.79	8.83	8.42	8.42	9.07	9.01	9.48	8.98	9.19	9.32
Cphy_1919	glycosyl hydrolase family 88	8.11	8.16	8.44	8.07	8.77	8.44	8.13	7.99	8.78	8.62	7.76	7.8	8.71	8.57	8.76	8.64	8.76	9.07
Cphy_1920	hypothetical protein	8.11	7.88	8.11	8.26	8.39	7.98	8.22	7.92	8.44	8.12	7.65	7.63	8.53	8.37	8.07	8.3	8.7	8.49
Cphy_1921	hypothetical protein	6.74	6.64	5.59	5.67	7.64	6.93	7.33	7.21	7.11	7.13	6.73	6.6	7.12	7.04	6.88	6.91	7.93	6.97
Cphy_1922	ABC transporter related	8.07	8.05	7.86	7.34	8.02	8.68	8.4	7.98	7.48	7.58	7.83	7.66	8.07	8.07	8.16	8.02	8.69	8.02
Cphy_1923	D-isomer specific 2-hydroxyacid dehydrogenase NAD-binding	11.58	12.13	11.53	11.66	11.04	11.44	11.56	11.22	12.02	11.69	11.9	11.64	12.16	12.15	12.44	12.74	12.04	12.35
Cphy_1924	Desulfoferrodoxin ferrous iron-binding region	11.42	11.7	12.14	12.2	10.97	11.24	11.18	11.27	11.36	11.19	11.85	11.53	11.57	11.63	12.14	12.17	12	12.03
Cphy_1925	sodium ion-translocating decarboxylase, beta subunit	10.61	10.66	11.12	11.53	11	10.91	11.26	11.39	10.27	10.12	10.79	10.74	10.56	10.62	10.62	10.65	11.01	10.99
Cphy_1927	H(+)-transporting two-sector ATPase	11.86	11.71	10.54	10.62	10.37	11.32	10.14	10.62	11.57	11.36	11.4	11.4	11.36	11.05	10.42	10.88	10.44	10.82
Cphy_1928	TrkA-N domain protein	11.06	10.95	10.27	9.92	9.57	10.81	8.9	9.98	10.93	10.73	10.67	10.59	10.5	10.27	9.93	10.13	9.59	10.17
Cphy_1929	glycosyltransferase 36	8.74	8.95	11.76	11.99	10.74	10.98	12.1	12.14	10.8	10.45	8.7	8.76	8.94	8.89	8.55	9.26	8.79	9.06
Cphy_1930	toxin secretion/phage lysis holin	8.13	7.71	6.68	7.24	14.74	13.83	9.22	8.24	8.09	8.23	7.76	7.76	8.19	8.17	7.72	7.87	10.45	10.16
Cphy_1931	Argininosuccinate synthase	7.48	7.52	7.75	8.08	8.17	7.25	8.66	8.27	7.42	6.94	7.59	7.88	7.61	7.41	7.29	7.43	8.22	7.98
Cphy_1932	phosphatase	10.46	10.58	11.35	11.41	10.37	10.84	9.72	10.33	10.45	10.48	10.55	10.6	10.89	10.92	11.04	11.16	10.63	10.67
Cphy_1933	maf protein	9.23	9.42	11.1	11.17	9.21	9.78	8.98	9.12	9.62	9.49	9.54	9.4	10.02	10.05	10.33	10.27	9.36	10.32
Cphy_1934	alpha amylase catalytic region	10.97	11.6	11.47	11.79	11.54	11.59	12.28	12.47	11.34	11.63	11.64	11.61	11.7	11.83	12.33	12.02	12.1	12.4
Cphy_1935	sugar (Glycoside-Pentoside-Hexuronide) transporter	10.87	11.76	11.28	11.55	11.21	11.17	11.98	12.31	11.27	11.53	11.37	11.39	11.7	11.73	11.88	11.81	11.92	12.27
Cphy_1936	glycoside hydrolase clan GH-D	10.33	11.42	11.41	11.76	10.3	10.21	11.61	11.73	10.7	11.02	11.07	11.07	11.14	11.18	11.23	11.49	11.47	11.76
Cphy_1937	glycoside hydrolase family 1	10.91	11.48	11.26	11.65	10.79	10.69	11.91	12.08	11.15	11.4	11.18	11.3	11.44	11.4	11.41	11.61	11.59	11.89
Cphy_1938	cold-shock DNA-binding domain protein	9.87	11.72	12.93	12.74	10.84	12.8	9.56	9.72	9.65	11.52	12.06	12.25	10.64	11.17	10.99	10.4	9.4	9.56
Cphy_1939	hypothetical protein	8.58	7.48	7.48	7.14	6.86	6.58	7.16	7.1	7.48	6.2	7.86	7.25	7.12	6.72	6.66	6.67	7.62	7.07
Cphy_1940	SCP-like extracellular	9.85	9.61	10.37	10.01	8.98	9.2	9.04	8.26	10.74	9.92	8.69	9.1	11.43	11.44	9.17	9.8	9.69	9.76
Cphy_1941	phospholipid/glycerol acyltransferase	10.07	10.36	10.63	10.58	10.32	10.76	9.68	10.39	10.23	10.33	10.42	10.39	10.64	10.68	10.63	10.91	10.46	11.32
Cphy_1942	hypothetical protein	9.75	10.15	9.88	9.55	9.76	10.33	9.74	10.15	10.06	10.07	9.78	9.83	10.41	10.46	10.12	10.56	10.18	10.96
Cphy_1943	Chitinase	9.89	10.83	11.14	11.14	10.36	10.63	11.13	11.17	10.65	10.37	10.51	10.43	11.68	11.54	11.03	11.93	11.47	11.9
Cphy_1944	hypothetical protein	5.94	5.98	7.96	8.09	8.77	9.09	7.77	6.51	6.42	6.51	6.2	5.85	6.67	6.81	6.1	6.47	7.37	6.77
Cphy_1945	hypothetical protein	7.83	7.92	8.5	8.96	13.71	13.18	8.15	8.12	8.19	8.16	7.67	7.72	8.28	8.31	8.09	8.13	9.36	9.87
Cphy_1946	hypothetical protein	8.52	8.91	6.74	6.87	11.55	10.91	6.99	6.6	9.31	9.45	7.77	7.76	8.51	8.65	8.35	8.65	8.51	9.19
Cphy_1947	hypothetical protein	5.66	5.76	6.42	6.51	5.2	5.85	6.34	5.81	5.69	4.76	6.04	5.85	5.99	5.83	5.58	5.92	6.06	6.21
Cphy_1948	N-acetyl-gamma-glutamyl-phosphate reductase	6.98	7.17	7.46	6.92	9.05	6.83	8.05	7.67	6.98	7.18	7.31	7.23	7.1	7.01	7.32	6.83	8.61	7.05
Cphy_1949	arginine biosynthesis bifunctional protein ArgJ	7.8	7.6	7.73	8.09	9.16	7.79	8.94	8.23	7.49	7.69	7.81	8.18	7.88	7.64	7.82	7.78	9.33	7.78
Cphy_1950	acetylglutamate kinase	7.63	7.67	7.57	8.18	9.73	7.41	9.01	8.28	7.53	7.57	8.05	8.07	7.9	7.63	8.05	7.89	9.49	8.04
Cphy_1951	acetylornithine and succinylornithine aminotransferase	7.75	7.68	8.17	8.64	8.96	7.57	8.38	7.92	8.43	8.04	7.73	7.69	8.33	8.27	7.85	7.92	8.87	7.69
Cphy_1952	protein of unknown function DUF606	8.72	8.51	7.41	7.39	9.42	7.7	8.45	8.06	10.74	10.1	8.63	8.68	11.37	11.41	9.16	10.44	8.91	8.2
Cphy_1953	competence protein ComEA helix-hairpin-helix repeat protein	12.42	12.57	12.12	12.08	12.72	12.37	12.71	12.95	12.77	12.55	12.43	12.42	12.68	12.62	12.39	12.7	12.8	12.87
Cphy_1954	two component transcriptional regulator, winged helix family	12.13	12.48	12.59	12.29	12.59	12.12	12.52	12.66	12.26	12.38	12.2	12.24	12.27	12.34	12.05	12.47	12.12	12.49
Cphy_1955	integral membrane sensor signal transduction histidine kinase	11.46	11.87	10.37	10	10.81	11.47	11.56	11.97	11.52	11.49	11.56	11.56	11.57	11.48	11.07	11.56	11.02	11.36
Cphy_1956	hypothetical protein	11.76	12.51	11.31	10.74	11.58	12.1	12.19	12.4	11.97	12.37	12.26	12.25	12	11.99	11.92	12.03	11.5	11.7
Cphy_1957	DNA internalization-related competence protein ComEC/Rec2	7.43	7.63	6.66	7.18	7.9	8.59	8.05	7.66	7.36	7.57	7.49	7.46	7.38	7.45	7.13	7.51	7.95	7.36
Cphy_1958	Mg2 transporter protein CorA family protein	9.27	8.78	9.1	8.73	7.92	9.53	8.18	8.67	8.71	8.25	9.18	9.01	9.07	8.92	8.7	9.14	8.69	9.02
Cphy_1959	hypothetical protein	11.41	11.73	12.36	12.34	11.76	12.28	10.61	11.16	11.02	11.27	11.5	11.72	11.34	11.58	11.19	11.33	11.36	11.58
Cphy_1960	CDP-alcohol phosphatidyltransferase	11.23	11.66	12.21	12.36	11.76	12.08	10.15	11.04	10.92	11.29	11.62	11.8	11.12	11.5	11.17	11.33	11.14	11.37
Cphy_1961	phosphatidylserine decarboxylase-related	10.02	10.19	10.23	10.12	9.2	11.12	8.62	9.48	9.23	9.63	10.02	10.24	9.63	9.83	9.35	9.85	9.15	9.6
Cphy_1962	DNA polymerase III, delta subunit	10.06	10.23	10.69	10.28	9.73	11.45	9.07	9.78	9.45	9.93	10.31	10.44	9.65	9.99	10.01	9.73	9.47	9.7
Cphy_1963	transcriptional regulator, PadR-like family	8.25	8.54	9.32	8.39	8.83	9.8	8.05	8.65	8.77	9.45	8.52	8.68	8.79	8.94	9.97	8.69	8.71	8.72
Cphy_1964	hypothetical protein	9.26	9.43	10.18	9.51	10.49	10.64	9.34	9.77	10.12	10.43	9.47	9.56	9.89	10.23	10.97	9.78	9.47	9.79
Cphy_1965	membrane protein-like protein	8.81	8.68	10.16	9.98	9.91	9.88	8.97	9.4	9.52	9.77	8.88	9.01	9.48	9.64	10.48	9.32	9.41	9.63
Cphy_1966	Methyltransferase type 11	9.37	9.83	11.01	11.05	9.03	9.02	10.05	10.1	9.6	9.16	9.6	9.41	9.78	9.92	9.48	9.99	9.02	9.87
Cphy_1967	transcriptional regulator, XRE family	8.47	8.5	9.76	10.06	8.9	9.22	7.33	7.59	8.46	8.27	8.79	8.52	8.53	8.57	8.54	8.66	7.82	8.6
Cphy_1968	von Willebrand factor type A	11.31	11.61	11.29	11.46	11.41	11.66	11.61	11.65	11.41	11.31	11.27	11.41	11.46	11.7	11.52	11.73	11.5	11.61
Cphy_1969	hypothetical protein	12.48	12.41	11.17	11.31	12.22	12.34	12.2	12.49	12.22	12.2	11.98	12.3	12.13	12.22	12.34	12.22	12.28	12.28
Cphy_1970	hypothetical protein	11.65	11.89	11.04	10.91	11.09	11.59	11.5	11.96	11.29	11.56	11.48	11.68	11.54	11.79	11.82	11.66	11.53	11.64
Cphy_1971	toxic anion resistance family protein	11.53	11.86	11	11.03	11.49	11.85	11.8	12.33	11.44	11.61	11.72	11.85	11.69	11.98	12.07	11.92	11.89	12.06
Cphy_1972	protein of unknown function DUF362	7.39	7.62	7.7	7.21	8.49	7.75	8.41	7.97	8.69	8.01	7.64	7.58	9.06	8.86	8	8.31	8.17	7.62
Cphy_1973	ThiJ/PfpI domain protein	10.52	10.11	8.75	9.09	10.39	10.56	9.39	10.38	10.11	9.64	10.1	10.2	10.03	10.12	10.22	10.07	10.12	10.16
Cphy_1974	nitroreductase	9.31	9.55	9.6	9.89	9.52	10.13	8.86	9.51	9.08	9.26	9.58	9.49	9.07	9.2	9.75	9.48	9.4	9.39
Cphy_1975	Ig domain protein group 2 domain protein	10.93	11.01	11.71	11.72	10.36	10.99	10.91	11.15	10.4	10.33	11.18	11.18	10.71	10.87	10.85	10.98	10.96	11.29
Cphy_1976	methyl-accepting chemotaxis sensory transducer	9.42	9.24	10.52	10.79	11.09	10.71	12.4	12.61	10.71	11.04	9.35	9.61	10.02	10.12	9.93	9.76	8.16	8.51
Cphy_1977	ABC transporter related	7.26	7.2	7.62	7.57	9.43	7.72	9.78	8.67	7.12	7.24	7.78	7.33	7.31	7.36	7.76	7.41	9.84	7.41
Cphy_1978	protein of unknown function DUF214	6.72	6.56	6.55	6.61	7.92	7.23	8.39	7.73	6.87	6.76	6.52	6.54	7.04	7.08	7.09	7.22	8	6.99
Cphy_1979	transcriptional regulator, MarR family	7.29	7.19	7.11	8.22	7.67	7.84	8.16	7.72	7.16	6.94	6.96	7.14	7.5	7.56	7.33	7.51	8.23	7.53
Cphy_1980	ABC transporter related	9.26	9.1	9.78	9.52	9.9	9.46	9.87	9.61	9.07	8.97	9.18	8.98	9.5	9.38	9.37	9.39	9.94	9.59
Cphy_1981	5'-nucleotidase	9.77	9.84	10.29	10.77	9.96	10.3	9.29	9.96	9.71	9.22	9.9	9.89	9.95	10.06	9.39	10.02	9.73	10.18
Cphy_1982	hypothetical protein	6.63	6.4	8.91	9.21	7.98	6.77	8.42	7.34	6.17	6.3	6.58	6.71	6.35	6.38	6.78	6.77	8.04	7.65
Cphy_1983	hypothetical protein	6.43	6.3	8.74	8.43	7.24	7.29	7.57	7.06	6.93	6.36	6.42	6.37	6.77	6.46	6.76	6.71	8.15	7.54
Cphy_1984	ABC transporter related	7.37	7.11	8.66	8.38	7.66	8.11	8.08	7.62	7.3	7.33	7.06	7.31	7.47	7.39	7.6	7.68	8.57	8.4
Cphy_1985	hypothetical protein	7.05	6.5	7.9	7.89	7.79	7.61	7.28	7.24	6.89	6.77	6.5	6.72	7.06	6.89	7.08	7.16	8.18	7.79
Cphy_1986	two component transcriptional regulator, winged helix family	8.02	7.13	6.87	7.08	7.13	7.45	6.83	7.45	7.89	7.45	7.23	6.96	7.86	7.58	7.53	7.74	7.65	7.76
Cphy_1987	integral membrane sensor signal transduction histidine kinase	8.37	8.13	7.21	7.19	7.88	8.24	7.65	8.13	8.41	8.11	8	7.81	8.55	8.41	8.19	8.52	8.1	8.46
Cphy_1988	hypothetical protein	10.84	11.01	10.96	10.75	11.46	11.52	10.75	10.85	10.92	10.9	10.84	10.92	11.02	11.2	10.98	11.22	11.41	11.32
Cphy_1989	hypothetical protein	10.81	10.91	9.72	8.45	11.08	11.17	10.3	10.61	10.64	10.73	10.65	10.84	10.62	10.68	10.96	10.89	10.81	11.1
Cphy_1990	hypothetical protein	10.37	10.49	9.42	8.6	10.2	10.75	9.54	10.29	10.49	10.43	10.19	10.28	10.47	10.58	10.33	10.62	10.4	10.66
Cphy_1991	hypothetical protein	10.97	10.89	9.72	9.9	10.89	11.09	10.08	10.59	11.07	10.9	10.53	10.66	11.01	10.87	10.9	11.05	10.97	11.13
Cphy_1992	hypothetical protein	11.28	11.44	10.09	9.86	11.78	11.72	10.86	11.12	11.38	11.43	10.97	11.18	11.44	11.38	11.24	11.66	11.46	11.62
Cphy_1993	hypothetical protein	9.74	10.24	9.01	8.68	9.69	10.37	8.76	9.67	10	10.24	9.76	10.03	10.14	10.09	9.97	10.25	9.84	10.47
Cphy_1994	Radical SAM domain protein	10.19	10.61	9.67	9.28	10.67	10.89	10.12	10.19	10.52	10.67	10.05	10.38	10.85	10.79	10.26	10.91	10.7	10.92
Cphy_1995	hypothetical protein	9.68	10.28	9.35	9.22	9.61	10.35	8.64	9.51	10.14	10.48	9.79	9.96	10.2	10.16	9.93	10.45	9.14	10.13
Cphy_1996	binding-protein-dependent transport systems inner membrane component	9.57	10.07	10.7	10.88	10.85	10.83	9.18	9.43	9.52	9.79	9.81	10.02	9.99	10.08	10.5	10.24	11.13	11.15
Cphy_1997	binding-protein-dependent transport systems inner membrane component	8.94	9.51	10.94	10.77	9.88	9.71	8.51	8.86	8.95	9.13	9.17	9.28	9.29	9.32	9.88	9.68	9.98	10.71
Cphy_1998	oligopeptide/dipeptide ABC transporter, ATPase subunit	9.06	9.7	10.35	10.41	9.63	10.08	8.48	9.34	9.33	9.44	9.39	9.51	9.92	9.88	10.15	10.15	10.38	10.99
Cphy_1999	oligopeptide/dipeptide ABC transporter, ATPase subunit	9.96	10.09	9.81	10.08	10.45	10.21	9.32	9.89	10.12	10.1	9.87	9.9	10.44	10.31	10.61	10.72	11.34	11.51
Cphy_2000	extracellular solute-binding protein family 5	10.17	10.68	11.35	11.55	11.29	10.86	10.3	10.45	10.51	10.73	10.86	10.69	11.02	10.99	11.66	11.37	12.06	12.18
Cphy_2001	DEAD/DEAH box helicase domain protein	10.84	10.49	9.49	9.06	9.84	10.56	9.59	10	10.16	9.39	10.44	10.32	10.2	10.16	9.47	10.19	9.49	9.81
Cphy_2002	YCII-related	8.54	8.43	10.25	10.68	7.94	9.2	7.48	8.59	8.41	8.34	9.29	8.75	9.06	8.78	9.04	8.87	8.84	9.87
Cphy_2003	NLP/P60 protein	8.84	8.31	8.69	9.03	8.49	8.01	8.61	7.87	8.15	7.37	7.89	8.09	8.95	8.94	7.9	8.18	8.77	8.51
Cphy_2004	hypothetical protein	8.53	8.64	8.81	8.63	8.69	9.85	8.13	8.94	8.94	8.79	8.58	8.65	9.03	8.95	8.93	9.13	8.89	9.49
Cphy_2005	large conductance mechanosensitive channel protein	10.6	10.66	11.26	11.29	10.06	10.85	11.46	11.9	10.24	10.29	11.18	11.08	10.31	10.37	10.28	10.3	10.33	10.62
Cphy_2006	DEAD/DEAH box helicase domain protein	9.91	9.82	9.58	9.72	10.19	10.23	9.43	9.77	9.62	9.45	9.82	9.65	9.99	9.9	9.68	9.93	9.97	9.98
Cphy_2007	two component transcriptional regulator, AraC family	9.85	10.01	8.4	8.16	9.95	9.85	10	9.99	9.79	9.49	9.26	9.37	10.08	9.85	9.93	9.99	10.68	10.64
Cphy_2008	multi-sensor signal transduction histidine kinase	9.29	9.77	8.09	8.33	10.2	9.75	9.46	9.53	9.64	9.63	9.08	9.3	9.76	9.61	9.93	9.75	10.05	10.14
Cphy_2009	periplasmic binding protein/LacI transcriptional regulator	9.05	9.11	8.46	8.48	9.83	9.36	9.32	9.23	9.16	9.22	8.81	8.89	9.28	9.16	9.68	9.4	9.74	9.83
Cphy_2010	ABC transporter related	7.46	7.29	7.68	8.22	8.67	7.37	9.23	9.43	6.78	6.81	7.49	7.49	8.3	8.32	7.69	7.53	9.07	7.44
Cphy_2011	Monosaccharide-transporting ATPase	7.15	6.85	8.49	8.75	8.47	7.32	8.49	9.46	6.65	6.76	6.6	7	8.4	8.77	7.15	7.48	8.3	7.28
Cphy_2012	periplasmic binding protein/LacI transcriptional regulator	8.26	8.21	10.87	11.13	8.87	8.27	9.24	10.32	7.65	7.65	8.34	8.23	9.91	10.22	8.82	8.82	8.86	8.79
Cphy_2013	proteinase inhibitor I4 serpin	8.8	8.85	12	11.42	10	10.04	8.65	8.73	9.47	9.48	9.28	9.09	10.18	10.38	11.02	10.81	13.19	13.25
Cphy_2014	proteinase inhibitor I4 serpin	9.09	9.12	12.08	11.8	9.99	10.32	8.47	8.95	9.66	9.52	9.18	9.35	10.47	10.6	11.04	10.98	13.16	13.25
Cphy_2015	hypothetical protein	11.48	11.72	11.47	11.24	11.92	11.95	11.23	11.69	11.37	11.1	11.52	11.39	11.66	11.73	11.64	11.86	11.87	12.07
Cphy_2016	hypothetical protein	11.31	11.75	11.58	11.13	11.51	11.52	10.43	11.34	11.14	11.15	11.71	11.64	11.31	11.46	11.91	11.56	11.57	11.97
Cphy_2017	hypothetical protein	11.72	12.12	12.03	11.55	11.99	12.12	11.76	12.06	11.43	11.42	12.04	12	11.78	11.93	12.07	11.94	12.18	12.36
Cphy_2018	transcriptional regulator, PadR-like family	8.79	9.31	8.61	8.28	8.55	10.32	8.04	8.43	8.31	8.65	8.96	9.25	8.46	8.66	8.41	8.55	8.55	8.49
Cphy_2019	GAF domain protein	9.4	9.74	8.73	8.56	9.4	10.76	8.72	9	8.86	9.15	9.29	9.63	8.65	8.99	9.01	8.74	9.23	8.83
Cphy_2020	ABC transporter related	9.47	8.86	7.82	7.98	10.2	10.26	8.72	9.14	8.92	8.97	8.58	8.81	9.01	9	8.8	8.96	9.28	9.19
Cphy_2021	hypothetical protein	10.75	10.34	11.03	10.67	11.38	11.39	9.77	10.49	10.61	10.13	10.36	10.26	10.67	10.56	10.64	10.81	10.78	11.41
Cphy_2022	8-oxoguanine DNA glycosylase domain protein	10.69	10.8	11.82	11.56	11.54	11.49	10.26	10.89	10.6	10.54	10.98	10.82	10.86	10.83	11.05	11.02	11.23	11.62
Cphy_2023	band 7 protein	10.31	10.94	7.94	8.3	9.27	8.92	9.4	8.41	12.39	12.3	10.39	10.12	12.47	12.2	11.07	12.11	9.8	9.7
Cphy_2024	hypothetical protein	10.8	10.81	9.7	10.19	10.86	11.04	10.51	11.17	10.97	10.71	10.48	10.59	10.92	10.86	10.64	11.05	10.83	11.11
Cphy_2025	glycoside hydrolase family 2 TIM barrel	10.21	10.3	9.28	9.73	10.06	10.21	10.23	10.77	10.24	10.1	10.02	10.22	10.2	10.27	9.98	10.26	9.98	10.11
Cphy_2026	glycoside hydrolase family 42 domain 5 loop region	11.46	11.72	10.91	10.94	11.34	11.31	11.86	12.13	11.44	11.44	11.32	11.55	11.51	11.7	11.46	11.62	11.68	11.92
Cphy_2027	aldo/keto reductase	11.34	11.75	10.93	10.84	11.78	11.41	11.55	12.12	11.55	11.72	11.46	11.57	11.67	11.76	11.54	11.83	11.7	12.02
Cphy_2028	glycoside hydrolase family 43	10.95	11.38	11.12	11.02	11.42	11.16	11.26	11.89	11.06	11.23	11.1	11.18	11.36	11.45	11.38	11.46	11.5	11.82
Cphy_2029	hypothetical protein	11.78	12.03	11.3	11.23	12.18	11.95	12.13	12.51	11.82	11.86	11.86	11.86	12.03	12.05	12.32	12.14	12.38	12.51
Cphy_2030	transcriptional regulator, DeoR family	9.42	9.19	8.65	9.01	9.46	9.44	9.32	8.81	8.35	8.54	9.27	8.95	8.77	8.62	8.67	8.46	9.37	8.7
Cphy_2031	class II aldolase/adducin family protein	9.21	8.83	8.25	8.03	8.94	8.84	8.68	8.25	8.34	8.01	8.89	8.46	8.4	8.39	8.36	8.42	8.85	8.34
Cphy_2032	inosine guanosine and xanthosine phosphorylase family	9.3	8.84	8.25	8.3	8.93	8.95	8.57	8.09	8.34	7.99	8.81	8.57	8.68	8.69	8.57	8.54	8.99	8.6
Cphy_2033	translation initiation factor, aIF-2BI family	9.71	9.42	8.45	8.74	9.09	9.06	8.9	8.55	9.06	8.57	9.03	8.98	9.14	9.03	8.95	9.02	9.32	9.1
Cphy_2034	basic membrane lipoprotein	8.95	9.01	9.13	8.83	8.51	8.66	8.94	8.22	9	8.74	8.77	8.56	9.21	9.31	8.82	8.91	8.61	8.7
Cphy_2035	ABC transporter related	9.35	8.74	7.83	8.34	8.94	8.39	9.05	8.34	8.73	8.46	8.48	8.5	8.85	8.74	8.44	8.69	9.16	8.44
Cphy_2036	inner-membrane translocator	8.88	8.7	8.52	8.93	9.24	8.87	8.91	8.37	8.62	8.45	8.45	8.42	8.85	8.64	8.37	8.6	8.86	8.47
Cphy_2037	inner-membrane translocator	8.18	8.23	9.03	9	7.95	8.33	7.72	7.63	8.18	8.05	8	7.83	8.44	8.53	7.73	8.21	7.65	8.14
[truncated: 1,874 more rows]

## Sheet: Average values and standard dev
		Averages										Standard deviations
NCBI Locus	NCBI Product	Glucose	Brachypodium	Cellulose	Xylan	Pectin	Cellobiose	Galactose	Mannose	Xylose	Arabinose	Glucose	Brachypodium	Cellulose	Xylan	Pectin	Cellobiose	Galactose	Mannose	Xylose	Arabinose
Cphy_0003	RNA-binding S4 domain protein	11.205	10.235	11.155	11.195	10.58	10.905	11.06	10.455	10.715	9.99	0.233345	0.579828	0.0212132	0.205061	0.869741	1.11016	0.537401	0.212132	0.346482	0.0989949
Cphy_0004	DNA replication and repair protein RecF	12.4	10.825	12.38	12.295	12.19	12.2	12.245	11.795	11.695	11.185	0.0141421	1.04652	0.120208	0.86267	0.59397	0.53033	0.19799	0.13435	0.0848528	0.176777
Cphy_0005	DNA gyrase, B subunit	13.095	12.095	13.105	12.995	13.11	13.035	12.86	12.745	12.815	12.46	0.176777	0.657609	0.0777817	0.480833	0.388909	0.304056	0.226274	0.219203	0.106066	0.282843
Cphy_0006	DNA gyrase, A subunit	12.64	11.84	12.725	12.635	12.895	12.63	12.57	12.475	12.53	12.125	0.0424264	0.601041	0.0282843	0.410122	0.403051	0.162635	0.162635	0.410122	0.282843	0.318198
Cphy_0007	hydro-lyase, Fe-S type, tartrate/fumarate subfamily, alpha subunit	11.395	9.995	11.605	11.29	11.54	11.28	11.19	11.105	11.415	11.18	0.00707107	0.86267	0.26163	1.08894	0.360624	0.339411	0.226274	0.417193	0.240416	0.296985
Cphy_0008	hydro-lyase, Fe-S type, tartrate/fumarate subfamily, beta subunit	10.675	9.64	10.955	10.6	11.075	10.615	10.505	10.545	10.84	10.705	0.26163	0.813173	0.0989949	0.735391	0.487904	0.226274	0.13435	0.608112	0.431335	0.431335
Cphy_0009	transcriptional regulator, BadM/Rrf2 family	11.075	10.935	11.8	11.375	11.295	11.045	11.235	11.115	11.325	11.19	0.0919239	0.233345	0.176777	0.410122	0.226274	0.558614	0.176777	0.46669	0.403051	0.0707107
Cphy_0010	O-acetylhomoserine/O-acetylserine sulfhydrylase	10.45	8.63	10.94	10.185	10.455	10.93	10.15	10.765	10.16	9.7	0.183848	1.32229	0.113137	2.22032	1.06066	0.190919	0.00707107	0.551543	0.424264	0.304056
Cphy_0011	cysteine synthase A	11.785	10.76	12.21	11.55	11.75	12.215	11.74	11.955	11.615	11.115	0.0353553	0.806102	0.127279	1.25158	0.579828	0.0494975	0.0282843	0.388909	0.148492	0.212132
Cphy_0013	transaldolase	12.275	11.455	11.36	13.44	12.05	11.755	12.175	11.685	11.68	11.72	0.13435	0.636396	0.247487	0.247487	0.113137	0.381838	0.0989949	0.176777	0.162635	0.388909
Cphy_0014	transketolase	12.41	12.365	11.59	13.57	12.54	11.95	12.415	11.98	12.155	12.06	0.0848528	0.183848	0.219203	0.721249	0.127279	0.601041	0.0141421	0.480833	0.113137	0.296985
Cphy_0015	two component transcriptional regulator, winged helix family	11.01	10.56	11.65	10.765	11.535	11.425	10.925	11.35	12.31	11.555	0.537401	0.0919239	0.0848528	1.28693	1.11723	0.459619	0.0353553	0.0141421	0.219203	0.13435
Cphy_0016	integral membrane sensor signal transduction histidine kinase	9.4	10.365	10.245	9.645	9.99	9.97	9.805	10.01	10.915	9.86	0.183848	0.579828	0.0212132	0.0777817	0.346482	0.0565685	0.0989949	0.127279	0.127279	0.113137
Cphy_0017	ABC transporter related	11.55	12.845	12.285	11.77	10.425	11.87	10.95	11.225	11.125	12.55	0.480833	1.15258	0.00707107	0.53033	0.26163	1.42128	0.0494975	1.00409	0.0848528	0.749533
Cphy_0018	ABC transporter related	12.825	12.995	12.85	12.695	11.355	12.88	12.19	11.98	11.905	13.06	0.445477	0.388909	0.0919239	0.212132	0.311127	1.13844	0.148492	1.14551	0.0141421	0.59397
Cphy_0019	hypothetical protein	8.93	11.545	9.83	8.615	9.61	10.35	9.175	9.735	9.795	9.735	0.226274	1.94454	0.417193	1.27279	0.537401	0.650538	0.452548	0.0989949	0.39598	1.03238
Cphy_0020	RelA/SpoT domain protein	10.61	12.405	12.06	10.31	11.715	12.03	11.01	11.26	11.44	11.515	0.39598	1.21622	0.289914	0.127279	0.0565685	0.233345	0.0777817	0.0282843	0.579828	0.982878
Cphy_0021	RNA binding S1 domain protein	11.88	12.735	12.285	11.905	12.49	12.13	12.045	12.325	12.025	11.96	0.226274	0.784889	0.13435	0.46669	0.431335	0.0848528	0.0282843	0.254558	0.0282843	0.0424264
Cphy_0022	NUDIX hydrolase	10.39	9.635	9.805	10.07	10.18	9.885	10.045	9.675	9.795	10.005	0.480833	0.296985	0.00707107	0.113137	0.00707107	0.304056	0.0848528	0.0212132	0.289914	0.346482
Cphy_0023	hypothetical protein	10.025	9.555	9.785	10.05	10.4	9.515	9.78	9.485	9.27	9.84	0.544472	0.212132	0.304056	0.205061	0.388909	0.841457	0.424264	0.169706	0.487904	0.473762
Cphy_0024	Aspartyl aminopeptidase	10.48	10.355	9.535	10.405	9.9	10.06	10.285	9.95	9.775	9.52	0.296985	0.0353553	0.0494975	0.876812	0.544472	0	0.0282843	0.212132	0.169706	0.296985
Cphy_0025	methionyl-tRNA synthetase	11.27	9.255	9.065	11.14	9.745	10.425	11.285	9.875	9.66	8.735	0.183848	1.31522	0.0353553	0.742462	1.25158	0.226274	0.162635	0.509117	0.219203	0.700036
Cphy_0026	hypothetical protein	8.425	6.095	7.39	6.95	7.91	10.385	9.035	11.22	10.02	8.99	0.615183	1.3435	1.22329	1.78898	0.523259	0.905097	0.551543	2.07182	0.0919239	0.72832
Cphy_0027	hypothetical protein	8.725	6.63	9.015	7.755	9.435	10.155	8.725	10.205	8.93	8.675	0.13435	1.40714	0.0141421	2.36881	1.35057	1.38593	0.827315	1.22329	0.601041	0.72832
Cphy_0029	Methyltransferase type 11	9.145	11.08	9.26	9.37	9.085	9.365	8.99	9.145	8.815	8.97	0.13435	1.32229	0.0424264	1.26572	0	0.0636396	0.120208	0.282843	0.0494975	0.240416
Cphy_0030	hypothetical protein	9.395	10.87	8.735	9.39	8.91	9.545	9.15	9.375	9.085	8.87	0.106066	1.11016	0.0282843	1.98697	0.982878	0.212132	0.311127	0.636396	0.0636396	0.282843
Cphy_0031	hypothetical protein	9.7	9.455	11	9.655	10.215	9.525	9.835	9.915	9.49	9.465	0.0989949	0.367696	0.289914	0.516188	0.86267	1.01823	0.0636396	0.480833	0.0777817	0.233345
Cphy_0032	type II secretion system protein E	7.775	8.22	9.92	7.56	9.465	7.66	7.865	8.605	8.345	8.705	0.304056	0.346482	0.367696	0.947523	0.876812	0.763675	0.00707107	1.48492	0.410122	0.233345
Cphy_0033	Flp pilus assembly protein TadB-like protein	7.62	6.425	10.615	7.485	10.2	7.465	7.735	9.09	8.7	9.245	0.155563	0.92631	0.00707107	2.59508	0.72832	0.502046	0.311127	2.07889	0.601041	0.254558
Cphy_0034	hypothetical protein	8.02	8.505	10.775	7.8	10.41	7.95	8.245	9.215	9.045	9.035	0.155563	0.39598	0.0494975	1.21622	0.72832	0.537401	0.169706	2.03647	0.763675	0.226274
Cphy_0035	hypothetical protein	6.535	5.88	8.975	6.765	8.545	6.845	6.955	7.95	7.92	8.03	0.346482	0.59397	0.608112	1.23744	1.29401	1.00409	0.106066	1.61927	0.72832	0.296985
Cphy_0036	hypothetical protein	7.2	7.62	9.81	7.335	9.445	7.045	7.51	8.59	8.555	8.48	0.0565685	0.381838	0.113137	1.10309	1.00409	0.678823	0.162635	1.84555	0.459619	0.141421
Cphy_0037	hypothetical protein	6.455	6.22	8.575	6.37	8.97	6.045	6.52	7.86	7.41	7.755	0.00707107	0.0777817	0.494975	1.15258	1.52028	0.247487	0.46669	1.99404	0.318198	0.0707107
Cphy_0038	peptidase A24A prepilin type IV	7.39	7.3	9.82	7.24	9.195	7.16	7.45	8.12	8.055	8.245	0.240416	0.141421	0.169706	1.8809	0.0282843	0.438406	0.0212132	1.52028	0.141421	0.141421
Cphy_0039	hypothetical protein	7.45	6.825	9.025	6.86	8.955	6.975	7.285	7.835	7.925	8.31	0.141421	0.289914	0.162635	1.09602	1.08187	0.537401	0.106066	1.40714	0.120208	0.205061
Cphy_0040	FHA domain containing protein	8.035	7.84	9.48	7.955	9.62	7.755	8.195	8.36	8.285	8.985	0.247487	0.00707107	0.0141421	0.848528	0.636396	0.0212132	0.480833	1.18087	0.205061	0.155563
Cphy_0041	glycerol kinase	11.07	10.675	10.555	10.7	10.89	10.955	10.67	10.655	10.615	10.415	0.282843	0.205061	0.13435	0.240416	0.176777	0.0212132	0.254558	0.0989949	0.0353553	0.289914
Cphy_0042	Rhomboid family protein	11.61	10.415	11.065	11.115	11.41	11.475	11.165	11.265	11.11	11.09	0.113137	0.933381	0.289914	0.226274	0.176777	0.0212132	0.268701	0.0777817	0.0212132	0.296985
Cphy_0043	hypothetical protein	12.565	10.95	11.95	12.335	12.14	12.4	12.245	12.08	12.07	11.83	0.190919	1.05359	0.0141421	0.66468	0.0707107	0.0494975	0.296985	0.0141421	0.0989949	0.247487
Cphy_0044	hypothetical protein	12.2	9.96	11.14	11.78	11.525	12.025	11.855	11.44	11.56	11.235	0.169706	1.30815	0.381838	0.898026	0.254558	0.127279	0.544472	0.0141421	0.13435	0.254558
Cphy_0045	hypothetical protein	12.56	10.705	11.905	12.32	12.205	12.375	12.215	12.095	12.17	11.815	0.127279	1.18087	0.13435	0.855599	0.120208	0.0707107	0.162635	0.0141421	0.106066	0.254558
Cphy_0046	DNA polymerase III, subunits gamma and tau	12.36	11.405	11.615	11.97	11.72	12.385	11.955	12.34	11.96	11.38	0.0707107	0.770746	0.120208	0.0353553	0.247487	0.176777	0.254558	0.226274	0.233345	0.509117
Cphy_0047	hypothetical protein	12.22	11.85	11.415	11.665	11.77	12.47	11.925	12.27	12.065	11.86	0.183848	0.296985	0.254558	0.480833	0.0919239	0.0919239	0.226274	0.410122	0.0565685	0.39598
Cphy_0048	recombination protein RecR	11.69	11.365	11.465	11.56	12.19	11.665	11.59	11.455	11.31	11.575	0.311127	0.169706	0.190919	0.00707107	0.0353553	0.509117	0.0424264	0.318198	0.148492	0
Cphy_0049	hypothetical protein	12.12	11.695	12.18	12.1	12.475	12.055	12.295	11.695	11.825	12.175	0.0848528	0.318198	0.120208	0.212132	0.141421	0.0565685	0.162635	0.516188	0.275772	0
Cphy_0050	sporulation protein YyaC	9.135	7.69	8.53	8.15	9.185	10.605	9.59	10.595	9.895	8.825	0.106066	0.813173	0.523259	1.30815	0.905097	1.26572	0.700036	1.55563	0.403051	0.381838
Cphy_0051	Peptidoglycan-binding LysM	11.15	9.5	10.47	9.78	9.605	11.965	11.46	11.895	12.82	11.83	0.890955	1.59099	0.0424264	0.572756	0.268701	0.509117	0.473762	1.84555	0.120208	0.353553
Cphy_0052	hypothetical protein	10.365	10.995	10.48	10.535	10.45	10.355	10.385	10.68	10.54	10.865	0.0919239	0.551543	0.120208	0.459619	0.311127	0.219203	0.0848528	0.113137	0.00707107	0.0212132
Cphy_0053	hypothetical protein	11.455	11.325	11.085	11.405	11.18	11.25	11.295	11.185	11.29	11.235	0.13435	0.0707107	0.0919239	0.226274	0.0212132	0.0212132	0.0707107	0.0494975	0.0707107	0.00707107
Cphy_0054	2-dehydro-3-deoxyphosphogluconate aldolase/4-hydroxy-2-oxoglutarate aldolase	11.005	12.13	10.43	11.15	11.415	10.86	10.975	11.09	11.105	11.215	0.205061	0.86267	0.0707107	1.37886	0.282843	0.487904	0.13435	0.438406	0.0424264	0.0777817
Cphy_0055	hypothetical protein	12.46	11.87	11.64	12.505	12.12	12.125	12.27	11.925	12.19	11.9	0.0282843	0.26163	0.339411	0.162635	0.339411	0.190919	0.0424264	0.0494975	0.0494975	0.120208
Cphy_0057	hypothetical protein	6.66	6.62	7.755	6.685	8.6	6.88	7.05	7.165	7.135	7.53	0.141421	0.388909	0.692965	1.4425	0.586899	1.32229	0.86267	0.975807	0.381838	0.127279
Cphy_0058	aldehyde oxidase and xanthine dehydrogenase molybdopterin binding	9.9	9.89	9.99	9.23	10.575	11.195	9.82	11.495	10.995	10.635	0.367696	0.289914	0.19799	0.0848528	0.113137	0.318198	0.0777817	0.353553	0.0919239	1.01116
Cphy_0059	molybdopterin dehydrogenase FAD-binding	9.985	10	10.58	9.465	10.58	11.375	9.925	11.705	11.175	10.755	0.26163	0.155563	0.0707107	0.325269	0.0989949	0.155563	0.212132	0.39598	0.120208	1.09602
Cphy_0060	(2Fe-2S)-binding domain protein	9.24	9.845	10.05	8.895	9.845	10.665	9.445	11	10.665	10.235	0.19799	0.33234	0.00707107	0.141421	0.0141421	0.417193	0.53033	0.304056	0.0212132	0.869741
Cphy_0061	hypothetical protein	7.95	8.12	8.545	7.93	8.48	9.005	8.145	9.05	8.91	8.37	0.254558	0	0.0141421	0.205061	0.205061	0.155563	0.0141421	0.275772	0.176777	0.608112
Cphy_0062	prolipoprotein diacylglyceryl transferase	11.32	11.505	11.285	11.555	11.545	10.93	11.31	10.855	11.08	11.265	0.325269	0.311127	0.0353553	0.13435	0.00707107	0.268701	0.162635	0.26163	0.183848	0.367696
Cphy_0063	PHP domain protein	9.87	10.815	9.045	9.85	9.885	9.235	9.63	9.905	9.77	9.8	0.282843	0.770746	0.0777817	1.47078	0.360624	0.304056	0.219203	0.487904	0.162635	0.403051
Cphy_0064	transcriptional regulator, XRE family	8.98	9.49	8.925	9.2	9.675	8.625	8.98	8.755	8.535	9.11	0.141421	0.39598	0.0707107	0.431335	0.00707107	0.763675	0.459619	0.473762	0.0777817	0.26163
Cphy_0065	transcriptional regulator, XRE family	9.47	10.835	9.765	9.695	10.245	9.555	9.605	9.42	9.51	10.235	0.0848528	0.827315	0.190919	0.770746	0.162635	0.636396	0.431335	0.268701	0.00707107	0.00707107
Cphy_0066	hypothetical protein	11.69	12.335	12.475	12.1	12.025	12.245	11.885	11.505	11.57	13.015	0.353553	0.240416	0.0777817	0.325269	0.770746	0.848528	0.289914	0.219203	0.459619	0.565685
Cphy_0067	hypothetical protein	11.28	12.235	11.96	11.775	11.4	11.91	11.525	11.085	10.96	12.455	0.410122	0.502046	0.0636396	0.59397	0.86267	1.03945	0.424264	0.0494975	0.39598	0.551543
Cphy_0068	cell wall hydrolase/autolysin	10.805	12.035	11.055	9.715	10.475	11.675	11.325	11.245	11.17	11.375	0.72832	0.46669	0.0777817	1.20208	0.940452	1.31522	0.869741	0.282843	0.26163	0.459619
Cphy_0069	hypothetical protein	11.47	12.155	12.545	10.59	11.89	12.455	12.165	12.015	11.93	12.435	0.410122	0.226274	0.106066	0.148492	0.148492	0.66468	0.254558	0.183848	0.176777	0.325269
Cphy_0070	peptidase U62 modulator of DNA gyrase	12.805	11.55	11.815	12.485	12.73	12.675	12.39	12.405	12.245	11.935	0.0494975	0.933381	0.141421	0.148492	0.0636396	0.601041	0.155563	0.0424264	0.148492	0.19799
Cphy_0071	peptidase U62 modulator of DNA gyrase	12.21	11.31	11.43	11.975	11.84	12.235	11.955	11.715	11.555	11.31	0.0707107	0.749533	0.155563	0.00707107	0	0.0565685	0.46669	0.0494975	0.00707107	0.296985
Cphy_0072	hypothetical protein	12.305	11.51	11.53	12.095	12.255	12.365	12.31	11.95	11.79	11.6	0.0636396	0.59397	0.127279	0.106066	0.113137	0.304056	0.304056	0.0565685	0.0353553	0
Cphy_0073	transcriptional regulator, GntR family	8.615	10.06	8.745	8.675	8.6	8.61	8.27	8.44	8.62	8.7	0.0777817	0.855599	0.410122	1.15966	0.0494975	0.120208	0.0141421	0.0777817	0.183848	0.388909
Cphy_0074	hypothetical protein	8.58	9.685	9.05	8.77	8.595	8.365	8.43	8.14	8.51	8.85	0.155563	0.615183	0.487904	0.558614	0.268701	0.106066	0.162635	0.00707107	0.176777	0.113137
Cphy_0075	hypothetical protein	8.045	8.81	8.425	8.22	8.31	7.87	8.03	7.915	8.07	8.27	0.0777817	0.367696	0.424264	0.502046	0.0353553	0.0141421	0.169706	0.226274	0	0.0989949
Cphy_0076	ABC transporter related	9	10.185	9.315	9.01	9.68	9.05	8.625	8.555	8.665	9.175	0.240416	0.79196	0.33234	0.473762	0.615183	0.622254	0.113137	0.247487	0.282843	0.226274
Cphy_0077	ABC-2 type transporter	9.36	11.035	9.215	9.34	9.555	9.12	9.08	8.83	8.995	9.245	0.141421	1.20208	0.106066	1.0253	0.629325	0.586899	0.0636396	0.304056	0.0565685	0.0141421
Cphy_0078	ABC-2 type transporter	9.125	10.96	9.625	9.345	9.98	9.245	8.89	8.96	8.97	9.5	0.00707107	1.20208	0.19799	0.742462	0.601041	0.692965	0.282843	0.388909	0.0212132	0.275772
Cphy_0079	integral membrane sensor signal transduction histidine kinase	9.675	10.825	9.83	9.54	9.965	9.78	9.625	9.69	9.77	10.425	0.0919239	0.657609	0.219203	1.01823	0.410122	0.0707107	0.360624	0.0989949	0.0989949	0.00707107
Cphy_0080	two component transcriptional regulator, LuxR family	9.595	10.365	9.715	9.445	9.915	9.605	9.53	9.505	9.645	10.13	0.162635	0.473762	0.304056	0.622254	0.0212132	0.289914	0.318198	0.0919239	0.304056	0.155563
Cphy_0081	Rubrerythrin	10.49	8.785	9.61	8.495	9.62	12.485	10.485	13.275	11.905	10.465	0.0989949	1.23744	0.0353553	1.13137	1.06066	0.947523	0.820244	2.68701	0.502046	1.10309
Cphy_0082	protein of unknown function DUF1540	9.705	7.9	8.43	7.84	8.665	12.025	9.575	12.74	11.125	9.145	0.0494975	1.22329	0.0565685	0.66468	0.523259	0.671751	0.487904	2.82136	0.403051	1.57685
Cphy_0083	flavin reductase domain protein FMN-binding	9.475	8.225	8.455	7.82	8.7	11.61	9.405	12.35	10.83	9.08	0.0777817	0.86267	0.0353553	0.487904	0.685894	0.784889	0.537401	2.45366	0.254558	1.36472
Cphy_0084	D-alanine--D-alanine ligase	11.105	10.075	10.54	10.885	10.925	11.76	10.705	11.395	11.305	10.915	0.26163	0.615183	0.0353553	0.233345	0.155563	0.176777	0.0353553	0.714178	0.282843	0.601041
Cphy_0085	hypothetical protein	11.185	10.81	11.165	11.015	11.19	12.16	11.395	12.09	12.19	11.66	0.318198	0.438406	0.0282843	0.0707107	0.33234	0.155563	0.0141421	0.72832	0.0989949	0.473762
Cphy_0086	hypothetical protein	13.535	12.765	12.17	13.83	13.475	13.47	13.635	13.215	13.145	11.32	0.120208	0.692965	0.176777	0.33234	0.353553	1.04652	0.106066	0.19799	0.282843	0.0424264
Cphy_0087	hydrogenase, Fe-only	13.85	12.745	12.385	14.01	13.735	13.695	13.835	13.465	13.28	11.54	0.254558	1.0253	0.233345	0.219203	0.304056	1.11723	0.0212132	0.120208	0.205061	0.0282843
Cphy_0088	NADH dehydrogenase (quinone)	14.81	13.45	13.26	14.79	14.695	14.66	14.57	14.435	14.24	12.6	0.0282843	1.03238	0.113137	0.106066	0.169706	1.09602	0.00707107	0.0141421	0.0282843	0.0989949
Cphy_0089	NADH dehydrogenase (ubiquinone) 24 kDa subunit	14.235	13.285	12.485	14.085	14.105	14.07	13.995	13.695	13.505	11.97	0.0636396	0.735391	0.0636396	0.537401	0.120208	1.23037	0.0494975	0.0282843	0.0565685	0.0424264
Cphy_0090	Ferredoxin hydrogenase	12.895	11.95	12.41	12.64	12.95	12.82	12.915	12.4	12.455	12.315	0.0212132	0.721249	0.0848528	0.190919	0.183848	0.247487	0.0848528	0.183848	0.0989949	0.0494975
Cphy_0091	protein serine/threonine phosphatase	13.005	12.045	12.4	12.73	13.165	12.82	12.93	12.675	12.575	12.58	0.0919239	0.735391	0.0212132	0.106066	0.268701	0.403051	0.00707107	0.282843	0.0707107	0.0282843
Cphy_0092	putative PAS/PAC sensor protein	12.965	11.695	12.1	12.63	13.21	12.94	12.73	12.625	12.67	12.715	0.176777	0.890955	0.162635	0.226274	0.0424264	0.770746	0.0707107	0.212132	0.0282843	0.169706
Cphy_0093	hypothetical protein	12.03	11.975	11.11	11.825	12.165	11.99	11.835	11.675	11.765	11.885	0.183848	0.0424264	0.190919	0.79196	0.169706	0.579828	0.162635	0.268701	0.127279	0.240416
Cphy_0094	DegV family protein	10.13	9.905	9.115	10.205	9.43	9.55	10.07	9.36	9.06	8.72	0.127279	0.169706	0.148492	0.827315	0.388909	0.0494975	0.0424264	0.219203	0.226274	0.502046
Cphy_0095	asparaginyl-tRNA synthetase	11.865	11.505	11.21	12.26	12.18	11.565	11.93	11.255	11.245	11.14	0.0919239	0.26163	0.106066	0.424264	0.325269	0.502046	0.0424264	0.494975	0.0777817	0.190919
Cphy_0096	protein of unknown function DUF988	10.58	9.77	9.855	11.1	9.965	9.495	10.96	9.355	8.985	8.765	0.0989949	0.502046	0.0424264	0.106066	0.0494975	0.296985	0.388909	0	0.275772	1.31522
Cphy_0097	transcriptional regulator, XRE family	9.955	10.02	10.3	9.615	9.86	9.74	10.18	9.51	9.45	9.83	0.148492	0.0353553	0.169706	0.183848	0.59397	0.601041	0.0141421	0.169706	0.183848	0.148492
Cphy_0098	transcriptional regulator, MerR family	10.03	10.6	10.44	10.01	10.53	9.71	9.945	10.31	10.11	10.72	0.183848	0.643467	0.296985	0.254558	0.579828	0.176777	0.0989949	0.388909	0.282843	0.360624
Cphy_0099	ABC transporter related	10.23	8.885	10.505	10.11	9.88	9.86	10.185	9.71	9.115	9.08	0.169706	0.692965	0.346482	1.15258	0.33234	0.19799	0.820244	0.431335	0.0707107	0.247487
Cphy_0100	ABC transporter related	8.96	8.82	9.365	8.84	8.54	8.84	8.875	9.015	8.495	8.115	0.169706	0.233345	0.0989949	0.296985	0.0777817	0.381838	0.480833	0.46669	0.0282843	0.00707107
Cphy_0101	metal dependent phosphohydrolase	12.025	12.055	11.12	11.985	12.23	11.535	12.135	11.575	11.495	11.54	0.219203	0.106066	0.0494975	0.707107	0.0424264	0.742462	0.0424264	0.431335	0.162635	0.523259
Cphy_0102	metallophosphoesterase	11.205	10.52	10.49	11.04	11.555	10.955	10.865	10.805	10.905	11.105	0.346482	0.325269	0.0282843	0	0.0707107	0.714178	0.148492	0.424264	0.148492	0.0565685
Cphy_0103	hypothetical protein	10.85	11.055	10.605	10.91	11.455	10.865	10.945	10.865	10.935	11.145	0.0707107	0.26163	0.162635	0.452548	0.431335	0.339411	0.0919239	0.487904	0.0494975	0
Cphy_0104	ribose-phosphate pyrophosphokinase	12.155	10.875	11.16	12.47	11.31	11.46	12.06	11.06	11.215	10.465	0.0212132	0.947523	0.106066	0.0424264	0.381838	0.0141421	0.141421	0.183848	0.0141421	0.487904
Cphy_0105	AAA ATPase	11.815	10.21	10.82	11.63	11.035	11.41	11.695	10.795	10.835	10.42	0.13435	1.25158	0.0989949	0.0707107	0.622254	0.13435	0.0494975	0.233345	0.113137	0.0848528
Cphy_0106	primosome, DnaD subunit	11.955	10.925	11.51	11.685	11.5	11.565	11.935	11.375	11.435	11.02	0.162635	0.66468	0.0353553	0.176777	0.438406	0.162635	0.127279	0.169706	0.120208	0.339411
Cphy_0107	UDP-N-acetylmuramate--alanine ligase	11.245	11.88	11.66	11.105	11.375	11.805	11.29	11.63	11.23	11.495	0.120208	0.176777	0.424264	0.254558	0.226274	0.0494975	0.0777817	0.388909	0.0919239	0.304056
Cphy_0109	SpoVG family protein	13.46	13.935	13.19	13.395	14.275	13.465	13.885	13.31	13.55	13.615	0.0707107	0.360624	0.0212132	0.480833	0.113137	0.806102	0.0353553	0.770746	0.360624	0.106066
Cphy_0110	polysaccharide deacetylase	11.595	12.495	11.59	11.665	12.07	11.76	11.91	11.64	11.78	11.64	0.0494975	0.608112	0.106066	0.685894	0.0141421	0.325269	0.0424264	0.26163	0.0424264	0.0848528
Cphy_0111	Aminoacyl-tRNA hydrolase	10.125	9.12	9.85	10.35	10.06	9.79	10.095	9.785	9.79	9.745	0.0494975	0.742462	0.0141421	0.735391	0.452548	0.431335	0.113137	0.0494975	0.169706	0.33234
Cphy_0112	transcription-repair coupling factor	10.275	9.19	9.875	10.39	10.005	10.08	9.825	9.945	9.995	9.655	0.0919239	0.636396	0.353553	0.572756	0.176777	0.169706	0.346482	0.141421	0.0424264	0.275772
Cphy_0113	hypothetical protein	10.795	9.89	10.57	10.9	10.76	10.63	10.4	10.56	10.715	10.83	0.120208	0.601041	0.0424264	0.212132	0.494975	0.219203	0.212132	0.318198	0.240416	0.367696
Cphy_0114	ABC transporter related	11.085	10.98	10.945	11.095	11.2	11.055	10.915	11	11.185	11.255	0.0777817	0.127279	0.183848	0.183848	0.13435	0.0353553	0.155563	0.219203	0.0777817	0.212132
Cphy_0115	ABC-2 type transporter	10.8	10.76	10.775	11.115	10.58	10.85	10.77	10.595	11.02	10.89	0.0707107	0.155563	0.183848	0.127279	0.0919239	0.318198	0.268701	0.0424264	0.19799	0.19799
Cphy_0116	transcriptional regulator, ArsR family	10.07	9.885	9.905	10.225	9.955	10.055	9.81	10.075	10.33	10.335	0.0141421	0.176777	0.106066	0.346482	0.615183	0.516188	0.487904	0.19799	0.0494975	0.282843
Cphy_0117	TrkA-C domain protein	10.235	10.44	10.125	10.395	10.32	10.29	10.025	10.36	10.58	10.655	0.0919239	0.0989949	0	0.565685	0.685894	0.360624	0.311127	0.254558	0.155563	0.296985
Cphy_0118	glycine betaine/L-proline ABC transporter, ATPase subunit	13.295	11.485	12.99	11.63	11.905	13.195	13.62	12.52	12.445	11.63	0.417193	1.32936	0.318198	1.393	0.339411	0.806102	0.417193	0.586899	0.233345	0.0848528
Cphy_0119	Substrate-binding region of ABC-type glycine betaine transport system	13.185	11.69	12.87	11.71	12.05	13.075	13.68	12.62	12.575	11.75	0.431335	1.22329	0.0989949	1.13137	0.494975	0.53033	0.39598	0.417193	0.219203	0.304056
Cphy_0120	Heavy metal transport/detoxification protein	9.66	8.68	12.135	9.06	8.81	10.995	10.77	10.21	9.425	11.285	0.113137	0.46669	0.565685	2.95571	0.459619	2.17082	0.0989949	1.59099	0.190919	0.106066
Cphy_0121	heavy metal translocating P-type ATPase	10.6	11.05	12.975	10.255	10.605	12.355	11.72	11.265	10.595	12.105	0.155563	0.304056	0.127279	1.79605	0.742462	1.04652	0.516188	1.65463	0.318198	0.127279
Cphy_0122	NUDIX hydrolase	10.84	11.2	10.565	10.55	10.89	10.815	10.46	10.645	10.73	11.09	0.452548	0.268701	0.424264	0.756604	0.190919	0.120208	0.509117	0.190919	0.233345	0.190919
Cphy_0123	FMN-dependent alpha-hydroxy acid dehydrogenase	10.73	11.09	10.45	10.7	11.05	10.69	10.435	10.545	10.67	10.9	0.183848	0.254558	0.183848	0.820244	0.551543	0.0424264	0.212132	0.417193	0.113137	0.275772
Cphy_0124	Xylose isomerase domain protein TIM barrel	11.21	10.735	11.14	11.07	11.78	11.295	11.05	11.14	11.28	11.61	0.0565685	0.374767	0.13435	0.19799	0.0424264	0.367696	0.127279	0.445477	0.0777817	0.339411
Cphy_0125	sulfatase	11.87	12.11	10.995	12.005	11.065	11.08	11.93	11.72	11.83	11.575	0.480833	0.113137	0.0848528	1.0253	0.388909	0.0565685	0.403051	0.19799	0.0282843	0.707107
Cphy_0126	tRNA pseudouridine synthase A	13.575	12.235	12.585	13.215	12.07	13	13.455	12.945	12.635	12.135	0.0777817	0.933381	0.0494975	0.0636396	0.572756	0.685894	0.0707107	0.777817	0.311127	0.523259
Cphy_0127	transcriptional regulator, AbrB family	12.825	12.08	12.07	12.645	11.185	12.935	12.8	13.48	12.645	11.6	0.00707107	0.46669	0.113137	0.106066	0.311127	0.813173	0.0636396	1.30815	0.205061	0.0565685
Cphy_0128	amino acid permease-associated region	9.605	8.455	8.625	9.86	8.395	9.04	9.28	8.875	8.52	7.96	0.0353553	0.502046	0.586899	0.212132	0.403051	0.219203	0.289914	0.579828	0.0424264	0.120208
Cphy_0129	methylated-DNA--protein-cysteine methyltransferase	11.125	10.12	10.055	11.255	9.615	10.595	11.19	10.12	10.115	9.32	0.26163	1.06773	0.452548	0.46669	0.388909	0.551543	0.0919239	0.629325	0.0353553	0.459619
Cphy_0130	Patatin	10.46	8.065	9.725	9.77	8.915	12.235	10.29	12.13	11.045	8.83	0.480833	1.75362	0.360624	1.47078	0.233345	0.304056	0.304056	2.47487	0.0494975	1.40007
Cphy_0131	hypothetical protein	10.01	10.695	10.63	9.5	11.18	11	10.045	10.85	10.755	10.2	0.296985	0.282843	0.106066	0.0848528	0.0282843	0.494975	0.183848	0.0494975	0.0282843	0.700036
Cphy_0132	MazG family protein	10.17	10.31	10.295	9.57	11.175	11.12	10.16	10.93	10.97	10.02	0.381838	0.00707107	0.169706	0.0424264	0.233345	0.53033	0.0494975	0.0989949	0.169706	0.770746
Cphy_0133	histone family protein DNA-binding protein	13.69	14.155	13.535	13.955	14.445	13.765	13.985	13.885	13.875	13.835	0.226274	0.212132	0.00707107	0.558614	0.233345	0.509117	0.0353553	0.615183	0.233345	0.113137
Cphy_0134	RNA-binding S4 domain protein	10.425	10.88	9.99	10.615	10.315	10.295	10.28	10.55	10.725	10.835	0.247487	0.494975	0.0989949	0.615183	0.0707107	0.19799	0.00707107	0.0919239	0.205061	0.106066
Cphy_0135	sporulation protein YabP	10.665	9.99	9.96	9.845	9.34	12.19	10.495	12.03	11.41	10.095	0.0777817	0.480833	0.0707107	0.106066	0.183848	0.445477	0.19799	2.00111	0.169706	1.09602
Cphy_0136	hypothetical protein	11.035	10.9	10.35	10.5	10.205	12.65	11.115	12.635	12.005	11.085	0.445477	0.268701	0.0989949	0.374767	0.0707107	0.247487	0.219203	1.63342	0.0282843	0.997021
Cphy_0137	Septum formation initiator	11.2	11.41	10.88	10.6	11.015	12.6	11.635	12.645	12.3	12.085	0.19799	0.0636396	0.226274	0.473762	0.0282843	0.0353553	0.289914	0.961665	0.0282843	0.579828
Cphy_0138	protein serine/threonine phosphatase	10.375	8.27	9.625	8.825	9.55	11.535	10.42	10.855	11.445	9.775	0.855599	1.84555	0.141421	1.24451	0.431335	0.523259	0.721249	1.72534	0.0777817	0.806102
Cphy_0139	tRNA(Ile)-lysidine synthetase	12.86	12.185	12.11	12.335	12.395	12.715	12.68	12.55	12.365	11.815	0.0282843	0.537401	0.148492	0.509117	0.763675	0.176777	0.00707107	0.26163	0.0636396	0
Cphy_0140	hypoxanthine phosphoribosyltransferase	11.97	11.7	11.455	12.16	11.15	11.885	11.955	11.485	11.29	10.265	0.155563	0.247487	0.0424264	0.205061	0.106066	0.424264	0.311127	0.311127	0.106066	0.0353553
Cphy_0141	ATP-dependent metalloprotease FtsH	12.6	12.53	12.29	12.655	12.23	12.695	12.545	12.375	12.505	11.915	0.0989949	0.0494975	0.0989949	0.353553	0.268701	0.240416	0.127279	0.26163	0.00707107	0.113137
Cphy_0142	GCN5-related N-acetyltransferase	9.78	8.44	9.145	9.45	9.14	9.19	10.05	9.025	9.07	8.745	0	0.905097	0.0848528	0.586899	0.0919239	0.162635	0.240416	0.190919	0.0707107	0.72832
Cphy_0143	cobalamin B12-binding domain protein	10.15	8.765	9.505	9.975	8.69	9.09	9.86	8.91	8.735	8.92	0.183848	0.898026	0.346482	0.113137	1.16673	1.05359	0.212132	0.424264	0.0707107	0.502046
Cphy_0144	endonuclease III	10.075	9.48	9.885	10.315	9.18	9.495	9.87	9.1	9.225	9.405	0.106066	0.247487	0.452548	0.0707107	0.883883	0.742462	0.39598	0.289914	0.26163	0.0424264
Cphy_0145	DNA polymerase III, epsilon subunit	10.24	9.365	9.7	10.365	9.125	9.5	10.005	9.115	9.35	9.71	0.169706	0.487904	0.0919239	0.19799	0.961665	0.848528	0.0777817	0.169706	0.268701	0.141421
Cphy_0146	hypothetical protein	9.875	11.185	9.72	10.395	10.11	9.665	10.215	9.815	10	10.255	0.0919239	0.961665	0.0212132	1.27986	0.46669	0.0565685	0.19799	0.367696	0.0919239	0.480833
Cphy_0147	VanW family protein	10.39	9.825	9.325	10.21	9.365	10.65	9.96	11.405	10.335	9.545	0.0707107	0.360624	0.148492	0.615183	0.671751	0.353553	0.0919239	1.01823	0.311127	0.367696
Cphy_0148	AIR synthase related protein domain protein	11.605	11.425	10.525	11.56	10.465	11.19	11.09	11.78	10.895	10.465	0.388909	0.113137	0.0919239	0.742462	0.304056	0.155563	0.0777817	0.869741	0.636396	0.353553
Cphy_0149	transcriptional regulator, AsnC family	11.455	11.155	10.59	11.555	10.71	11.18	11.175	11.38	11.095	10.48	0.190919	0.240416	0.247487	0.46669	0.113137	0.0212132	0.325269	0.318198	0.296985	0.169706
Cphy_0150	aminotransferase class I and II	11.005	11.72	10.24	11.315	10.235	10.83	10.855	11.165	10.87	10.03	0.0353553	0.523259	0.0707107	1.25158	0.480833	0.516188	0.544472	0.212132	0.127279	0.0565685
Cphy_0151	CheC domain protein	11.205	11.955	10.15	11.3	10.36	10.83	11.3	11.09	10.75	10.14	0.190919	0.452548	0.0353553	1.54149	0.565685	0.19799	0.127279	0.219203	0.0989949	0.296985
Cphy_0152	tRNA/rRNA methyltransferase (SpoU)	10.205	11.045	9.65	10.475	9.38	9.725	10.335	9.905	9.925	9.25	0.13435	0.46669	0.120208	1.492	0.890955	0.650538	0.0282843	0.127279	0.205061	0.374767
Cphy_0153	MutS2 family protein	11.225	11.045	10.71	11.24	11.66	10.94	10.985	10.91	11.01	11.26	0.0636396	0.13435	0.0777817	0.247487	0.0565685	0.657609	0.0848528	0.537401	0.0282843	0.0424264
Cphy_0154	two component transcriptional regulator, winged helix family	9.805	9.715	9.595	10.125	9.6	9.705	9.75	9.555	9.795	9.38	0.162635	0.141421	0.00707107	0.268701	0.374767	0.685894	1.00409	0.558614	0.26163	0.190919
Cphy_0155	integral membrane sensor signal transduction histidine kinase	11.625	10.63	11.215	11.555	11.86	11.355	11.255	11.21	11.54	11.6	0.219203	0.537401	0.113137	0.431335	0.0777817	0.268701	0.296985	0.579828	0.148492	0.254558
Cphy_0156	PDZ/DHR/GLGF domain protein	10.845	13.365	11.855	10.985	12.245	11.18	11.48	10.985	11.165	11.14	0.629325	1.43543	0.0636396	1.20208	0.205061	0.233345	0.120208	0.820244	0.254558	0.0636396
Cphy_0157	GCN5-related N-acetyltransferase	11.38	11.825	10.945	11.73	12.07	11.06	11.595	11.145	11.18	10.32	0.113137	0.176777	0.162635	1.18794	0.968736	0.190919	0.240416	0.954594	0.240416	0.226274
Cphy_0158	metal dependent phosphohydrolase	11.67	11.13	11.315	11.365	11.87	11.88	11.57	11.54	11.49	11.175	0.0707107	0.360624	0.0282843	0.00707107	0.219203	0.226274	0.113137	0.0424264	0.0141421	0.219203
Cphy_0159	RNA methyltransferase, TrmA family	10.605	8.885	9.62	10.505	10.67	10.37	10.37	10.46	10	9.43	0.00707107	1.22329	0.00707107	0.424264	0.183848	0.749533	0.19799	0.0565685	0.113137	0.0424264
Cphy_0160	metal dependent phosphohydrolase	9.925	7.795	8.655	9.785	9.015	9.865	9.66	9.395	9.34	8.425	0.0636396	1.68999	0.304056	0.311127	0.289914	0.106066	0.431335	0.339411	0.0919239	0.33234
Cphy_0161	YkgB	10.225	8.17	9.52	10.005	9.785	10.12	9.75	9.77	9.62	9.065	0.205061	1.38593	0.0707107	0.968736	0.0989949	0.120208	0.233345	0.275772	0.311127	0.219203
Cphy_0162	hypothetical protein	10.595	9.675	9.755	10.675	10.29	10.535	10.25	10.15	10.175	9.675	0.13435	0.813173	0.190919	0.0919239	0.106066	0.26163	0.127279	0.0565685	0.106066	0.339411
Cphy_0163	GCN5-related N-acetyltransferase	10.38	7.33	9.54	10.06	9.145	10.425	9.945	9.82	9.885	9.06	0.282843	2.03647	0.0424264	1.32229	0.438406	0.883883	0.770746	0.537401	0.0353553	0.445477
Cphy_0164	beta-lactamase domain protein	10.335	8.88	9.96	10.175	9.495	10.43	10.125	10.09	9.925	9.085	0.00707107	0.820244	0.424264	0.777817	0.39598	0.685894	0.318198	0.431335	0.141421	0.374767
Cphy_0165	transcriptional regulator, AraC family	9.855	9.02	9.425	9.675	9.775	9.425	9.335	9.27	9.115	9.425	0.190919	0.516188	0.0424264	0.410122	0.289914	0.388909	0.00707107	0.0919239	0.318198	0.0141421
Cphy_0168	transglutaminase domain protein	9.11	9.135	8.955	9.375	9.17	9	9.07	8.86	8.725	8.825	0.0848528	0.0919239	0.0636396	0.205061	0.219203	0.0282843	0.0282843	0.106066	0.0565685	0.0848528
Cphy_0169	transcriptional regulator, XRE family	9.135	10.24	9.565	9.145	9.855	9.285	9.67	9.63	9.445	9.69	0.360624	0.494975	0.212132	0.92631	0.685894	0.0848528	0.106066	0.480833	0.26163	0.296985
Cphy_0170	DNA repair protein RadC	7.315	7.405	7.88	7.09	8.155	7.005	7.155	6.84	6.78	7.27	0.403051	0.183848	0.0919239	0.19799	0.183848	0.311127	0.417193	0.79196	0.374767	0.254558
Cphy_0171	transcriptional regulator, AraC family	10.59	8.495	10.035	9.45	10.165	9.28	10.335	9.275	9.13	9.89	0.282843	1.51321	0.219203	1.28693	0.176777	0.707107	1.05359	0.0353553	0.268701	1.08187
Cphy_0172	helix-turn-helix domain protein	10.2	7.1	10.265	8.45	8.36	9.42	10.365	9.425	9.6	9.74	0.183848	2.0294	0.509117	2.32638	0.33234	1.14551	0.735391	1.30108	0.367696	1.03945
Cphy_0173	diguanylate cyclase	10.175	7.425	10.17	7.875	8.72	9.205	10.305	8.15	9.52	9.525	0.445477	2.14253	0.0494975	1.68291	0.565685	1.11723	0.381838	0.551543	0.0353553	1.01823
Cphy_0174	hypothetical protein	9.51	7.18	10.185	7.625	9.055	8.99	9.615	7.655	8.94	9.265	0.353553	1.73948	0.169706	2.02233	0.374767	0.66468	0.643467	0.226274	0.0989949	0.629325
Cphy_0175	67 kDa myosin-cross-reactive antigen family protein	10.115	9.32	9.735	9.905	10.71	9.495	9.735	9.445	9.325	9.73	0.374767	0.339411	0.0707107	0.558614	0.459619	1.27986	0.721249	0.374767	0.247487	0.212132
Cphy_0176	transcriptional regulator, TetR family	10.065	10.335	9.19	9.91	9.91	9.66	9.51	9.725	9.5	9.715	0.417193	0.275772	0.247487	1.00409	0.141421	0.339411	0.19799	0.00707107	0.537401	0.176777
Cphy_0177	protein of unknown function UPF0153	9.525	8.82	9.005	9.71	9.915	8.825	9.055	9.045	8.865	9.24	0.558614	0.00707107	0.452548	0.537401	0.360624	1.20915	0.770746	0.0424264	0.685894	0.53033
Cphy_0178	Methyltransferase type 11	10.395	9.645	9.53	10.365	9.935	9.805	9.8	9.76	9.59	9.755	0.304056	0.403051	0.0494975	0.0141421	0.240416	0.586899	0.360624	0.346482	0.516188	0.26163
Cphy_0179	transcriptional regulator, ArsR family	10.715	10.365	10.08	10.8	10.085	10.305	10.505	10.185	10.11	10.22	0.148492	0.26163	0.176777	0.33234	0.0848528	0.0989949	0.120208	0.120208	0.0494975	0.155563
Cphy_0180	protein of unknown function DUF1648	9.385	9.52	9.15	9.58	9.315	9.075	9.25	8.78	8.765	8.95	0.0636396	0.247487	0.240416	0.0282843	0.226274	0.381838	0.304056	0.00707107	0.0494975	0.190919
Cphy_0181	aminotransferase class V	9.22	8.565	9.15	8.885	9.44	8.635	8.9	8.305	8.415	8.715	0.226274	0.190919	0.318198	0.841457	0.537401	0.622254	0.296985	0.346482	0.148492	0.254558
Cphy_0182	PP-loop domain protein	9.655	10.165	9.71	9.975	10.135	9.405	9.63	9.64	9.43	9.575	0.190919	0.445477	0.0212132	0.445477	0.226274	0.304056	0.233345	0.311127	0.176777	0.247487
Cphy_0183	Radical SAM domain protein	8.88	7.885	8.785	8.725	9.255	8.645	8.655	8.21	8.39	8.525	0.0989949	0.742462	0.176777	0.721249	0.346482	0.59397	0.176777	0.325269	0.0353553	0
Cphy_0184	hypothetical protein	8.19	7.765	8.65	8.125	9.145	7.99	8.2	7.595	8.085	8.515	0.339411	0.155563	0.0494975	0.919239	0.636396	0.919239	0.502046	0.502046	0.127279	0.13435
Cphy_0185	transcriptional regulator, GntR family	8.61	8.695	8.095	8.98	9.225	8.175	8.195	8.31	8.595	8.69	0.240416	0.162635	0.445477	0.0565685	0.289914	0.685894	0.516188	1.00409	0.00707107	0.0707107
Cphy_0186	ABC transporter related	9.185	9.17	9.06	9.77	10.395	8.81	8.76	8.965	9.19	9.6	0.0494975	0.190919	0.353553	0.339411	0.480833	1.25158	0.13435	0.997021	0.113137	0.0282843
Cphy_0187	hypothetical protein	8.535	9.115	8.535	8.985	9.255	8.045	8.155	8.305	8.525	8.79	0.0494975	0.579828	0.289914	0.169706	0.869741	0.799031	0.289914	0.997021	0.00707107	0.0636396
Cphy_0188	amidohydrolase	7.895	8.315	8.51	7.115	9.68	8.715	8.145	9.745	8.725	8.83	0.0494975	0.459619	0.275772	1.04652	1.54149	2.15668	1.11723	0.0282843	0.304056	0.254558
Cphy_0189	CMP/dCMP deaminase zinc-binding	10.255	9.48	8.86	10.37	9.67	9.9	9.725	9.825	9.515	8.795	0.233345	0.537401	0.212132	0.643467	0.19799	0.141421	0.66468	0.0282843	0.39598	0.205061
Cphy_0190	beta-lactamase	12.375	11.235	11.065	12.165	11.885	11.755	11.9	11.645	11.535	11.315	0.0494975	0.841457	0.120208	0.205061	0.0494975	0.565685	0.0212132	0.0212132	0.205061	0.169706
Cphy_0191	glycoside hydrolase family 43	11.86	11.47	10.95	11.88	11.505	11.37	11.85	11.15	11.31	10.97	0.0989949	0.46669	0.282843	0.509117	0	0.39598	0.00707107	0.127279	0.0707107	0.282843
Cphy_0192	ABC transporter related	8.24	8.925	8.805	8.09	9.5	8.055	8.335	8.165	8.23	8.84	0.155563	0.643467	0.162635	0.487904	0.982878	1.33643	0.707107	0.707107	0.0777817	0.120208
Cphy_0193	ABC transporter related	8.185	8.925	8.895	7.79	10.01	7.865	8.275	8.055	8.125	8.91	0.190919	0.933381	0.629325	0.813173	1.03945	1.78191	0.947523	0.989949	0.106066	0.304056
Cphy_0194	hypothetical protein	8.18	8.575	8.63	7.65	9.44	8.015	8.61	7.775	8.13	8.68	0.0848528	0.325269	0.176777	0.898026	1.54149	1.63342	0.579828	0.813173	0.190919	0.374767
Cphy_0195	integral membrane sensor signal transduction histidine kinase	10.05	11.165	9.82	10.005	10.58	10.225	10.015	10.185	10.21	10.28	0.113137	0.721249	0.0212132	0.784889	0.353553	0.707107	0.0141421	0.311127	0.106066	0.233345
Cphy_0196	two component transcriptional regulator, winged helix family	9.535	10.315	9.075	9.22	9.75	9.68	9.205	9.775	9.64	9.745	0.360624	0.671751	0.120208	0.989949	0.106066	0.296985	0.254558	0.0636396	0.226274	0.289914
Cphy_0197	hypothetical protein	6.95	7.785	8.26	6.54	8.79	7.2	7.32	7.185	7.26	7.93	0.155563	0.692965	0.0494975	1.11016	1.49907	1.59806	0.947523	0.707107	0.113137	0.0353553
Cphy_0198	4Fe-4S ferredoxin iron-sulfur binding domain protein	6.89	7.595	7.8	6.11	8.36	6.595	6.945	6.765	6.945	7.57	0.169706	0.509117	0.190919	1.03945	1.59806	1.40007	0.410122	1.00409	0.0777817	0.275772
Cphy_0199	alkyl hydroperoxide reductase/ Thiol specific antioxidant/ Mal allergen	7.555	7.545	8.505	7.235	9.125	7.695	7.72	7.56	7.725	8.65	0.106066	0.19799	0.304056	1.52028	1.37886	1.41421	0.572756	0.968736	0.487904	0.296985
Cphy_0200	L-fucose isomerase related protein	9.845	12.555	10.675	13.765	12.105	10.24	9.93	10.26	13.29	14.095	0.0636396	1.84555	0.0777817	1.51321	0.289914	0.876812	0.0212132	1.32936	0.0424264	0.289914
Cphy_0201	methyl-accepting chemotaxis sensory transducer	11.255	11.05	11.545	11.525	11.75	11.375	11.205	11.1	11.285	11.695	0.0353553	0.183848	0.113137	0.296985	0.00707107	0.0494975	0.19799	0.424264	0.120208	0.325269
Cphy_0202	MgtC/SapB transporter	10.885	10.86	11.135	11.01	11.58	10.845	10.74	10.785	10.875	11.245	0.0353553	0.0919239	0.183848	0.0636396	0.0777817	0.226274	0.0989949	0.608112	0.0777817	0.226274
Cphy_0203	glycosyl hydrolase family 88	11.575	11.2	11.9	11.745	12.25	11.54	11.585	11.21	11.47	11.62	0.13435	0.212132	0.0282843	0.551543	0.141421	0.282843	0.0707107	0.586899	0.0989949	0.13435
Cphy_0204	peptidylprolyl isomerase FKBP-type	13.415	13.13	13.93	13.425	13.455	13.475	13.5	13.64	13.8	13.845	0.0919239	0.13435	0.226274	0.53033	0.296985	0.494975	0.0212132	0	0.00707107	0.0212132
Cphy_0205	Superoxide dismutase	8.955	7.68	11.53	7.91	8.81	9.575	8.11	8.615	8.61	9.5	0.106066	0.431335	1.04652	3.53553	0.579828	1.25865	0.749533	0.678823	0.473762	1.41421
Cphy_0206	arsenate reductase and related	9.97	8.455	9.265	9.785	9.08	9.69	9.765	9.345	9.515	9.32	0.155563	1.08894	0.190919	0.212132	0.53033	0.558614	0.325269	0.219203	0.0989949	0.120208
Cphy_0207	hypothetical protein	11.645	11.4	11.2	11.35	11.155	11.58	11.38	11.57	11.625	11.3	0.33234	0.0353553	0.0565685	0.296985	0.254558	0.162635	0.00707107	0.403051	0.212132	0.0707107
Cphy_0208	heat shock protein DnaJ domain protein	10.885	11.21	10.68	10.965	10.265	10.94	10.775	10.945	10.925	10.39	0.0212132	0.233345	0.0282843	0.46669	0.212132	0.431335	0.0636396	0.487904	0.0848528	0.169706
Cphy_0209	hypothetical protein	10.255	10.35	10.025	10.6	9.555	10.39	10.225	10.03	10.165	9.645	0.205061	0.13435	0.0707107	0.417193	0.304056	0.579828	0.190919	0.438406	0.113137	0.205061
Cphy_0210	sporulation transcriptional regulator SpoIIID	12.585	9.775	11.55	9.785	9.01	14.32	12.795	14.565	13.565	11.36	0.742462	2.26274	0.190919	1.35765	0.0141421	1.73948	0.0989949	3.81131	0.0141421	1.0253
Cphy_0211	electron transport complex, RnfABCDGE type, C subunit	13.165	12.11	12.585	13.015	13.34	12.965	12.955	12.42	12.52	12.64	0.13435	0.777817	0.19799	0.120208	0.233345	0.374767	0.0848528	0.339411	0.0636396	0.120208
Cphy_0212	electron transport complex, RnfABCDGE type, D subunit	12.41	11.64	11.83	12.37	12.48	12.075	12.285	11.6	11.645	11.67	0.0141421	0.629325	0.183848	0.0707107	0.0565685	0.360624	0.254558	0.509117	0.190919	0.0282843
Cphy_0213	FMN-binding domain protein	13.265	12.405	12.5	13.03	13.425	12.86	13.09	12.525	12.685	12.775	0.0494975	0.657609	0.148492	0.0494975	0.0848528	0.53033	0.162635	0.608112	0.254558	0.0212132
Cphy_0214	electron transport complex, RnfABCDGE type, E subunit	12.645	12.425	12.065	12.63	12.935	12.285	12.595	12.155	12.195	12.2	0.120208	0.403051	0.374767	0.502046	0.120208	0.459619	0.190919	0.650538	0.190919	0.0282843
Cphy_0215	electron transport complex, RnfABCDGE type, A subunit	11.985	12.08	11.26	12.18	12.235	11.735	12.085	11.49	11.62	11.475	0.26163	0.155563	0.183848	0.671751	0	0.601041	0.176777	0.572756	0.26163	0.0424264
Cphy_0216	electron transport complex, RnfABCDGE type, B subunit	13.53	12.93	13.115	13.395	13.9	13.315	13.325	13.105	13.185	13.32	0.169706	0.459619	0.240416	0.0353553	0.0919239	0.452548	0.113137	0.480833	0.0212132	0.0636396
Cphy_0217	hypothetical protein	10.72	11.865	10.58	10.645	11.095	10.745	11.045	10.92	10.88	10.985	0.410122	0.961665	0.106066	1.01823	0.113137	0.282843	0.0494975	0.226274	0.0919239	0.353553
Cphy_0218	glycoside hydrolase family 31	9.83	11.33	11.105	9.77	12.575	11.295	9.81	9.77	9.75	9.97	0.127279	0.905097	0.183848	0.473762	0.445477	0.756604	0.120208	1.04652	0.162635	1.18794
Cphy_0219	hypothetical protein	11.42	11.305	12.435	11.05	13.79	13.04	11.29	11.22	11.39	11.555	0.19799	0.0636396	0.0919239	0.636396	0.417193	0.636396	0.226274	0.636396	0.0141421	1.31522
Cphy_0220	glycoside hydrolase family 3 domain protein	11.27	11.91	12.37	11.08	13.89	12.85	11.105	11.245	11.175	11.25	0.0141421	0.353553	0.183848	0.0141421	0.438406	0.827315	0.0565685	0.777817	0.0282843	1.30108
Cphy_0221	glutamyl-tRNA synthetase	11.745	11.895	10.98	11.965	11.555	11.54	11.63	11.705	11.61	10.94	0.205061	0.169706	0.0777817	0.975807	0.579828	0.141421	0.0494975	0.0565685	0.0848528	0.162635
Cphy_0222	UvrD/REP helicase	9.92	10.065	9.865	9.9	10.58	9.825	9.685	9.59	9.655	10.095	0.381838	0.169706	0.247487	0.388909	0.247487	0.346482	0.0707107	0.537401	0.0636396	0.127279
Cphy_0223	protein of unknown function DUF1292	13.465	13.93	13.49	13.445	13.705	13.59	13.745	13.535	13.37	13.205	0.120208	0.219203	0.0989949	0.692965	0.66468	0.176777	0.00707107	0.169706	0.183848	0.0424264
Cphy_0224	DEAD_2 domain protein	9.43	9.29	9.75	9.585	9.585	9.485	9.175	8.985	9.095	9.085	0.0989949	0.113137	0.127279	0.0353553	0.452548	0.289914	0.106066	0.0565685	0.0777817	0.311127
Cphy_0225	diacylglycerol kinase catalytic region	11.505	11.58	11.34	11.81	12.225	11.345	11.51	11.45	11.295	11.285	0.0212132	0.00707107	0.141421	0.325269	0.169706	0.59397	0.106066	0.46669	0.205061	0.26163
Cphy_0226	protein of unknown function DUF885	12.13	12.075	11.745	12.125	11.76	11.685	11.995	11.83	12.085	12.245	0.0707107	0.0848528	0.0212132	0.318198	0.148492	0.0636396	0	0.0565685	0.00707107	0.275772
Cphy_0227	PfkB domain protein	8.51	9.87	9.27	9.345	10.465	8.55	8.335	9.185	9.435	10.245	0.523259	1.13137	0.183848	0.296985	0.438406	1.23744	0.346482	1.03238	0.296985	0.0707107
Cphy_0228	hypothetical protein	9.89	9.315	9.6	9.945	9.745	10.015	9.87	10.31	10.245	9.82	0.113137	0.0777817	0.544472	0.353553	0.240416	0.106066	0.247487	0.282843	0.0636396	0.247487
Cphy_0229	RNA polymerase, sigma-24 subunit, ECF subfamily	9.575	7.985	9.305	9.505	9.215	9.18	9.39	9.58	9.1	8.9	0.219203	0.940452	0.148492	0.982878	0.0494975	0.0212132	0.13435	0.219203	0.353553	0.325269
Cphy_0230	hypothetical protein	9.535	8.105	8.915	9.215	9.23	9.315	9.35	9.69	9.125	8.84	0.0919239	0.968736	0.00707107	0.46669	0.205061	0.282843	0.325269	0.311127	0.176777	0.106066
Cphy_0231	membrane bound O-acyl transferase MBOAT family protein	9.205	8.395	8.86	9.09	8.905	9.125	9.01	9.54	9.02	8.65	0.0636396	0.438406	0.205061	0.424264	0.0141421	0.212132	0.374767	0.424264	0.162635	0.0282843
Cphy_0232	hypothetical protein	9.24	8.815	9.165	9.405	8.92	9.315	9.24	9.69	9.245	8.485	0.0424264	0.233345	0.176777	0.106066	0.459619	0.205061	0.39598	0.509117	0.0636396	0.0848528
Cphy_0233	phospholipid/glycerol acyltransferase	10.215	9.83	10.07	10.51	8.865	9.65	10.5	9.475	9.21	8.2	0.106066	0.388909	0.127279	0.304056	0.820244	1.31522	0.106066	0.523259	0.0424264	0.622254
Cphy_0234	RNA polymerase, sigma 70 subunit, RpoD family	12.51	11.28	12.245	12.505	11.37	11.67	12.505	11.795	11.28	10.46	0.19799	0.742462	0.0565685	0.275772	0.869741	0.961665	0.183848	0.509117	0.410122	0.777817
Cphy_0235	ribosomal protein S12	14.755	13.805	14.195	14.725	14.135	14.515	14.665	14.485	14.23	13.665	0.0353553	0.742462	0.106066	0.162635	0.120208	0.106066	0.00707107	0.240416	0.0494975	0.106066
Cphy_0236	ribosomal protein S7	14.42	13.515	13.95	14.545	13.65	14.15	14.32	14.08	13.905	13.22	0.155563	0.72832	0.0212132	0.212132	0.169706	0.346482	0.0989949	0.296985	0.0141421	0.0989949
Cphy_0237	translation elongation factor G	14.085	13.415	13.54	14.235	13.465	13.8	13.915	13.755	13.55	12.925	0.120208	0.551543	0.0353553	0.0212132	0.183848	0.183848	0.0777817	0.183848	0.0282843	0.0707107
Cphy_0238	translation elongation factor Tu	14.165	13.85	13.925	14.4	14.215	14.11	14.15	14.04	13.975	13.685	0.0494975	0.296985	0.0989949	0.0707107	0.148492	0.120208	0.0212132	0.0989949	0.0282843	0.0212132
Cphy_0239	hypothetical protein	8.965	9.905	12.025	9.21	8.69	9.82	9.01	9.48	10.02	10.665	0.558614	0.579828	0.388909	1.83848	0.289914	2.07182	0.282843	0.494975	0.890955	1.11016
Cphy_0240	diguanylate cyclase/phosphodiesterase	11.37	10.865	11.15	11.73	11.7	11.12	11.07	10.775	10.745	10.91	0.296985	0.325269	0.233345	0.0565685	0.0565685	0.289914	0.141421	0.459619	0.0424264	0.0494975
Cphy_0241	hypothetical protein	9.465	9.615	9.27	9.68	9.715	9.295	9.225	9.37	9.07	9.345	0.487904	0.325269	0.0494975	0.417193	0.296985	0.106066	0.120208	0.282843	0.148492	0.0707107
Cphy_0242	cell shape determining protein, MreB/Mrl family	12.575	12.54	12.38	12.645	13.11	12.325	12.45	12.51	12.11	12.155	0.0494975	0.0353553	0.0282843	0.275772	0.353553	0.311127	0.0565685	0.544472	0.0777817	0.0989949
Cphy_0243	flagellar basal body rod protein	13.095	12.475	12.86	13.295	13.33	12.87	13.025	12.82	12.645	12.46	0.233345	0.537401	0.0353553	0.176777	0.226274	0.183848	0.0707107	0.46669	0.212132	0.0848528
Cphy_0244	protein of unknown function DUF1078 domain protein	12.335	12.13	12.08	12.625	12.64	12.165	12.38	12.16	12.025	11.775	0.0919239	0.183848	0.0141421	0.268701	0.480833	0.0707107	0.169706	0.537401	0.233345	0.0565685
Cphy_0245	hypothetical protein	12.43	12.185	12.255	12.785	12.71	12.13	12.45	12.06	12.055	11.805	0.0848528	0.233345	0.0353553	0.233345	0.53033	0.0424264	0.19799	0.622254	0.226274	0.00707107
Cphy_0246	helicase, RecD/TraA family	10.705	9.945	10.07	10.81	10.585	10.285	10.405	10.215	10.035	10.025	0.176777	0.388909	0.120208	0.0141421	0.268701	0.205061	0.0494975	0.247487	0.0212132	0.0282843
Cphy_0247	hypothetical protein	13.66	13.22	13.18	13.555	13.805	13.62	13.455	13.335	13.355	13.48	0.0141421	0.325269	0.0424264	0.0141421	0.0707107	0.480833	0.00707107	0.0707107	0.113137	0.113137
Cphy_0248	amidophosphoribosyltransferase	13.13	12.855	12.635	13.135	13.15	13.175	13.1	12.745	12.85	12.735	0.0989949	0.240416	0.00707107	0.148492	0.00707107	0.318198	0.0989949	0.0282843	0.00707107	0.13435
Cphy_0249	hypothetical protein	12.56	12.7	12.025	12.8	12.59	12.61	12.705	12.28	12.32	11.905	0.169706	0.0636396	0.155563	0.671751	0.233345	0.219203	0.127279	0.155563	0.212132	0.0636396
Cphy_0250	RNA binding S1 domain protein	10.72	11.005	10.585	10.825	10.515	10.35	10.915	10.44	10.27	9.9	0.0848528	0.233345	0.148492	0.692965	0.940452	0.586899	0.13435	0.26163	0.155563	0.296985
Cphy_0251	acyl-ACP thioesterase	12.11	11.73	11.63	11.895	11.72	11.54	12.1	11.645	11.305	11.175	0.0424264	0.254558	0.0141421	0.410122	0.66468	0.219203	0.0989949	0.0353553	0.0848528	0.346482
Cphy_0252	Abortive infection protein	11.69	11.615	12.065	11.485	11.675	12.225	11.74	11.6	11.72	11.57	0.0424264	0.106066	0.148492	0.205061	0.0777817	0.431335	0.233345	0.169706	0.205061	0.502046
Cphy_0253	hypothetical protein	7.95	10.795	8.06	9.235	8.56	8.295	8.47	8.39	8.49	8.83	0.537401	1.60513	0.275772	2.49609	0.848528	0.0424264	0.0565685	0.403051	0.487904	0.0636396
Cphy_0254	thioredoxin reductase	11.275	12.71	12.72	11.33	12.1	12.08	11.675	11.99	11.87	12.115	0.403051	0.756604	0.113137	0	0.0989949	0.424264	0.0707107	0.127279	0.155563	0.360624
Cphy_0255	sigma 54 modulation protein/ribosomal protein S30EA	12.295	13.48	13.145	12.325	13.125	13.41	13.275	12.83	13.125	12.995	0.770746	0.473762	0.0424264	0.282843	0.13435	0.0565685	0.0494975	0.106066	0.240416	0.247487
Cphy_0256	preprotein translocase, SecA subunit	13.02	12.535	13.02	12.875	13.05	12.885	12.96	12.87	12.775	12.685	0.0141421	0.346482	0.00707107	0.247487	0.19799	0.127279	0.0989949	0.205061	0.0777817	0.0565685
Cphy_0257	peptide chain release factor 2	13.07	11.785	12.53	13.055	12.71	12.855	12.88	12.56	12.595	12.155	0.0707107	1.01823	0.148492	0.282843	0.339411	0.13435	0.183848	0.0353553	0.0919239	0.120208
Cphy_0258	CheW protein	10.045	10.735	10.02	10.81	9.95	10.08	10.48	10.015	10.015	9.785	0.190919	0.275772	0.233345	0.933381	0.622254	0.579828	0.438406	0.346482	0.438406	0.0141421
Cphy_0259	excinuclease ABC, B subunit	11.365	12.19	11.9	11.2	11.55	11.34	11.14	10.885	11.245	11.415	0.360624	0.700036	0.127279	0.79196	1.04652	0.735391	0.0707107	0.148492	0.0707107	0.275772
Cphy_0260	excinuclease ABC, A subunit	11.35	11.965	11.87	11.2	11.615	11.25	11.15	10.905	11.175	11.175	0.0424264	0.410122	0.0919239	0.601041	0.975807	0.657609	0.0212132	0.289914	0.0848528	0.233345
Cphy_0261	metal dependent phosphohydrolase	10.725	12.055	10.895	10.74	10.895	10.64	10.905	10.25	10.785	10.805	0.0212132	0.961665	0.0212132	1.42128	1.22329	0.66468	0.106066	0.339411	0.212132	0.0282843
Cphy_0262	beta-lactamase domain protein	11.185	11.65	11.03	11.575	11.79	10.615	11.535	10.805	10.91	11.59	0.26163	0.381838	0.155563	0.671751	0.311127	0.388909	0.0141421	0.714178	0.219203	0.86267
Cphy_0263	von Willebrand factor type A	10.865	13.825	12.46	10.235	10.43	12	12.08	13.555	13.985	15.2	0.0636396	2.07889	0.0353553	0.883883	0.127279	1.30815	0.127279	1.05359	0.240416	0.176777
Cphy_0264	GMP synthase, large subunit	11.925	12.905	11.67	12.125	10.94	11.765	12.065	12.745	13.06	14.78	0.0636396	0.678823	0.0919239	0.905097	0.0282843	0.601041	0.19799	0.558614	0.148492	0.282843
Cphy_0265	hypothetical protein	8.44	7.955	7.775	8.505	8.34	8.065	8.24	8.245	8.01	7.835	0.367696	0.0636396	0.445477	0.346482	0.883883	0.353553	0.622254	0.381838	0.247487	0.183848
Cphy_0266	hypothetical protein	9.73	8.81	9.485	9.98	10.06	9.435	9.58	9.255	9.12	9.245	0.240416	0.586899	0.113137	0.275772	0.289914	0.190919	0.141421	0.487904	0.0494975	0.0282843
Cphy_0267	putative modification methyltransferase	10.775	9.245	10.5	10.815	11.415	10.535	10.47	10.515	10.355	10.41	0.205061	0.848528	0.26163	0.940452	0.155563	0.608112	0.0777817	0.551543	0.0636396	0.127279
Cphy_0268	histidine kinase	11.375	8.965	11.165	11.365	12.225	11.045	11.095	11.04	11.075	11.205	0.106066	1.24451	0.813173	1.78191	0.360624	0.502046	0.13435	0.975807	0.148492	0.19799
Cphy_0269	hypothetical protein	11.335	7.965	11.06	11.44	11.945	11.085	11.125	10.91	11.195	11.055	0.0777817	2.37588	0.0636396	2.0294	0.254558	0.353553	0.289914	0.869741	0.233345	0.304056
Cphy_0270	hypothetical protein	10.99	7.91	10.785	11.235	11.57	11.025	10.915	10.99	10.99	10.9	0.0565685	1.91626	0.579828	2.10011	0.445477	0.0848528	0.494975	0.848528	0.431335	0.459619
Cphy_0271	hypothetical protein	11.615	9.3	11.28	11.495	11.955	12.09	11.275	12.395	11.72	11.19	0.0353553	1.393	0.523259	1.47078	0.381838	0.0848528	0.403051	0.0353553	0.282843	0.509117
Cphy_0272	hypothetical protein	10.205	11.935	11.165	9.99	10.16	11.655	10.585	12.61	12.565	12.05	0.516188	0.86267	0.205061	0.848528	0.403051	1.23744	0.650538	0.636396	0.190919	0.813173
Cphy_0273	filamentation induced by cAMP protein Fic	9.26	8.805	9.43	9.325	9.885	9.105	8.805	9.285	9.245	9.595	0.212132	0.26163	0.0919239	0.39598	0	0.353553	0.0636396	0.424264	0.190919	0.120208
Cphy_0274	S-adenosyl-methyltransferase MraW	9.575	9.285	9.465	9.57	9.95	9.275	9.35	9.5	9.575	9.725	0.148492	0.120208	0.0212132	0.120208	0.516188	0.0494975	0.0707107	0.509117	0.00707107	0.0141421
Cphy_0275	transcriptional regulator, XRE family	9.67	10.435	9.86	9.945	10.075	9.58	9.65	9.44	9.69	9.85	0.0565685	0.424264	0.289914	0.700036	0.296985	0.113137	0.219203	0.311127	0.141421	0.0494975
Cphy_0276	transcriptional regulator, MerR family	8.445	8.54	8.86	8.18	9.785	8.49	8.395	8.425	8.535	8.985	0.190919	0.0494975	0.226274	0.304056	0.381838	1.21622	0.742462	0.46669	0.155563	0.0565685
Cphy_0277	protein of unknown function DUF1275	10.54	9.92	10.81	10.44	10.485	9.955	10.345	9.88	9.84	9.77	0.339411	0.190919	0.155563	0.502046	0.410122	0.282843	0.304056	0.106066	0.233345	0.325269
Cphy_0278	hypothetical protein	10.28	10.425	10.24	10.145	9.91	9.695	10.135	9.6	9.67	9.53	0.0707107	0.226274	0.176777	0.26163	0.438406	0.33234	0.240416	0.0707107	0.0777817	0.212132
Cphy_0279	hypothetical protein	8.275	7.215	7.675	8.145	8.34	8.105	8.135	7.42	7.64	7.17	0.247487	0.820244	0.106066	0.438406	0.120208	0.671751	0.282843	0.0707107	0.0919239	0.0353553
Cphy_0280	hypothetical protein	10.075	8.205	9.37	9.675	10.315	9.995	9.89	9.075	9.28	9.185	0.00707107	1.35057	0.0494975	1.01116	0.424264	1.01116	0.26163	0.00707107	0.205061	0.0424264
Cphy_0281	purine or other phosphorylase family 1	9.945	9.115	9.665	9.74	9.91	9.96	9.71	9.45	9.57	9.56	0.148492	0.650538	0.275772	0.502046	0.502046	0.586899	0.325269	0.106066	0.183848	0.431335
Cphy_0282	hypothetical protein	9.74	7.99	9.52	8.71	10.155	11.605	9.34	11.45	10.6	10.035	0.254558	1.20915	0.311127	1.4425	0.410122	1.03238	0.756604	1.42836	0.0494975	1.6122
Cphy_0283	hypothetical protein	12.84	13.275	12.62	13.425	13.435	12.795	13.07	12.875	12.635	12.38	0.311127	0.120208	0.0636396	0.586899	0.183848	0.551543	0.13435	0.403051	0.0353553	0.254558
Cphy_0284	peptidylprolyl isomerase FKBP-type	12.53	12.69	12.325	12.625	12.835	12.415	12.465	12.45	12.6	12.09	0	0.169706	0.113137	0.544472	0.685894	0.00707107	0.0494975	0.39598	0.148492	0.106066
Cphy_0285	methyl-accepting chemotaxis sensory transducer	9.91	10.345	9.27	10.605	9.975	9.645	9.655	9.26	9.555	9.755	0.141421	0.431335	0.106066	1.19501	0.975807	0.13435	0.289914	0.608112	0.459619	0.346482
Cphy_0286	methylated-DNA--protein-cysteine methyltransferase	10.595	10.705	10.415	10.405	11.035	10.32	10.465	10.14	10.315	10.71	0.346482	0.275772	0.0494975	0.0777817	0.205061	0.601041	0.120208	0.304056	0.282843	0.240416
Cphy_0287	GCN5-related N-acetyltransferase	10.045	10.2	9.655	9.905	10.41	9.64	9.9	9.61	9.69	10.07	0.205061	0.120208	0.183848	0.586899	0.219203	0.381838	0.0848528	0.502046	0.169706	0.219203
Cphy_0288	glycosyl hydrolase family 88	8.255	8.19	8.77	8.04	9.695	8.1	8.48	8.16	8.155	8.43	0.106066	0.155563	0.296985	0.997021	0.876812	1.46371	0.742462	0.820244	0.127279	0.176777
Cphy_0289	binding-protein-dependent transport systems inner membrane component	8.73	8.455	9.195	8.375	10.24	8.42	8.67	8.515	8.395	9.14	0.254558	0.127279	0.388909	1.14551	0.855599	1.44957	0.565685	0.975807	0.0565685	0.141421
Cphy_0290	binding-protein-dependent transport systems inner membrane component	8.44	8.585	8.85	7.825	10.125	7.98	8.405	8.245	8.165	8.545	0.169706	0.46669	0.558614	0.933381	0.933381	1.7112	0.685894	1.20915	0.0707107	0.127279
Cphy_0291	extracellular solute-binding protein family 1	9.67	9.53	9.445	9.07	10.61	9.375	9.685	9.785	9.91	9.46	0.155563	0.205061	0.367696	0.311127	0.13435	0.869741	0.226274	0.763675	0.00707107	0.169706
Cphy_0292	signal transduction histidine kinase, LytS	11.72	11.72	11.52	11.71	12.17	11.72	11.385	11.69	11.64	11.23	0.367696	0.176777	0.0141421	0.169706	0.0424264	0.367696	0.141421	0.33234	0.113137	0.296985
Cphy_0293	two component transcriptional regulator, AraC family	10.78	10.295	10.765	10.91	11.53	10.66	10.535	10.72	10.565	10.175	0.169706	0.438406	0.360624	0.0707107	0.162635	0.537401	0.155563	0.544472	0.0141421	0.346482
Cphy_0294	hypothetical protein	10.2	9.135	9.605	8.165	9.7	11.835	10.68	12.9	12.075	10.685	0.353553	0.912168	0.0353553	0.523259	0.346482	0.59397	0.707107	1.76777	0.190919	0.834386
Cphy_0295	DNA topoisomerase (ATP-hydrolyzing)	10.105	9.055	9.73	10.505	9.515	9.705	9.73	9.485	9.6	9.39	0.0636396	0.445477	0.53033	0.72832	0.0282843	0.26163	0.190919	0.0707107	0.0636396	0.0707107
Cphy_0296	DNA topoisomerase (ATP-hydrolyzing)	10.42	9.645	9.975	10.835	10.15	9.935	10.025	9.885	9.895	9.765	0.296985	0.431335	0.0636396	0.0919239	0.219203	0.0494975	0.0707107	0.0424264	0.148492	0.0777817
Cphy_0297	CDP-glycerol:poly(glycerophosphate) glycerophosphotransferase	11.285	11.235	11.13	11.555	11.49	10.8	11.175	10.975	10.99	11.245	0.162635	0.0777817	0.0636396	0.127279	0.169706	0.0424264	0.254558	0.537401	0.155563	0.247487
Cphy_0298	hypothetical protein	11.105	10.7	10.69	11.38	11.195	10.605	11.11	10.635	10.71	11.03	0.0777817	0.219203	0.212132	0.19799	0.59397	0.148492	0.417193	0.700036	0.148492	0.212132
Cphy_0299	glycosyl transferase family 2	10.955	9.695	9.89	11.05	11	10.215	10.71	10.37	10.31	10.585	0.0494975	0.770746	0.190919	0.13435	0.735391	0.226274	0.381838	0.678823	0.13435	0.346482
Cphy_0300	glycerol-3-phosphate cytidylyltransferase	11.125	9.4	9.67	11.095	10.65	10.515	11.13	10.315	10.325	10.52	0.0353553	1.00409	0.46669	0.0353553	0.919239	0.141421	0.749533	0.551543	0.162635	0.325269
Cphy_0301	CDP-glycerol:poly(glycerophosphate) glycerophosphotransferase	10.655	9.53	9.86	10.815	10.625	10.16	10.795	10.06	10.145	10.335	0.33234	0.919239	0.0848528	0.00707107	0.537401	0.0989949	0.346482	0.622254	0.240416	0.233345
Cphy_0302	Orn/DAP/Arg decarboxylase 2	10.03	10.14	9.42	9.98	10.565	9.8	9.785	9.59	9.72	9.985	0.480833	0.233345	0.169706	0.615183	0.0424264	0.721249	0.13435	0.424264	0.367696	0.190919
Cphy_0303	anti-sigma-28 factor, FlgM	11.19	11.325	11.61	11.95	11.215	11.475	10.92	10.805	11.145	12.08	0.282843	0.155563	0.162635	0.233345	0.226274	0.523259	0.714178	0.127279	0.0919239	0.318198
Cphy_0304	hypothetical protein	10.935	10.815	11.165	11.59	11.275	11.04	10.49	10.485	10.66	11.36	0.275772	0.0353553	0.0353553	0.141421	0.176777	0.226274	0.431335	0.339411	0.0848528	0.353553
Cphy_0305	flagellar hook-associated protein FlgK	11.935	11.225	12.28	12.665	12.405	12.215	11.535	11.365	11.7	12.325	0.0636396	0.516188	0.0353553	0.898026	0.268701	0.141421	0.162635	0.183848	0.0636396	0.523259
Cphy_0306	flagellar hook-associated protein FlgK	11.94	10.805	12.055	12.57	12.28	12.225	11.34	11.225	11.605	11.975	0.0707107	0.742462	0.190919	1.04652	0.13435	0.120208	0.212132	0.240416	0.190919	0.813173
Cphy_0307	flagellar hook-associated protein 3	12.34	11.245	12.615	12.895	12.8	12.715	12.175	11.805	12.21	12.56	0.0848528	0.53033	0.403051	1.25865	0.176777	0.113137	0.212132	0.233345	0.13435	0.502046
Cphy_0308	protein of unknown function DUF180	11.46	11.655	11.88	12.105	11.825	11.78	11.665	10.89	11.365	11.445	0.0282843	0.289914	0.33234	0.148492	0.353553	0.367696	0.304056	0.39598	0.424264	0.275772
Cphy_0309	carbon storage regulator, CsrA	9.715	9.79	9.555	10.195	9.395	9.89	9.825	8.96	9.43	8.995	0.13435	0.183848	0.339411	0.657609	0.643467	0.876812	0.883883	0.282843	0.381838	0.311127
Cphy_0310	hypothetical protein	9.08	7.175	9.135	9.12	8.77	9.105	8.845	8.145	8.545	8.675	0.0141421	1.16673	0.374767	1.24451	0.657609	0.933381	0.692965	0.311127	0.403051	0.459619
Cphy_0311	flagellar protein FlaG protein	11.445	10.83	12.1	12.005	12.185	11.855	11.39	11.15	11.62	12.445	0.176777	0.431335	0.183848	0.905097	0.169706	0.254558	0.459619	0.678823	0.431335	0.586899
Cphy_0312	flagellar hook-associated 2 domain protein	11.895	10.985	12.735	12.56	12.635	12.385	11.86	11.415	11.98	12.735	0.0494975	0.388909	0.558614	1.6122	0.190919	0.0919239	0.233345	0.346482	0.106066	0.480833
Cphy_0313	flagellar protein FliS	9.99	10.175	10.595	10.875	10.205	10.395	10.055	9.36	9.82	10.42	0.240416	0.176777	0.33234	0.473762	0.0212132	0.72832	0.92631	0.53033	0.403051	0.502046
Cphy_0314	hypothetical protein	9.315	6.39	9.215	9.945	9.17	9.655	9.355	8.655	8.65	8.94	0.13435	2.08597	0.0989949	1.70413	0.685894	0.763675	0.777817	0.169706	0.247487	0.445477
Cphy_0315	flagellin domain protein	13.28	14.65	14.065	14.51	14.355	14.1	13.805	13.11	13.44	13.865	0.480833	0.678823	0.0989949	0.410122	0.106066	0.247487	0.0212132	0.360624	0.339411	0.353553
Cphy_0316	FliB family protein	9.51	9	9.35	10.13	9.72	9.84	9.39	9.12	9.075	9.09	0.0989949	0.381838	0.0565685	0.148492	0.254558	0	0.268701	0.0353553	0.0282843	0.275772
Cphy_0317	hypothetical protein	12.18	12.475	12.71	12.715	12.69	12.565	11.9	11.885	12.305	13.03	0.0424264	0.26163	0.0636396	0.318198	0.240416	0.0353553	0.282843	0.304056	0.148492	0.53033
Cphy_0318	Amidophosphoribosyltransferase	9.07	9.655	9.235	9.365	9.69	9.25	9.01	9.06	9.26	9.365	0.212132	0.381838	0.275772	0.452548	0.0353553	0.212132	0.183848	0.39598	0.0141421	0.219203
Cphy_0319	glycerol-3-phosphate responsive antiterminator, GlpP	9.855	10.25	10.395	10.055	10.31	9.985	9.995	9.865	10.02	10.16	0.205061	0.39598	0.0282843	0.0848528	0.0636396	0.155563	0.127279	0.233345	0.120208	0.0282843
Cphy_0320	FAD dependent oxidoreductase	9.325	11.69	9.565	7.215	10.425	11.325	9.005	11.015	10.56	9.34	0.502046	1.41421	0.0141421	1.24451	0.53033	0.622254	0.502046	0.403051	0.0353553	1.492
Cphy_0321	FAD-dependent pyridine nucleotide-disulphide oxidoreductase	9.36	11.18	9.77	7.48	10.335	11.34	9.025	10.97	10.545	9.395	0.39598	0.989949	0.19799	0.650538	0.890955	0.59397	0.502046	0.59397	0.268701	1.47785
Cphy_0322	protein of unknown function DUF1667	9.65	10.83	10.075	7.745	10.77	11.71	9.18	11.16	10.79	9.505	0.494975	0.558614	0.0565685	0.183848	0.756604	0.692965	0.353553	0.480833	0.0141421	1.77484
Cphy_0323	glycosyl transferase family 2	9.145	10.38	9.255	8.885	9.245	10.69	8.97	10.02	9.675	8.595	0.13435	0.905097	0.19799	0.388909	0.615183	0.162635	0.92631	0.494975	0.127279	1.22329
Cphy_0324	peptidase A8 signal peptidase II	9.68	10.5	9.555	9.685	9.235	10.34	9.655	9.935	9.63	8.94	0.141421	0.473762	0.0707107	0.700036	0.00707107	0.459619	0.473762	0.502046	0.0848528	0.473762
Cphy_0325	CTP synthase	10.195	9.29	9.32	10.625	8.625	9.775	10.29	9.245	9.44	8.62	0.13435	0.558614	0.0282843	0.275772	0.622254	0.841457	0.0777817	0.742462	0.0636396	0.219203
Cphy_0326	ATP-dependent metalloprotease FtsH	11.65	12.185	11.505	11.695	11.86	11.495	11.48	12.07	12.115	12.085	0.155563	0.381838	0.148492	0.671751	0.233345	0.120208	0.0282843	0.233345	0.0777817	0.00707107
Cphy_0327	excinuclease ABC, C subunit	10.97	10.9	10.975	10.77	10.95	10.805	10.945	11.04	11.225	11.38	0.268701	0.127279	0.113137	0.0636396	0.0919239	0.0636396	0	0.190919	0.176777	0.0212132
Cphy_0328	HPr kinase	11.24	11.215	10.74	11.23	11.51	11.05	10.975	11.235	11.175	11.12	0.0141421	0.0494975	0.0494975	0.410122	0.0989949	0.452548	0.0848528	0.275772	0.183848	0.0424264
Cphy_0329	glucokinase, ROK family	12.34	11.095	11.925	12.28	12.64	11.965	11.94	12.06	12.125	12.07	0.141421	0.898026	0.176777	0.558614	0.120208	0.558614	0.0141421	0.487904	0.00707107	0.0919239
Cphy_0330	UDP-N-acetylenolpyruvoylglucosamine reductase	12.45	11.22	11.835	12.33	12.27	12.12	12.135	11.915	12.125	11.92	0.0424264	0.954594	0.127279	0.487904	0.233345	0.388909	0.0707107	0.205061	0.127279	0.162635
Cphy_0331	hypothetical protein	11.735	10.855	11.165	11.55	11.725	11.625	11.465	11.635	11.585	11.26	0.0777817	0.671751	0.0212132	0.127279	0.162635	0.19799	0.233345	0.212132	0.0494975	0.212132
Cphy_0332	protein of unknown function DUF199	12.455	12.615	11.625	12.54	12.405	12.235	12.295	12.335	12.045	11.85	0.219203	0.0919239	0.176777	0.777817	0.33234	0.39598	0.0212132	0.0919239	0.0353553	0.0565685
Cphy_0333	Phosphotransferase system, phosphocarrier protein HPr	12.01	11.585	11.01	11.935	11.44	11.475	11.855	11.105	11.305	11.235	0.212132	0.219203	0.0494975	0.459619	0.0565685	0.183848	0.183848	0.0424264	0.0494975	0.39598
Cphy_0334	hypothetical protein	12.09	11.795	11.93	11.88	12.14	11.685	12.125	11.725	11.96	12.28	0.0282843	0.26163	0.0777817	0.162635	0.212132	0.240416	0.0282843	0.311127	0.0494975	0.325269
Cphy_0335	DNA polymerase III, alpha subunit	11.485	10.995	11.12	11.32	11.55	10.985	11.535	11.02	11.12	11.385	0.148492	0.459619	0.0777817	0.0424264	0.183848	0.183848	0.0565685	0.53033	0.205061	0.311127
Cphy_0336	6-phosphofructokinase	11.37	12.04	11.08	11.96	11.845	11.165	11.565	11.07	11.08	11.155	0.325269	0.537401	0.19799	0.813173	0.0707107	0.551543	0.0919239	0.254558	0.360624	0.565685
Cphy_0337	ABC transporter related	11.055	9.43	10.395	10.995	10.335	10.74	10.495	10.385	10.225	10.015	0.0636396	1.01823	0.19799	0.657609	0.247487	0.0777817	0.176777	0.565685	0.381838	0.0212132
Cphy_0338	RNA binding S1 domain protein	11.82	11.005	11.09	11.98	11.85	11.45	11.62	11.37	11.48	11.18	0.0848528	0.636396	0.0353553	0.113137	0.311127	0.46669	0.169706	0.212132	0.0282843	0.0707107
Cphy_0339	binding-protein-dependent transport systems inner membrane component	7.15	7.175	7.89	6.7	8.47	6.77	7.155	6.875	7.015	7.825	0.424264	0.424264	0.388909	1.393	1.38593	1.32936	0.452548	0.975807	0	0.0989949
Cphy_0340	binding-protein-dependent transport systems inner membrane component	7.345	7.54	8.24	6.585	8.63	7.01	7.415	6.955	6.99	7.88	0.0494975	0.141421	0.0424264	1.31522	1.68291	1.33643	0.438406	1.06066	0.268701	0.155563
Cphy_0341	extracellular solute-binding protein family 1	8.74	8.325	8.43	8.04	8.78	8.225	8.185	8.555	8.355	7.915	0.438406	0.148492	0.148492	0.367696	0.735391	0.608112	0.0141421	0.424264	0.0494975	0.176777
Cphy_0342	transcriptional regulator, AraC family	8.79	8.535	8.97	8.4	9.455	8.655	8.575	8.58	8.56	9.13	0.311127	0.0424264	0.0353553	0.59397	0.608112	0.834386	0.374767	0.33234	0.0919239	0.0989949
Cphy_0343	FG-GAP repeat protein	8.685	9.12	8.955	8.495	9.37	9.07	8.59	8.78	8.695	8.965	0.0353553	0.311127	0.0424264	0.247487	0.685894	0.869741	0.46669	0.0565685	0.155563	0.473762
Cphy_0344	membrane protein-like protein	9.205	9.295	9.805	9.295	8.91	8.99	9.23	9.98	9.42	9.305	0.0353553	0.0141421	0.0636396	0.502046	0.346482	0.339411	0.240416	0.360624	0.367696	0.296985
Cphy_0345	hypothetical protein	12.58	12.185	11.935	12.295	12.36	12.245	12.315	12.145	12.14	12.275	0.268701	0.205061	0.120208	0.141421	0.190919	0.353553	0.0848528	0.0353553	0.176777	0.162635
Cphy_0346	protein of unknown function UPF0079	12.675	12.015	12.25	12.5	12.555	12.285	12.46	12.235	12.23	12.335	0.275772	0.459619	0.26163	0.0777817	0.0848528	0.282843	0.0494975	0.113137	0.106066	0.120208
Cphy_0347	peptidase M22 glycoprotease	11.9	11.52	11.705	11.765	11.755	11.535	11.74	11.69	11.665	11.725	0.268701	0.183848	0.0989949	0.0494975	0.26163	0.268701	0.346482	0.39598	0.13435	0.0707107
Cphy_0348	ribosomal-protein-alanine acetyltransferase	11.655	11.425	11.37	11.705	11.35	11.41	11.64	11.225	11.375	11.435	0.176777	0.205061	0.26163	0.452548	0.565685	0.431335	0.268701	0.120208	0.0565685	0.0707107
Cphy_0349	hypothetical protein	10.325	11.77	10.875	10.55	11.085	10.475	10.685	10.775	10.805	11.105	0.0919239	0.968736	0.19799	0.827315	0.190919	0.0212132	0.148492	0.615183	0.219203	0.0212132
Cphy_0350	ribonuclease Z	11.865	11.82	12.035	11.765	11.555	11.735	11.855	12.15	11.84	11.865	0.233345	0.00707107	0.155563	0	0.148492	0.494975	0.162635	0.268701	0.445477	0.304056
Cphy_0351	hypothetical protein	10.78	11.76	10.73	11.16	10	10.63	10.855	10.73	10.78	10.81	0.155563	0.579828	0.0707107	0.890955	0.254558	0.940452	0.59397	0.0989949	0.0989949	0.13435
Cphy_0352	metalloendopeptidase, glycoprotease family	11.265	11.06	11.07	11.235	11.055	11.01	11.01	11.175	11.175	11.325	0.120208	0.148492	0.127279	0.120208	0.127279	0.0282843	0.0919239	0.0707107	0.113137	0
Cphy_0353	2-C-methyl-D-erythritol 4-phosphate cytidylyltransferase	10.495	10.51	10.355	10.72	10.24	10.375	10.445	10.42	10.445	10.405	0.00707107	0.113137	0.254558	0.424264	0.374767	0.19799	0.141421	0.13435	0.0636396	0.0424264
Cphy_0355	protein of unknown function DUF340 membrane	9.185	8.685	8.205	8.83	8.84	8.29	8.86	8.49	8.045	8.425	0.162635	0.296985	0.0494975	0.608112	0.487904	0.46669	0.523259	0.0565685	0.367696	0.671751
Cphy_0356	hypothetical protein	7.15	5.805	6.275	6.81	5.65	6.285	6.5	5.855	5.725	5.76	0.183848	1.01823	0.318198	0.0636396	0.219203	0.452548	0.19799	0.919239	0.742462	0.608112
Cphy_0357	hypothetical protein	13.365	12.7	12.66	13.21	12.85	12.83	13.405	12.55	12.455	11.625	0.0212132	0.487904	0.0141421	0.205061	0.339411	0.190919	0.311127	0.148492	0.0424264	0.410122
Cphy_0358	two component transcriptional regulator, winged helix family	11.485	9.785	10.895	11.31	10.76	10.87	11.17	10.69	10.725	10.04	0.0494975	1.29401	0.13435	0.820244	0.205061	0.240416	0.494975	0.176777	0.0141421	0.155563
Cphy_0359	ABC transporter related	11.335	10.47	10.78	11.26	10.81	10.9	11.12	10.65	10.735	10.23	0.106066	0.685894	0.0424264	0.176777	0.0424264	0.0989949	0.19799	0.0212132	0.0282843	0.0919239
Cphy_0360	hypothetical protein	11.185	11.115	10.415	11.145	10.5	10.605	11.14	10.475	10.715	9.91	0.190919	0.148492	0.00707107	0.565685	0.13435	0.120208	0.226274	0.0919239	0.106066	0.268701
Cphy_0361	histidine kinase	11.465	11.45	11.16	11.51	11.185	11.145	11.425	11.09	11.255	10.97	0.0353553	0.0353553	0.0565685	0.268701	0.183848	0.155563	0.162635	0.141421	0.0636396	0.148492
Cphy_0362	ABC transporter related	10.67	9.575	9.64	11.06	9.4	9.665	10.4	9.755	9.305	8.775	0.0424264	0.714178	0.0777817	0.113137	0.0565685	0.127279	0.537401	0.756604	0.601041	0.848528
Cphy_0363	hypothetical protein	10.61	11.44	11.125	10.7	10.245	10.715	10.755	11.055	11.135	10.795	0.296985	0.622254	0.226274	0.247487	0.176777	0.601041	0.13435	0.438406	0.346482	0.346482
Cphy_0364	GPR1/FUN34/yaaH family protein	9.645	9.645	9.45	10.535	8.785	8.845	9.56	8.855	8.565	8.91	0.388909	0.226274	0.0636396	0.226274	0.240416	0.452548	0.275772	0.417193	0.473762	0.855599
Cphy_0365	Rhodanese domain protein	8.435	7.88	12.715	7.865	8.19	9.47	8.13	10.08	8.9	9.385	0.487904	0.452548	0.608112	3.38704	0.544472	2.75065	0.353553	1.29401	0.424264	0.799031
Cphy_0366	putative RNA methylase	11.755	11.47	11.94	11.77	11.42	11.375	11.785	11.49	11.175	10.785	0.33234	0.00707107	0.0565685	0.296985	0.127279	0.424264	0.0141421	0.148492	0.346482	0.494975
Cphy_0367	alpha/beta hydrolase fold	12.02	12.63	11.62	12.225	12.885	11.925	11.955	12.145	11.93	12.07	0.183848	0.360624	0.0424264	0.558614	0.268701	1.11723	0.176777	0.551543	0.0777817	0.0212132
Cphy_0368	cell wall hydrolase/autolysin	9.78	10.425	10.34	10.13	10.045	10.035	9.385	10.16	10.25	10.71	0.19799	0.473762	0.162635	0.219203	0.155563	0.275772	0.0212132	0.148492	0.289914	0.346482
Cphy_0369	non-canonical purine NTP pyrophosphatase, rdgB/HAM1 family	11.26	10.345	11.62	11.26	10.97	10.99	10.985	10.77	10.8	11.125	0.254558	0.629325	0.219203	1.03238	0.480833	0.282843	0.127279	0.0424264	0.183848	0.0141421
Cphy_0370	phosphodiesterase, MJ0936 family	9.475	9.645	9.85	10.035	9.36	9.625	9.695	9.785	9.495	9.17	0.205061	0.0919239	0.219203	0.0282843	0.127279	0.502046	0.183848	0.0494975	0.0919239	0.0424264
Cphy_0371	DJ-1 family protein	11.885	11.925	12.075	11.77	12.43	11.985	11.795	11.6	11.83	12.685	0.0636396	0.0353553	0.0494975	0.00707107	0.148492	0.0212132	0.39598	0.565685	0.106066	0.240416
Cphy_0372	hypothetical protein	12.095	12.41	12.685	12.63	12.675	12.47	12.265	11.78	12.18	12.78	0.233345	0.120208	0.0282843	0.374767	0.33234	0.0565685	0.205061	0.410122	0.325269	0.374767
Cphy_0373	amino acid carrier protein	9.105	8.025	8.9	7.575	8.66	11.125	8.6	10.515	9.59	8.365	0.417193	0.756604	0.431335	1.41421	1.15966	0.784889	0.749533	2.15668	0.0777817	1.75362
Cphy_0374	small acid-soluble spore protein alpha/beta type	14.39	11.77	14.36	10.26	9.895	15.155	14.53	15.255	15.155	14.545	0.127279	1.95161	0.0707107	1.9799	0.367696	2.98399	0.0212132	3.74767	0.0777817	0.367696
Cphy_0375	phosphoglucosamine mutase	12.59	11.265	12.535	12.34	12.45	12.48	12.205	12.365	12.02	11.85	0.0989949	0.961665	0.148492	0.940452	0.233345	0.0212132	0.155563	0.0353553	0.183848	0.113137
Cphy_0376	trigger factor	13.475	12.405	13.43	13.32	13.355	13.445	13.265	13.195	13.02	12.465	0.0494975	0.643467	0.176777	0.79196	0.0424264	0.162635	0.176777	0.0141421	0.0212132	0.155563
Cphy_0377	ATP-dependent Clp protease, proteolytic subunit ClpP	12.595	12.135	12.71	12.555	12.625	12.515	12.435	12.43	12.3	12.005	0.120208	0.353553	0.0636396	0.431335	0.0141421	0.219203	0.304056	0.296985	0.13435	0.226274
Cphy_0378	ATP-dependent Clp protease, ATP-binding subunit ClpX	13.035	12.595	13.115	13.04	13.04	12.99	12.835	12.67	12.68	12.625	0.00707107	0.346482	0.0636396	0.282843	0.106066	0.183848	0.155563	0.169706	0.113137	0.247487
Cphy_0379	ATP-dependent protease La	10.9	9.725	10.71	11.17	10.61	10.715	10.67	10.76	10.49	10.205	0.0282843	0.636396	0.360624	0.586899	0.579828	0.579828	0.438406	0.169706	0.0494975	0.226274
Cphy_0380	GTP-binding protein HSR1-related	10.04	9.595	9.805	10.7	9.505	10	10.165	9.99	9.7	9.14	0.0989949	0.289914	0.148492	0.0919239	0.629325	0.777817	0.502046	0.0353553	0.268701	0.0777817
Cphy_0381	MATE efflux family protein	9.1	10.39	9.8	10.045	10.93	8.88	9.455	9.19	9.15	9.885	0.113137	0.813173	0.311127	0.346482	0.452548	1.01116	0.0282843	1.37179	0.183848	0.509117
Cphy_0382	methyl-accepting chemotaxis sensory transducer	11.205	11.515	11.57	10.92	11.89	11.885	11.275	11.235	11.37	12.265	0.233345	0.360624	0.0494975	0.33234	0.79196	0.296985	0.254558	0.183848	0.106066	0.59397
Cphy_0383	hypothetical protein	10.675	11.465	10.865	10.43	10.87	10.845	10.6	11.12	10.88	11.33	0.00707107	0.544472	0.0212132	0.459619	0.0494975	0.0636396	0.0848528	0.0777817	0.275772	0.0141421
Cphy_0384	protein of unknown function DUF939	10.215	10.85	10.765	10.14	10.975	10.37	10.005	10.515	10.35	11.03	0.304056	0.544472	0.113137	0.155563	0.0777817	0.367696	0.516188	0.113137	0.113137	0.247487
Cphy_0385	transcriptional regulator, AraC family	9.265	9.03	9.175	9.385	10.63	9.06	9.075	9.085	9.2	9.525	0.417193	0.0848528	0.0848528	0.39598	0.502046	1.21622	0.127279	1.05359	0.240416	0.0707107
Cphy_0386	hypothetical protein	9.385	9.635	9.19	9.495	10.835	9.28	9.245	9.52	9.565	9.81	0.275772	0.190919	0.247487	0.141421	0.59397	1.50614	0.0919239	1.0253	0.0565685	0.0777817
Cphy_0387	hypothetical protein	8.795	9.22	8.43	8.81	9.69	8.665	8.475	8.86	9.035	8.95	0.26163	0.282843	0.296985	0.523259	0.367696	0.919239	0.311127	0.876812	0.00707107	0.233345
Cphy_0388	oxidoreductase domain protein	6.865	7.26	7.04	6.61	7.97	7.27	6.76	7.205	7.165	7.13	0.00707107	0.311127	0.0707107	0.219203	0.678823	1.35057	0.707107	0.183848	0.0848528	0.438406
Cphy_0389	protein of unknown function DUF6 transmembrane	7.23	8.085	7.845	7.025	8.84	8.015	7.325	7.65	7.635	7.985	0.155563	0.876812	0.700036	0.86267	1.36472	1.78191	0.79196	0.254558	0.13435	0.622254
Cphy_0390	amidohydrolase	7.68	8.1	8.005	7.165	8.645	7.95	7.44	7.52	7.58	7.875	0.254558	0.756604	0.66468	0.940452	1.35057	1.4425	0.629325	0.247487	0.141421	0.516188
Cphy_0391	hypothetical protein	8.05	8.84	8.7	7.625	9.78	8.32	8.335	8.17	8.315	8.84	0.183848	0.855599	0.410122	0.954594	1.69706	2.10718	0.989949	0.59397	0.113137	0.0424264
Cphy_0392	NAD-dependent epimerase/dehydratase	7.77	8.29	8.16	7.17	9.005	8.085	7.835	7.58	7.88	8.425	0.0565685	0.410122	0.141421	0.777817	1.59806	1.63342	0.473762	0.445477	0.0636396	0.127279
Cphy_0393	binding-protein-dependent transport systems inner membrane component	6.465	6.565	7.1	6.27	7.905	6.335	6.78	6.485	6.585	7.025	0.176777	0.318198	0.318198	1.0748	1.0748	1.06773	0.0777817	1.18087	0.0636396	0.155563
Cphy_0394	binding-protein-dependent transport systems inner membrane component	7.065	7.515	7.655	6.525	8.61	7.01	6.99	7.305	7.3	8.115	0.417193	0.622254	0.190919	0.855599	1.32229	1.52735	0.381838	0.940452	0	0.0848528
Cphy_0395	extracellular solute-binding protein family 1	7.945	8.495	7.82	7.63	7.96	7.7	7.695	8.05	8.165	7.96	0.106066	0.46669	0.0494975	0.318198	0.268701	0.367696	0.268701	0.0282843	0.0424264	0.0212132
Cphy_0396	hypothetical protein	8.275	8.155	8.925	7.915	9.365	8.245	8.185	8.145	8.42	9.05	0.162635	0.0777817	0.162635	1.25865	1.26572	1.13844	0.388909	0.79196	0.388909	0.268701
Cphy_0397	D-isomer specific 2-hydroxyacid dehydrogenase NAD-binding	8.65	8.9	9.135	8.265	9.67	8.48	8.42	8.495	8.695	9.105	0.0848528	0.155563	0.127279	0.714178	1.22329	1.27986	0.579828	0.537401	0.0282843	0.0494975
Cphy_0398	oxidoreductase domain protein	8.615	8.645	9.215	8.24	9.795	8.515	8.55	8.415	8.675	9.325	0.162635	0.282843	0.360624	1.31522	1.46371	1.44957	0.615183	0.66468	0.13435	0.0636396
Cphy_0399	GCN5-related N-acetyltransferase	7.68	7.755	8.085	7.305	8.375	7.43	7.28	7.53	7.695	8.385	0.141421	0.0282843	0.304056	0.487904	0.813173	0.834386	0.445477	0.473762	0.0565685	0.254558
Cphy_0400	sec-independent translocation protein mttA/Hcf106	7.8	7.2	7.95	7.505	8.36	7.55	7.725	7.505	7.91	8.43	0.141421	0.403051	0.0989949	0.714178	0.46669	0.742462	0.438406	0.608112	0.509117	0.0424264
Cphy_0401	sec-independent translocation protein mttA/Hcf106	8.325	8.515	8.645	7.83	9.205	8.145	8.24	8.37	8.685	9.18	0.219203	0.289914	0.0919239	0.487904	0.700036	1.01823	0.544472	0.700036	0.445477	0.19799
Cphy_0402	Sec-independent protein translocase, TatC subunit	9.05	9.68	9.45	8.68	9.99	8.61	8.875	8.77	8.885	9.905	0.311127	0.601041	0	0.360624	1.04652	1.1738	0.537401	0.749533	0.0848528	0.162635
Cphy_0403	4Fe-4S ferredoxin iron-sulfur binding domain protein	8.205	8.69	10.68	8.385	8.535	8.245	8.075	8.605	7.715	8.195	0.558614	0.678823	0.113137	1.44957	0.0282843	1.19501	0.671751	0.212132	0.162635	0.0282843
Cphy_0404	hypothetical protein	7.785	8.765	9.49	7.6	7.99	7.91	7.575	7.92	7.715	8.135	0.572756	1.11016	0.26163	0.544472	0.19799	1.04652	0.226274	0.0212132	0.0707107	0.289914
Cphy_0405	polysaccharide deacetylase	11.685	11.55	11.665	11.58	12.03	11.645	11.75	11.355	11.53	11.665	0.0919239	0.0494975	0.19799	0.205061	0.770746	0.19799	0.141421	0.353553	0.0212132	0.0353553
Cphy_0406	histidine triad (HIT) protein	11.505	11.235	10.91	11.735	11.39	11.28	11.68	10.85	11.06	10.61	0.0777817	0.304056	0.148492	0.643467	0.678823	0.0141421	0.0282843	0.13435	0.141421	0.19799
Cphy_0407	hypothetical protein	10.995	10.755	10.29	10.885	10.55	10.76	10.905	10.585	10.795	10.01	0.346482	0.46669	0.247487	0.890955	0.876812	0.339411	0.169706	0.13435	0.39598	0.226274
Cphy_0408	conserved hypothetical radical SAM protein	10.89	9.73	10.06	10.665	10.38	10.375	10.72	10.495	10.365	9.745	0	0.890955	0.141421	0.205061	0.735391	0.190919	0.0989949	0.0141421	0.0777817	0.183848
Cphy_0409	Malate dehydrogenase (oxaloacetate-decarboxylating)	11.71	11.5	11.215	11.58	11.305	11.06	11.605	11.29	11.105	10.84	0.254558	0.0565685	0.0707107	0.282843	0.0919239	0.0141421	0.00707107	0.0494975	0.452548	0.59397
Cphy_0410	transcription termination factor Rho	12.365	11.415	12.465	12.365	13.18	12.245	12.655	12.385	12.235	11.835	0.0636396	0.657609	0.0353553	0.339411	0.770746	0.0707107	0.0989949	0.756604	0.0919239	0.247487
Cphy_0411	ribosomal protein L31	13.64	14.415	13.84	13.75	13.765	13.495	14.115	13.84	13.545	13.56	0.212132	0.424264	0.0353553	0.721249	0.59397	0.353553	0.00707107	0.26163	0.13435	0.417193
Cphy_0412	protein of unknown function DUF1385	12.265	11.725	12.405	12.285	12.23	12.04	12.48	12.325	12.51	12.285	0.219203	0.39598	0.190919	0.240416	0.671751	0.480833	0.0424264	0.318198	0.325269	0.113137
Cphy_0413	protein-(glutamine-N5) methyltransferase, release factor-specific	11.07	10.485	10.995	11.135	10.77	10.735	11.065	10.625	10.74	10.19	0.0707107	0.381838	0.00707107	0	0.714178	0.608112	0.183848	0.176777	0.120208	0.0353553
Cphy_0414	peptide chain release factor 1	10.49	9.795	10.2	10.69	9.735	10.125	10.595	10.095	10.12	9.335	0.0565685	0.558614	0.0777817	0.438406	1.37179	1.37179	0.714178	0.162635	0.162635	0.169706
Cphy_0415	H(+)-transporting two-sector ATPase	9.995	8.91	9.68	10.09	9.475	9.48	9.91	9.295	9.195	9.115	0.176777	0.615183	0.127279	0.311127	0.59397	0.318198	0.247487	0.176777	0.0989949	0.226274
Cphy_0416	TrkA-N domain protein	9.49	7.95	8.985	9.605	8.325	8.955	9.315	8.7	8.67	8.1	0.155563	1.21622	0.410122	0.120208	0.813173	1.03945	0.33234	0.346482	0.13435	0.226274
Cphy_0417	tRNA/rRNA methyltransferase (SpoU)	9.12	8.52	9.025	9.34	8.605	8.64	9.085	8.325	8.43	8.49	0.268701	0.417193	0.254558	0.00707107	0.445477	0.59397	0.148492	0.0212132	0.0565685	0.325269
Cphy_0418	hypothetical protein	11.905	8.165	10.435	9.985	9.52	12.26	11.925	12.335	13.185	11.915	1.06773	3.03349	0.289914	1.4425	0.615183	0.997021	0.0848528	1.91626	0.0424264	0.13435
Cphy_0419	Glucose-6-phosphate isomerase	11.185	11.69	10.44	11.09	11.26	11.95	11.095	11.35	11.9	10.515	0.770746	0.0212132	0.0989949	0.898026	0.127279	0.509117	0.0141421	0.551543	0.141421	0.494975
Cphy_0420	Patatin	9.77	8.98	9.28	9.275	9.58	10.21	9.185	10.05	9.585	9.24	0.155563	0.629325	0.0141421	0.304056	0.169706	0.452548	0.311127	0.650538	0.0989949	0.650538
Cphy_0421	ornithine carbamoyltransferase	9.165	8.76	8.57	8.83	8.56	9.945	8.85	9.725	9.33	8.33	0.346482	0.33234	0.254558	0.233345	0.452548	0.296985	0.127279	0.898026	0.0353553	0.883883
Cphy_0422	hypothetical protein	11.065	12.31	12.245	11.18	10.86	12.11	11.62	12.365	12.795	11.425	0.176777	0.784889	0.0141421	0.39598	0.898026	0.770746	0.480833	0.636396	0.0141421	0.247487
Cphy_0423	hypothetical protein	10.84	11.09	10.6	10.72	10.995	10.515	10.6	10.65	10.645	10.7	0.59397	0.360624	0.226274	0.502046	0.0848528	0.0707107	0.33234	0.33234	0.346482	0.233345
Cphy_0424	putative transcriptional acitvator, Baf family	10.57	10.89	9.975	10.435	10.66	10.175	10.425	10.335	10.41	10.445	0.226274	0.268701	0.141421	0.813173	0.190919	0.120208	0.537401	0.509117	0.205061	0.254558
Cphy_0425	TIM-barrel protein, nifR3 family	10.49	9.455	9.865	10.345	10.19	9.94	10.295	9.725	9.895	9.72	0.19799	0.586899	0.0919239	0.176777	0.318198	0.0919239	0.325269	0.367696	0.0565685	0.113137
Cphy_0426	aspartate-semialdehyde dehydrogenase	11.8	12.045	11.89	11.885	11.785	11.78	11.62	11.67	11.68	12.47	0.0282843	0.0919239	0.13435	0.141421	0.0707107	0.0424264	0.00707107	0.0565685	0.127279	0.0494975
Cphy_0427	hypothetical protein	10.515	12.17	10.01	10.625	10.665	10.66	10.66	10.705	11.06	10.56	0.00707107	1.22329	0.113137	1.72534	0.509117	0.00707107	0.431335	0.113137	0.212132	0.162635
Cphy_0428	hypothetical protein	12.805	12.59	12.595	12.935	12.63	12.805	13.005	12.84	12.765	12.05	0.0494975	0.127279	0.0989949	0.0212132	0.148492	0.0989949	0.0989949	0	0.148492	0.106066
Cphy_0429	uracil-xanthine permease	11.015	8.22	8.87	9.54	8.865	9.665	11.275	8.005	7.9	7.815	0.162635	1.82434	0.46669	0.834386	0.282843	0.289914	0.304056	0.890955	0.346482	1.46371
Cphy_0430	glycosyltransferase 36	9.985	13.21	13.48	9.37	13.425	13.605	10.355	9.955	9.655	10.25	0.0919239	2.22739	0.0141421	0.0494975	0.268701	0.0919239	0.162635	0.19799	0.0212132	2.31931
Cphy_0431	extracellular solute-binding protein family 5	11.77	11.04	10.455	11.965	10.15	11.015	11.62	11.855	12.615	10.59	0.296985	0.417193	0.0989949	0.777817	0.629325	0.841457	0.622254	0.325269	0.0494975	0.601041
Cphy_0432	binding-protein-dependent transport systems inner membrane component	12.105	11.22	10.505	12.55	10.885	11.195	11.97	11.87	12.53	10.88	0.13435	0.629325	0.141421	0.721249	0.289914	0.0494975	0.148492	0.106066	0.0777817	0.66468
Cphy_0433	binding-protein-dependent transport systems inner membrane component	11.645	10.215	10.195	11.85	10.415	10.65	11.46	11.32	11.9	10.455	0.0494975	1.11016	0.247487	0.0777817	0.120208	0.127279	0.176777	0.0565685	0.0424264	0.714178
Cphy_0434	ABC transporter related	11.795	10.19	10.36	12.05	10.86	10.985	11.735	11.65	12.23	11.005	0.275772	1.06773	0.141421	0.113137	0.325269	0.205061	0.0282843	0.0212132	0.247487	0.487904
Cphy_0435	hypothetical protein	10.89	10.03	9.375	11.08	9.415	10.47	10.85	10.875	11.28	9.675	0.0424264	0.685894	0.113137	0.813173	0.586899	0.572756	0.615183	0.367696	0.141421	0.311127
Cphy_0436	methyl-accepting chemotaxis sensory transducer	9.85	9.225	10.09	10.275	9.875	9.27	9.68	10.56	10.56	10.255	0.240416	0.622254	0.120208	0.268701	0.565685	0.311127	0.247487	0.275772	0.0565685	0.311127
Cphy_0437	ferric uptake regulator, Fur family	9.595	9.335	9.36	9.37	8.91	8.795	9.515	9.175	8.715	9.07	0.33234	0.0424264	0.0494975	0.289914	0.565685	0.551543	0.0989949	0.226274	0.516188	0.813173
Cphy_0438	periplasmic solute binding protein	9.7	9.11	9.615	8.965	10.025	9.155	9.495	8.695	8.83	9.14	0.0989949	0.523259	0.113137	0.558614	0.516188	0.629325	0.162635	0.403051	0.26163	0.282843
Cphy_0439	ABC transporter related	8.615	8.2	8.38	8.085	8.8	8.235	8.3	7.79	7.875	7.945	0.33234	0.622254	0.325269	0.106066	0.282843	0.46669	0.0565685	0.339411	0.0636396	0.0353553
Cphy_0440	ABC-3 protein	8.97	9.3	8.785	8.465	9.01	8.5	8.555	7.97	8.01	8.05	0.424264	0.13435	0.311127	0.233345	0.572756	0.33234	0.226274	0.459619	0.0282843	0.0636396
Cphy_0441	hypothetical protein	8.7	9.145	8.875	8.435	9.45	8.565	8.61	8.28	8.46	8.63	0.0989949	0.0494975	0.431335	0.219203	0.374767	0.657609	0.127279	0.643467	0.162635	0.148492
Cphy_0442	ABC transporter related	10.9	10	10.28	10.93	9.52	10.07	10.83	9.99	9.96	9.455	0.240416	0.473762	0.0848528	0.0919239	0.296985	0.629325	0.113137	0.551543	0.212132	0.608112
Cphy_0443	ABC transporter related	11.195	10.81	10.305	11.24	10.055	10.46	11.205	10.245	10.405	10.08	0.13435	0.254558	0.169706	0.643467	0.742462	0.544472	0.00707107	0.19799	0.183848	0.374767
Cphy_0444	GCN5-related N-acetyltransferase	9.3	7.81	9.225	9.005	9.105	8.765	9.165	8.8	8.385	8.615	0.254558	1.30815	0.254558	0.66468	0.417193	0.0636396	0.714178	0.106066	0.0212132	0.13435
Cphy_0445	SCP-like extracellular	8.535	9.565	8.625	8.655	8.72	8.45	8.475	8.815	8.445	8.46	0.247487	0.438406	0.33234	1.13844	0.615183	0.0353553	0.551543	0.0494975	0.0707107	0
Cphy_0446	beta-lactamase domain protein	10.115	9.165	9.43	9.96	9.495	10.16	9.665	9.835	9.945	9.405	0.318198	0.714178	0.403051	0.0919239	0.212132	0.120208	0.0636396	0.586899	0.296985	0.205061
Cphy_0447	translation initiation factor IF-3	13.35	12.11	12.5	13.52	12.475	12.675	13.31	12.9	12.34	11.435	0.0565685	0.982878	0.155563	0.0282843	0.452548	0.240416	0.00707107	0.325269	0.360624	0.671751
Cphy_0448	ribosomal protein L35	13.85	12.905	12.855	13.735	13.21	13.45	13.98	13.355	13.35	12.51	0	0.72832	0.120208	0.304056	0.417193	0.0141421	0.113137	0.0282843	0.169706	0.296985
Cphy_0449	ribosomal protein L20	11.19	11.03	10.595	11.93	10.015	11.06	11.51	10.8	10.735	9.545	0.0989949	0.190919	0.0565685	0.784889	0.898026	1.1243	0.53033	0.339411	0.268701	0.268701
Cphy_0450	hypothetical protein	11.49	10.5	11.025	11.295	11.12	11.04	11.635	11.345	11.29	11.42	0.622254	1.0253	0.0282843	0.282843	0.148492	0.353553	0.692965	0.537401	0.268701	0.254558
Cphy_0451	hypothetical protein	12.17	10.835	12.03	11.895	11.925	11.72	12.21	11.915	11.99	12.335	0.509117	1.0748	0.247487	0.975807	0.0141421	0.19799	0.26163	0.33234	0.113137	0.26163
Cphy_0452	hypothetical protein	10.4	11.15	11.86	10.46	9.835	11.28	10.76	11.455	12.125	10.94	0.113137	0.53033	0.113137	1.16673	1.4425	1.10309	0.784889	0.692965	0.127279	0.169706
Cphy_0453	hypothetical protein	11.12	12.015	12.485	11.26	10.94	12.005	11.48	12.16	12.875	11.8	0.0141421	0.615183	0.0494975	0.961665	1.30815	0.53033	0.183848	0.685894	0.0494975	0.26163
Cphy_0454	hypothetical protein	9.1	9.945	10.41	9.735	8.585	10.105	9.605	10.025	10.905	9.53	0.240416	0.438406	0.0777817	0.912168	1.24451	0.919239	0.502046	0.700036	0.247487	0.353553
Cphy_0455	aminotransferase class I and II	9.33	9.895	9.625	9.26	9.105	9.1	8.875	9.215	9.235	9.41	0.424264	0.551543	0.120208	0.0424264	0.417193	0.0636396	0.190919	0.233345	0.282843	0.00707107
Cphy_0456	hypothetical protein	9.385	11.795	10.995	9.53	10.4	10.055	9.7	9.52	10.425	11.135	0.13435	1.59806	0.346482	0.721249	0.0353553	0.586899	0.367696	0.388909	0.0777817	0.0494975
Cphy_0457	hypothetical protein	10.515	9.965	10.11	10.455	10.415	10.195	10.245	10.175	10.24	10.38	0.26163	0.0989949	0.318198	0.113137	0.749533	0.339411	0.360624	0.353553	0.0353553	0.127279
Cphy_0458	hypothetical protein	10.58	9.815	10.455	10.5	10.48	10.375	10.32	10.33	10.425	10.45	0.113137	0.537401	0.106066	0.0707107	0.657609	0.544472	0.46669	0.431335	0.247487	0.275772
Cphy_0459	hypothetical protein	10.915	8.865	10.56	10.785	10.725	10.575	10.675	10.485	10.745	10.8	0.0494975	1.28693	0.275772	1.04652	0.579828	0.445477	0.544472	0.53033	0.304056	0.205061
Cphy_0460	hypothetical protein	10.495	10.655	10.555	10.555	10.79	10.35	10.43	10.32	10.5	10.71	0.0494975	0.127279	0.0777817	0.410122	0.756604	0.39598	0.367696	0.707107	0.424264	0.240416
Cphy_0461	putative transcriptional regulator, TetR family	10.355	11.09	10.615	10.255	10.875	10.34	10.17	10.46	10.455	10.93	0.0212132	0.601041	0.141421	0.360624	0.190919	0.304056	0.431335	0.00707107	0.311127	0.0707107
Cphy_0462	NAD-dependent epimerase/dehydratase	8.025	9.725	8.42	7.69	9.16	8.05	7.815	8.575	8.25	8.84	0.247487	1.23037	0.190919	0.509117	1.01823	1.26572	0.46669	0.487904	0.127279	0.127279
Cphy_0463	Peroxiredoxin	9.32	8.86	11.045	9.08	9.36	9.845	8.51	9.215	8.895	9.235	0.0565685	0.381838	0.0565685	2.00818	0.982878	0.410122	0.579828	0.516188	0.233345	1.1738
Cphy_0464	transcriptional regulator, AraC family	9.155	8.975	8.585	9.665	9.975	8.805	8.64	9.185	8.92	9.22	0.205061	0.233345	0.417193	0.66468	0.360624	0.855599	0.106066	0.565685	0.417193	0.0707107
Cphy_0465	hypothetical protein	8.46	10.95	9.385	13.62	9.345	8.36	8.115	8.41	9.03	8.985	0.0989949	1.61927	0.183848	0.834386	0.72832	0.318198	0.0353553	0.806102	0.183848	0.26163
Cphy_0466	oxidoreductase domain protein	7.705	10.46	8.465	13.21	8.54	7.575	7.54	7.725	8.415	8.205	0.219203	2.00111	0.113137	1.35057	0.233345	0.226274	0.113137	0.629325	0.00707107	0.0636396
Cphy_0467	hypothetical protein	10.94	10.29	11.195	11.48	10.865	11.04	10.675	10.85	10.81	11.115	0.268701	0.19799	0.254558	0.770746	0.00707107	0.452548	0.445477	0	0.19799	0.169706
Cphy_0468	transposase, IS605 OrfB family	10.7	10.01	10.89	10.69	11.14	10.82	10.505	10.65	10.88	11.155	0.0707107	0.169706	0.707107	0.813173	0.325269	0	0.0282843	0.254558	0.0282843	0.282843
Cphy_0469	Glyoxalase/bleomycin resistance protein/dioxygenase	10.845	9.625	11.12	11.095	10.82	10.99	10.7	10.735	10.68	10.81	0.247487	0.579828	0.318198	1.13844	0.155563	0.431335	0.282843	0.0212132	0	0.318198
Cphy_0470	hypothetical protein	9.45	8.805	9.35	9.915	8.73	9.635	9.445	9.245	9.32	8.995	0.113137	0.289914	0.219203	0.169706	0.650538	1.1738	0.820244	0.162635	0.13435	0.296985
Cphy_0471	hypothetical protein	9	7.99	8.915	9.545	8.335	9.4	8.915	9.31	8.87	8.41	0.113137	0.480833	0.579828	0.516188	0.855599	1.08187	0.487904	0.473762	0.0707107	0.551543
Cphy_0472	valyl-tRNA synthetase	12.125	10.345	10.435	12.055	11.19	11.16	12.07	10.55	10.725	10.205	0.0919239	1.33643	0.247487	0.219203	0.318198	0.388909	0.0282843	0.0353553	0.0848528	0.629325
Cphy_0473	protein of unknown function DUF342	10.105	8.64	9.495	10.885	10.435	9.95	9.495	9.08	9.025	9.62	0.247487	0.954594	0.0848528	0.601041	0.0777817	0.494975	0.417193	0.544472	0.0141421	0.452548
Cphy_0474	hypothetical protein	12.385	12.16	11.785	12.165	12.185	12.375	12.445	12.515	12.605	12.265	0.205061	0.289914	0.0565685	0.39598	0.205061	0.0141421	0.33234	0.0141421	0.0919239	0.176777
Cphy_0475	Tetratricopeptide TPR_2 repeat protein	12.7	12.385	12.505	12.535	12.595	12.63	12.72	12.815	12.96	12.335	0.39598	0.311127	0.219203	0.106066	0.176777	0.106066	0.162635	0	0.113137	0.120208
Cphy_0476	anti-sigma-factor antagonist	11.76	8.87	11.345	10.445	10.9	11.815	11.685	12.03	12.905	11.695	1.06066	2.66579	0.183848	1.69706	0.0777817	0.473762	0.39598	0.537401	0.176777	0.0565685
Cphy_0477	putative anti-sigma regulatory factor, serine/threonine protein kinase	11.69	9.725	11.37	10.395	11.22	11.8	11.835	12.33	13.09	11.955	1.23037	1.92333	0.162635	1.05359	0.381838	0.410122	0.226274	0.304056	0.0141421	0.0494975
Cphy_0478	RNA polymerase, sigma 28 subunit, FliA/WhiG family	10.755	9.45	10.57	9.48	10.29	10.935	10.97	11.425	12.29	11.24	1.1243	1.54856	0.127279	0.452548	0.551543	0.629325	0.311127	0.282843	0.0353553	0.0777817
Cphy_0479	stage V sporulation protein AC	10.14	7.89	9	7.135	8.76	11.395	9.485	12.6	11.005	9.38	0.0707107	1.66877	0.226274	1.36472	1.38593	0.834386	0.622254	2.48902	0.629325	1.09602
Cphy_0480	stage V sporulation protein AD	9.18	7.455	8.33	6.915	8.07	10.53	9.005	11.72	10.34	8.88	0.226274	1.24451	0.176777	1.31522	1.21622	0.615183	0.381838	2.12839	0.39598	0.869741
Cphy_0481	stage V sporulation protein AE	8.945	7.335	8.915	7.03	8.46	10.45	8.925	11.72	10.295	9.23	0.0777817	1.01116	0.176777	1.9799	1.54856	0.629325	0.353553	1.7607	0.353553	0.820244
Cphy_0482	hypothetical protein	7.485	7.67	7.375	7.45	8.175	7.585	7.415	8.275	7.75	7.71	0.360624	0.13435	0.353553	0.0565685	0.657609	1.0253	0.26163	0.113137	0.346482	0.148492
Cphy_0483	Cupin 2 conserved barrel domain protein	7.17	7.42	7.855	6.99	8.665	7.185	7.335	7.045	7.465	8.025	0.226274	0.205061	0.169706	0.565685	0.685894	1.10309	0.374767	0.989949	0.26163	0.0141421
Cphy_0484	transcriptional regulator, LacI family	6.835	7.57	7.455	6.64	8.015	6.675	6.925	6.775	7.09	7.825	0.13435	0.572756	0.0282843	0.381838	0.954594	1.13844	0.53033	0.671751	0.0212132	0.155563
Cphy_0485	binding-protein-dependent transport systems inner membrane component	6.945	7.58	8.14	7.03	8.705	7.01	7.085	7.355	6.99	8.01	0.0494975	0.509117	0.169706	1.13844	1.31522	1.37886	0.643467	0.827315	0.0989949	0.00707107
Cphy_0486	binding-protein-dependent transport systems inner membrane component	7.71	7.665	8.38	7.36	9.065	7.42	7.75	7.565	7.51	8.515	0.0707107	0.155563	0.176777	0.841457	0.848528	1.1243	0.431335	0.961665	0.0282843	0.155563
Cphy_0487	extracellular solute-binding protein family 1	8.31	8.44	8.335	8.125	8.895	8.01	7.94	8.55	8.5	8.59	0.0565685	0.282843	0.325269	0.296985	0.417193	0.692965	0.176777	0.487904	0.0989949	0.0919239
Cphy_0488	Heparinase II/III family protein	8.06	8.285	8.275	7.53	9.12	7.86	7.855	7.76	8.065	8.675	0.127279	0.367696	0.289914	0.615183	0.954594	1.33643	0.523259	0.643467	0.0282843	0.0212132
Cphy_0489	Heparinase II/III family protein	7.55	7.8	7.925	7.255	8.405	7.58	7.17	7.625	7.705	8.14	0.141421	0.247487	0	0.494975	0.813173	1.0253	0.558614	0.367696	0.127279	0.431335
Cphy_0490	short-chain dehydrogenase/reductase SDR	8.15	8.16	8.51	7.585	8.845	7.975	7.735	8	7.965	8.465	0.282843	0.162635	0.0282843	0.890955	1.25865	1.11016	0.487904	0.39598	0.0494975	0.289914
Cphy_0491	Ribose/galactose isomerase	8.69	8.635	9.23	8.265	9.555	8.645	8.51	8.415	8.595	9.26	0.141421	0.247487	0.431335	1.23744	1.20208	1.14551	0.629325	0.46669	0.275772	0.162635
Cphy_0492	Alginate lyase 2	8.485	8.52	8.98	8.275	9.4	8.43	8.22	8.35	8.54	9.2	0.190919	0.233345	0.226274	0.813173	0.749533	0.806102	0.268701	0.473762	0.155563	0.0919239
Cphy_0493	methyl-accepting chemotaxis sensory transducer	8.15	7.615	8.635	7.97	9.19	8.085	7.98	8.06	8.095	8.74	0.19799	0.268701	0.0212132	1.00409	0.544472	0.919239	0.509117	0.53033	0.00707107	0.0989949
Cphy_0494	extracellular solute-binding protein family 1	9.25	10.045	8.93	9.82	10.095	8.865	8.94	9.34	9.05	8.56	0.0989949	0.487904	0.247487	0.919239	0.0141421	0.742462	0.148492	0.855599	0.176777	0.120208
Cphy_0495	histidine kinase internal region	8.4	7.92	8.465	8.405	8.82	7.94	8.015	8.34	8.015	7.775	0	0.410122	0.141421	0.162635	0.304056	0.106066	0.0141421	0.721249	0.212132	0.325269
Cphy_0496	two component transcriptional regulator, AraC family	9.055	8.365	9.16	8.95	9.47	8.5	8.885	8.455	8.78	8.475	0.558614	0.205061	0.00707107	0.601041	0.0707107	0.233345	0.0424264	0.72832	0.0424264	0.183848
Cphy_0497	glycosyl transferase family 51	10.53	11.28	11.245	10.45	10.125	10.365	10.305	11.16	11.175	11.42	0.39598	0.311127	0.0424264	0	0.0919239	0.834386	0.176777	0.148492	0.13435	0.0848528
Cphy_0498	glycosyl transferase family 51	11.58	11.735	11.505	11.565	9.925	11.43	11.505	11.44	11.395	11.38	0.127279	0.106066	0.120208	0.410122	0.615183	1.73948	0.629325	0.749533	0	0.0212132
Cphy_0499	protein of unknown function UPF0029	10.445	10.11	10.285	10.435	9.685	10.01	10.195	9.755	9.795	9.92	0.190919	0.240416	0.19799	0.0494975	0.0494975	0.311127	0.176777	0.417193	0.19799	0.219203
Cphy_0500	VanZ family protein	10.455	9.8	10.12	10.5	10.15	10.135	10.215	9.795	9.88	10.02	0.289914	0.353553	0.0707107	0.0353553	0.452548	0.233345	0.0565685	0.00707107	0.0636396	0.0212132
Cphy_0501	hypothetical protein	9.54	9.36	8.835	9.57	8.72	9.21	9.665	9.02	8.845	8.545	0.0141421	0.296985	0.325269	1.0748	1.08187	0.509117	0.226274	0.459619	0	0.417193
Cphy_0502	AAA ATPase central domain protein	10.59	10.035	10.35	10.635	10.46	10.35	10.43	10.095	10.25	10.065	0.0424264	0.367696	0.0919239	0.0777817	0.381838	0.311127	0.39598	0.325269	0.0989949	0.0636396
Cphy_0503	hypothetical protein	10.345	9.475	9.845	10.28	9.96	10.2	10.24	9.895	10.115	10	0.190919	0.572756	0.106066	0.13435	0.685894	0.59397	0.66468	0.190919	0.0565685	0.0919239
Cphy_0504	SEC-C motif domain protein	10.75	11.11	9.985	11.42	9.095	10.01	10.985	9.85	9.82	9.28	0.282843	0.431335	0.0707107	1.06066	0.601041	1.08187	0.304056	0.714178	0.438406	1.08187
Cphy_0505	hypothetical protein	6.955	6.475	7.265	6.83	7.835	6.3	7.05	6.23	6.5	7.15	0.0919239	0.212132	0.346482	0.968736	0.473762	0.848528	0.417193	1.00409	0.254558	0.431335
Cphy_0506	hypothetical protein	6.605	6.345	7.045	6.485	7.5	6.705	7.025	7.185	6.835	7.205	0.0636396	0.643467	0.855599	0.318198	0.502046	0.579828	0.0141421	0.579828	0.0494975	0.247487
Cphy_0507	hypothetical protein	8.63	6.455	8.33	6.7	8.155	10.815	8.65	11.08	9.725	8.415	0.212132	1.56271	0.162635	1.57685	0.339411	0.106066	0.120208	2.05061	0.219203	1.32229
Cphy_0508	hypothetical protein	11.06	10.9	10.54	10.96	10.125	11.195	11.235	11.11	11.475	11.005	0.155563	0.0989949	0.183848	0.296985	0.268701	0.692965	0.53033	0.615183	0.247487	0.169706
Cphy_0509	membrane protein	10.4	11.89	10.79	11.69	12.32	10.49	10.655	10.83	10.68	10.785	0	0.933381	0.240416	0.92631	0.0565685	1.13844	0.169706	1.13844	0.141421	0.19799
Cphy_0510	transcriptional regulator, XRE family	13.635	14.195	13.42	13.66	14.38	13.42	13.845	13.735	13.585	13.93	0.162635	0.417193	0.120208	0.763675	0.311127	0.608112	0.169706	0.608112	0.0282843	0.311127
Cphy_0511	PAS/PAC sensor signal transduction histidine kinase	11.675	10.13	11.22	11.53	11.59	11.165	11.35	11.16	11.45	11.71	0.247487	0.79196	0.353553	1.01823	0.141421	0.33234	0	0.219203	0.162635	0.254558
Cphy_0512	response regulator receiver modulated metal dependent phosphohydrolase	12.035	10.54	11.525	11.765	11.88	11.76	11.79	11.705	11.775	12.06	0.0353553	0.961665	0.226274	0.86267	0.106066	0.296985	0.0141421	0.113137	0.0424264	0.00707107
Cphy_0513	hypothetical protein	11.875	11.615	11.25	11.455	11.76	11.575	11.54	11.925	11.685	12.21	0.0212132	0.169706	0.00707107	0.480833	0.452548	0.0919239	0.0848528	0.190919	0.0353553	0.0141421
Cphy_0514	RNA polymerase, sigma-24 subunit, ECF subfamily	13.815	14.665	13.45	13.995	13.185	12.89	13.325	12.55	12.56	14.2	0.13435	0.685894	0.0353553	1.16673	0.650538	0.296985	0.431335	0.0424264	0.0989949	0.367696
Cphy_0515	hypothetical protein	13.995	14.19	13.625	14.15	13.24	13.13	13.535	12.32	12.65	14.075	0.219203	0.226274	0.0424264	0.601041	0.360624	0.311127	0.282843	0.0353553	0.19799	0.325269
Cphy_0516	malonyl CoA-acyl carrier protein transacylase	13.665	13.49	12.915	13.9	12.645	12.645	13.19	11.68	11.885	13.365	0.0919239	0.0424264	0.0707107	0.66468	0.586899	0.325269	0.318198	0.0212132	0.275772	0.353553
Cphy_0517	3-oxoacyl-(acyl-carrier-protein) reductase	13.94	13.635	13.41	14.23	13.17	13.015	13.425	12.075	12.34	13.74	0.254558	0.0565685	0.0636396	0.410122	0.565685	0.296985	0.311127	0.0777817	0.247487	0.212132
Cphy_0518	3-oxoacyl-(acyl-carrier-protein) synthase 2	14.09	13.87	13.735	14.255	13.505	13.245	13.635	12.34	12.68	13.99	0.311127	0.0141421	0.0282843	0.155563	0.148492	0.113137	0.247487	0.141421	0.162635	0.254558
Cphy_0519	acetyl-CoA carboxylase, biotin carboxyl carrier protein	13.36	13.085	12.75	13.625	12.5	12.42	13.015	11.305	11.75	13	0.367696	0.0353553	0.0919239	0.13435	0.113137	0.0353553	0.169706	0.13435	0.325269	0.33234
Cphy_0520	beta-hydroxyacyl-(acyl-carrier-protein) dehydratase FabZ	13.58	13.25	12.865	13.73	12.77	12.5	13.205	11.465	11.765	13.07	0.0282843	0.162635	0.113137	0.247487	0.0636396	0	0.19799	0.275772	0.367696	0.424264
Cphy_0521	acetyl-CoA carboxylase, biotin carboxylase	13.985	13.6	13.3	14.13	13.225	12.99	13.55	12.045	12.23	13.455	0.0919239	0.226274	0	0.268701	0.113137	0.00707107	0.233345	0.205061	0.311127	0.296985
Cphy_0522	acetyl-CoA carboxylase, carboxyl transferase, beta subunit	14.165	13.64	13.45	14.315	13.195	13.06	13.75	12.015	12.225	13.19	0.0494975	0.353553	0.0141421	0.0282843	0.226274	0.0777817	0.289914	0.183848	0.46669	0.296985
Cphy_0523	acetyl-CoA carboxylase, carboxyl transferase, alpha subunit	14.115	14.01	13.54	14.235	13.14	13.16	13.67	12.05	12.26	13.2	0.219203	0.0141421	0.0424264	0.296985	0.113137	0.13435	0.183848	0.0141421	0.240416	0.26163
Cphy_0524	Rubrerythrin	12.415	12.255	12.34	11.59	12.1	12.745	12.595	12.65	12.735	12.62	0.106066	0.219203	0.106066	0.275772	0.565685	0.53033	0.155563	0.374767	0.00707107	0.0353553
Cphy_0525	two component transcriptional regulator, AraC family	10.2	8.935	10.27	9.915	10.575	9.985	10.115	9.95	10.005	10.23	0.0424264	0.92631	0.106066	0.883883	0.0141421	0.374767	0.33234	0.268701	0.0353553	0.106066
Cphy_0526	histidine kinase internal region	9.65	9.035	9.17	9.355	9.64	9.275	9.47	9.66	9.57	9.345	0.226274	0.212132	0.219203	0.106066	0.19799	0.33234	0.19799	0.113137	0.0919239	0.13435
Cphy_0527	binding-protein-dependent transport systems inner membrane component	9.105	8.675	9.335	8.685	9.58	9.835	8.82	10.255	9.305	9.49	0.219203	0.254558	0.120208	0.806102	0.799031	0.707107	0.268701	0.537401	0.445477	0.46669
Cphy_0528	binding-protein-dependent transport systems inner membrane component	8.365	7.72	8.52	8.055	8.35	9.125	8.035	9.68	8.72	8.275	0.0212132	0.33234	0.268701	1.01823	0.636396	0.219203	0.0424264	0.756604	0.374767	0.622254
Cphy_0529	extracellular solute-binding protein family 1	10.19	9.635	9.035	9.635	9.175	10.26	9.995	10.495	10.32	9.875	0.127279	0.579828	0.247487	0.749533	0.403051	0.325269	0.445477	0.551543	0.0141421	0.183848
Cphy_0530	Beta-galactosidase	8.04	6.99	7.795	7.97	8.005	8.205	7.785	8.375	8.175	8.035	0.0141421	0.586899	0.325269	0.848528	0.233345	0.289914	0.0494975	0.247487	0.162635	0.233345
Cphy_0531	Alpha-N-arabinofuranosidase	11.005	11.16	10.18	10.805	11.36	10.675	11.015	10.675	10.875	11.455	0.0777817	0.0636396	0.268701	0.855599	0.0565685	0.622254	0.367696	0.735391	0.13435	0.0989949
Cphy_0532	peptidase S8 and S53 subtilisin kexin sedolisin	9.895	10.65	10.04	10.04	10.27	10.77	9.98	10.78	10.255	10.16	0.148492	0.367696	0.183848	0.381838	0.282843	0.183848	0.240416	0.325269	0.183848	0.473762
Cphy_0533	TPR repeat-containing protein	10.56	9.39	9.905	10.495	9.79	10.275	10.23	10.455	10.235	10.015	0.424264	0.487904	0.254558	0.374767	0.233345	0.459619	0.523259	0.346482	0.53033	0.26163
Cphy_0534	GTP-binding proten HflX	11.3	10.835	10.98	11.425	11.39	11.145	11.305	11.31	11.08	10.985	0.0989949	0.190919	0.176777	0.0919239	0.19799	0.169706	0.0424264	0.13435	0.120208	0.155563
Cphy_0535	anaerobic ribonucleoside-triphosphate reductase	13.645	12.765	13.265	13.115	13.325	13.955	13.45	13.05	12.995	12.84	0.106066	0.622254	0.106066	0.0707107	0.459619	0.282843	0.190919	0.381838	0.0636396	0.374767
Cphy_0536	diguanylate cyclase	12.16	11.375	11.555	12.145	12.585	11.075	11.57	11.385	11.425	10.43	0.141421	0.438406	0.0919239	0.106066	0.13435	0.636396	0.0494975	1.13844	0.0919239	0.190919
Cphy_0537	branched-chain amino acid aminotransferase	11.235	12.085	10.48	11.65	11.36	10.97	11.305	11.17	11.115	10.925	0.00707107	0.509117	0.176777	1.35057	0.254558	0.46669	0.0565685	0.19799	0.212132	0.452548
Cphy_0538	polysaccharide deacetylase	9.55	8.14	9.03	7.97	9.18	11.48	9.43	11.72	10.455	9.09	0.127279	1.27986	0.438406	0.459619	0.0989949	0.608112	0.905097	2.2486	0.339411	1.22329
Cphy_0539	Peptidoglycan-binding domain 1 protein	10.955	8.775	12.955	6.82	9.55	11.75	8.97	10.05	10.26	10.615	0.205061	1.6617	0.0353553	3.4224	0.968736	1.37179	1.10309	1.92333	0.367696	2.26981
Cphy_0540	carbamoyl-phosphate synthase, small subunit	11.21	9.24	10.12	10.21	10.79	10.43	10.53	10.45	10.285	9.955	0	1.52735	0.268701	0.551543	0.127279	0.608112	0.141421	0.0282843	0.424264	0.360624
Cphy_0541	carbamoyl-phosphate synthase, large subunit	11.28	10.06	10.31	10.325	10.595	10.61	10.92	10.38	10.62	10.215	0.212132	1.03945	0.141421	0.0212132	0.169706	0.13435	0.0353553	0	0.0565685	0.289914
Cphy_0542	hypothetical protein	8.835	10.81	9.475	9.625	8.86	8.625	8.875	9.35	9.17	9.22	0.176777	1.40007	0.169706	1.23037	0.403051	0.912168	0.551543	0.155563	0.572756	0.565685
Cphy_0543	magnesium-translocating P-type ATPase	12.205	10.735	12.035	11.805	10.75	12.055	11.82	11.68	11.67	10.75	0.148492	1.0748	0.0777817	1.08187	0.247487	0.961665	0.353553	0.72832	0.0353553	0.183848
Cphy_0544	putative two component transcriptional regulator, winged helix family	8.97	8.2	8.655	9.115	9.44	9.045	8.905	9.5	8.95	8.8	0.311127	0.367696	0.0424264	0.127279	0.431335	0.311127	0.0565685	0.183848	0.247487	0.0141421
Cphy_0545	4Fe-4S ferredoxin iron-sulfur binding domain protein	11.8	12.17	11.825	12.005	12.28	11.575	12.005	11.88	11.805	11.76	0.141421	0.19799	0.0141421	0.360624	0.247487	0.106066	0.183848	0.622254	0.0636396	0.275772
Cphy_0546	4Fe-4S ferredoxin iron-sulfur binding domain protein	7.54	7.345	7.7	6.78	8.2	8.5	7.69	9.26	8.01	7.8	0	0.275772	0.275772	0.53033	0.834386	0.975807	0.410122	0.622254	0.410122	0.410122
Cphy_0547	adenine phosphoribosyltransferase	12.66	12.72	11.985	12.71	12.785	12.22	12.73	12.315	11.94	12.02	0.353553	0.176777	0.0848528	0.700036	0.275772	0.438406	0.0212132	0.19799	0.381838	0.615183
Cphy_0548	(p)ppGpp synthetase I, SpoT/RelA	12.295	11.935	11.675	12.115	12.035	11.685	12.14	11.785	11.655	12.035	0.106066	0.311127	0.00707107	0.339411	0.304056	0.0424264	0.120208	0.403051	0.190919	0.190919
Cphy_0549	beta-lactamase domain protein	11.98	11.47	11.47	11.945	11.635	11.385	11.725	11.38	11.345	11.575	0.0141421	0.410122	0.113137	0.176777	0.240416	0.113137	0.219203	0.311127	0.0494975	0.169706
Cphy_0550	Coproporphyrinogen dehydrogenase	11.885	10.385	10.97	11.71	11.58	11.095	11.525	11.205	11.015	11.13	0.0919239	0.989949	0.0494975	0.127279	0.622254	0.0212132	0.282843	0.487904	0.00707107	0.26163
Cphy_0551	metal dependent phosphohydrolase	11	9.07	9.75	11.105	10.23	10.185	10.71	9.99	9.95	9.445	0.0707107	1.40007	0	0.0777817	0.806102	0.325269	0.523259	0.346482	0.106066	0.275772
Cphy_0552	histidyl-tRNA synthetase	11.955	10.985	11.165	12.015	11.87	11.48	11.93	11.345	11.36	11.28	0.0212132	0.763675	0.13435	0.374767	0.869741	0.0141421	0.155563	0.445477	0.183848	0.155563
Cphy_0553	aspartyl-tRNA synthetase	12.19	11.495	11.6	12.405	12.065	11.75	12.135	11.58	11.67	11.44	0.0565685	0.523259	0.00707107	0.169706	0.480833	0	0.176777	0.367696	0.113137	0.127279
Cphy_0554	protein of unknown function DUF1294	9.405	8.965	8.825	9.85	8.985	9.08	9.455	8.875	8.96	8.8	0.33234	0.325269	0.360624	0.714178	0.869741	0.799031	0.954594	0.516188	0.212132	0.0636396
Cphy_0555	cold-shock DNA-binding domain protein	13.45	14.72	13.845	13.715	14.265	13.435	14.17	13.925	13.665	14.13	0.141421	0.770746	0.113137	0.671751	0.00707107	0.190919	0.219203	0.763675	0.13435	0.46669
Cphy_0556	Aldose 1-epimerase	11.22	11.74	10.89	11.45	11.295	11.105	11.205	11.12	11.215	11.41	0.183848	0.39598	0.127279	0.742462	0.155563	0.141421	0.13435	0.0565685	0.289914	0.226274
Cphy_0557	uracil phosphoribosyltransferase	11.625	12.16	10.475	11.79	11.465	11.52	11.69	11.365	11.26	10.835	0.13435	0.33234	0.0424264	1.27279	0.205061	0.502046	0.190919	0.0494975	0.0141421	0.141421
Cphy_0558	response regulator receiver protein	11.715	10.9	10.705	11.475	10.775	11.255	11.52	11.6	11.225	11.33	0.0212132	0.452548	0.268701	0.0636396	0.120208	0.254558	0.487904	0.26163	0.33234	0.424264
Cphy_0559	hypothetical protein	9.265	9.14	9.63	9.565	9.015	9.525	9.385	9.295	9.16	9.24	0.0919239	0.148492	0.0282843	0.46669	0.268701	0.120208	0.360624	0.601041	0.120208	0.0848528
Cphy_0560	periplasmic binding protein	12.25	11.01	10.475	11.9	11.215	12.725	11.715	12.565	12.1	10.615	0.0141421	0.905097	0.0424264	0.565685	0.33234	0.39598	0.0777817	1.19501	0.176777	0.572756
Cphy_0561	transport system permease protein	12.91	11.83	11.52	12.87	12.255	13.39	12.525	13.33	13.015	11.5	0.268701	0.92631	0.0565685	0.424264	0.353553	0.473762	0.26163	0.912168	0.0424264	0.579828
Cphy_0562	ABC transporter related	12.25	11.645	10.62	12.295	11.325	12.88	12.15	12.57	12.505	10.8	0.19799	0.516188	0.0212132	1.03945	0.650538	0.190919	0.0353553	1.06066	0.113137	0.487904
Cphy_0563	S-layer domain protein	11.86	13.47	12.765	10.755	10.855	12.45	12.59	13.605	14.025	14.935	0.141421	1.23744	0.339411	0.417193	0.176777	1.82434	0.770746	0.678823	0.127279	0.0212132
Cphy_0564	Negative regulator of genetic competence sporulation and motility-like protein	10.795	12.065	11.32	10.84	10.94	10.92	11.01	11.55	11.31	12.145	0.289914	1.08187	0.0777817	0.608112	0.240416	0.544472	0.311127	0.0212132	0.296985	0.296985
Cphy_0566	methyl-accepting chemotaxis sensory transducer	12.51	11.905	11.925	12.765	12.18	12.605	12.665	12.41	12.15	11.1	0.127279	0.247487	0.487904	0.0989949	0.714178	0.0707107	0.212132	0.39598	0.0212132	0.00707107
Cphy_0567	hypothetical protein	9.405	10.505	9.62	9.345	9.765	9.585	9.6	9.905	10.175	9.985	0.205061	0.572756	0.205061	0.92631	0.39598	0.226274	0.26163	0.311127	0.106066	0.00707107
Cphy_0568	transcriptional regulator, LacI family	9.195	10.43	9.425	9.445	9.945	9.135	8.935	9.19	9.65	9.795	0.219203	0.883883	0.19799	0.558614	0.502046	0.834386	0.431335	0.282843	0.148492	0.0212132
Cphy_0569	hypothetical protein	7.55	6.71	7.95	7.285	8.04	7.505	7.305	7.16	7.47	7.705	0.46669	0.275772	0.169706	1.37179	0.820244	0.608112	0.268701	0.268701	0.0494975	0.240416
Cphy_0570	hypothetical protein	12.45	11.31	11.87	12.215	11.99	12.34	12.415	12.19	11.975	11.625	0.240416	0.834386	0.183848	0.431335	0.113137	0.00707107	0.0707107	0.282843	0.141421	0.141421
Cphy_0571	UDP-glucose 4-epimerase	11.87	11.73	11.43	11.635	11.46	11.825	11.86	11.675	11.635	11.55	0.183848	0.162635	0.0565685	0.205061	0.0424264	0.141421	0.282843	0.247487	0.26163	0.190919
Cphy_0572	transcriptional regulator, AraC family	10.785	10.31	10.63	10.21	11.42	10.87	10.225	10.61	10.665	10.28	0.219203	0.296985	0.141421	0.141421	0.0282843	0.608112	0.127279	0.452548	0.254558	0.841457
Cphy_0573	extracellular solute-binding protein family 1	10.055	10.255	9.435	10.07	9.49	10.415	9.81	10.935	10.575	9.905	0.176777	0.113137	0.233345	0.579828	0.233345	0.183848	0.0565685	0.784889	0.205061	0.282843
Cphy_0574	binding-protein-dependent transport systems inner membrane component	9.53	8.665	9.02	9.49	9.495	10.055	9.06	10.48	9.66	9.07	0.296985	0.509117	0.0919239	0.388909	0.367696	0.72832	0.417193	0.784889	0.360624	0.572756
Cphy_0575	binding-protein-dependent transport systems inner membrane component	8.605	7.955	7.985	8.48	8.255	9.24	8.015	9.6	8.665	8.04	0.304056	0.353553	0.0919239	0.0212132	0.00707107	0.304056	0.219203	0.954594	0.296985	0.700036
Cphy_0576	hypothetical protein	9.31	7.74	8.695	8.955	8.585	9.865	8.615	9.935	9.22	8.635	0.46669	0.933381	0.113137	0.954594	0.671751	0.226274	0.0636396	1.08894	0.431335	0.650538
Cphy_0577	hypothetical protein	8.79	8.675	8.445	8.445	8.84	9.67	8.24	10.075	9.195	8.42	0.113137	0.289914	0.304056	0.0353553	0.558614	0.919239	0.721249	1.08894	0.282843	0.898026
Cphy_0578	histidine kinase internal region	7.91	7.985	7.72	8.195	9.065	7.47	7.3	7.92	7.62	7.865	0.183848	0.162635	0.0353553	0.212132	0.763675	1.37886	0.0919239	1.01823	0.127279	0.275772
Cphy_0579	two component transcriptional regulator, AraC family	8.88	8.59	8.495	9.05	10.37	8.165	8.29	8.69	8.65	8.995	0.339411	0.0141421	0.0989949	0.304056	0.643467	1.7112	0.127279	1.3435	0.304056	0.0424264
Cphy_0580	ABC transporter related	7.675	7.92	7.875	7.645	8.41	7.87	7.785	7.785	7.915	9.65	0.148492	0.318198	0.141421	0.650538	1.22329	1.20915	0.438406	0.0636396	0.19799	0.0707107
Cphy_0581	Monosaccharide-transporting ATPase	7.565	7.56	8.245	7.78	8.365	7.615	7.42	7.75	7.52	9.66	0.247487	0.0141421	0.268701	0.92631	1.15258	0.827315	0.33234	0.318198	0.0919239	0.141421
Cphy_0582	Monosaccharide-transporting ATPase	7.845	7.695	8.545	8.1	9.195	7.95	7.895	8.09	8.19	10.52	0.0919239	0.19799	0.516188	1.35057	0.982878	1.15258	0.403051	0.692965	0.0282843	0.13435
Cphy_0583	putative sugar ABC transporter, substrate-binding protein	7.585	8.125	7.69	8.09	8.105	7.81	7.44	8.18	7.87	9.785	0.219203	0.33234	0.120208	0.0212132	0.452548	0.487904	0.0636396	0.26163	0.0424264	0.268701
Cphy_0584	L-arabinose isomerase	7.56	8.49	7.665	7.425	8.125	7.725	7.53	7.755	7.765	9.19	0.127279	0.72832	0.0141421	0.353553	0.445477	0.66468	0.233345	0.226274	0.120208	0.275772
Cphy_0585	hypothetical protein	10.465	9.99	10.79	10.87	11.185	10.215	10.64	10.755	10.79	11.125	0.318198	0.296985	0.39598	0.742462	0.0424264	0.113137	0.289914	0.855599	0.0494975	0.205061
Cphy_0586	hypothetical protein	11.365	10.155	11.715	11.575	12.27	11.01	11.335	11.725	11.84	12.3	0.26163	0.834386	0.304056	1.19501	0.120208	0.240416	0.183848	1.03238	0.0989949	0.106066
Cphy_0587	hypothetical protein	10.53	9.6	10.78	10.71	11.275	10.425	10.715	11.06	11.155	11.47	0.494975	0.72832	0.353553	0.749533	0.523259	0.106066	0.388909	0.954594	0.318198	0.0424264
Cphy_0588	DEAD/DEAH box helicase domain protein	11.985	10.75	12.2	12.155	12.905	11.7	12.07	12.31	12.34	12.695	0.403051	0.975807	0.19799	1.0253	0.19799	0.374767	0.0494975	1.00409	0.254558	0.0848528
Cphy_0589	LPXTG-motif cell wall anchor domain protein	10.17	11.355	10.805	10.215	11.19	10.025	10.83	10.84	11.3	11.035	0.721249	0.424264	0.106066	0.296985	0.289914	0.275772	0.282843	1.16673	0.403051	0.417193
Cphy_0590	transcriptional regulator, LacI family	11.055	10.975	10.965	11.13	11.395	10.895	11.135	10.99	11.11	11.275	0.0353553	0.155563	0.388909	0.183848	0.742462	0.176777	0.219203	0.523259	0.120208	0.106066
Cphy_0591	protein of unknown function DUF1680	7.29	8.54	8.535	6.935	9.05	7.3	7.425	7.46	7.555	8.615	0.0989949	0.756604	0.155563	0.311127	0.784889	0.933381	0.353553	1.29401	0.46669	0.155563
Cphy_0592	extracellular solute-binding protein family 1	9.38	10.425	9.47	9.185	10.435	9.52	9.41	9.725	9.81	10.01	0.127279	0.657609	0.0353553	0.749533	0.113137	0.608112	0.0353553	0.608112	0.113137	0.0565685
Cphy_0593	binding-protein-dependent transport systems inner membrane component	9.61	10.035	10.035	9.495	10.73	9.77	9.67	9.975	10.135	10.485	0.113137	0.219203	0.0494975	0.19799	0.445477	0.799031	0.169706	0.615183	0.0424264	0.148492
Cphy_0594	binding-protein-dependent transport systems inner membrane component	8.21	9.12	8.785	8.48	9.02	8.555	8.385	8.685	8.73	9.19	0.113137	0.523259	0.127279	0.162635	0.275772	0.0989949	0.410122	0.516188	0.0353553	0.148492
Cphy_0595	transcriptional regulator, LacI family	8.26	7.84	7.87	8.05	8.65	7.985	7.805	8.18	8.285	8.415	0.410122	0.205061	0.226274	0.148492	0.480833	0.869741	0.155563	0.26163	0.26163	0.205061
Cphy_0596	hypothetical protein	9.63	9.845	8.44	9.41	9.175	9.005	9.225	9.26	9.365	8.755	0.410122	0.33234	0.0494975	1.37886	0.721249	0.0212132	0.360624	0.318198	0.0353553	0.0494975
Cphy_0597	hypothetical protein	9.56	8.32	8.88	9.21	9.15	8.99	9.085	8.965	9.065	9.035	0.367696	0.912168	0.438406	0.388909	0.424264	0.339411	0.127279	0.183848	0.0141421	0.0494975
Cphy_0598	protein of unknown function DUF112 transmembrane	10.05	9.18	9.385	9.615	9.675	9.6	9.485	9.54	9.69	9.445	0.169706	0.544472	0.0282843	0.226274	0.190919	0.374767	0.148492	0.00707107	0.0282843	0.254558
Cphy_0599	oxidoreductase domain protein	10.29	9.02	9.27	9.595	9.585	9.585	9.735	9.56	9.81	9.56	0.480833	0.59397	0.127279	0.304056	0.127279	0.190919	0.190919	0.141421	0.0919239	0.0282843
Cphy_0600	oxidoreductase domain protein	10.56	9.55	10.05	10.08	10.305	10.08	10.245	10.18	10.435	10.115	0.268701	0.586899	0.0141421	0.296985	0.0989949	0.0353553	0.190919	0.318198	0.127279	0.0141421
Cphy_0601	polysaccharide deacetylase	11.04	7.995	10.13	8.35	8.84	13.01	10.975	13.13	12.47	10.235	0.353553	2.31224	0.0353553	1.57685	0.0989949	0.72832	0.268701	3.13955	0.113137	1.32936
Cphy_0602	hypothetical protein	8.315	7.105	7.765	6.67	8.41	9.79	8.005	10.28	9.395	8.445	0.0494975	0.961665	0.162635	1.08187	1.393	1.37179	0.438406	1.38593	0.381838	1.08187
Cphy_0603	pyruvate flavodoxin/ferredoxin oxidoreductase domain protein	8.345	8.08	7.57	7.295	8.235	9.75	8.085	10.705	9.5	8.49	0.148492	0.155563	0.212132	0.0424264	0.424264	0.813173	0.26163	1.40714	0.410122	1.01823
Cphy_0604	methyl-accepting chemotaxis sensory transducer	10.31	8.38	8.535	10.73	9.255	9.19	9.65	8.91	8.695	8.44	0.551543	1.04652	0.0848528	0.452548	0.601041	0.883883	0.148492	0.233345	0.410122	0.579828
Cphy_0605	methyl-accepting chemotaxis sensory transducer	11.025	10.51	10.79	11.1	10.685	10.845	11.195	10.96	10.68	10.935	0.360624	0.0424264	0.452548	0.13435	0.579828	0.459619	0.190919	0.0919239	0.148492	0.33234
Cphy_0606	inosine guanosine and xanthosine phosphorylase family	9.985	10.66	9.845	10.52	9.9	10.025	10.445	10.17	10.065	10.22	0.106066	0.509117	0.0424264	0.834386	0.473762	0.13435	0.127279	0.233345	0.162635	0.388909
Cphy_0607	Glycoside hydrolase, family 20, catalytic core	10.84	11.19	10.255	10.615	10.51	11.42	10.83	11.42	11.005	10.735	0.494975	0.0848528	0.169706	0.629325	0.233345	0.212132	0.169706	0.622254	0.127279	0.33234
Cphy_0609	hypothetical protein	8.68	7.355	8.605	7.73	8.71	9.95	8.53	9.68	9.185	8.665	0.0707107	0.92631	0.0494975	1.09602	0.473762	0.806102	0.989949	1.50614	0.268701	0.876812
Cphy_0610	transcriptional regulator, TetR family	7.84	7.81	7.6	7.75	8.23	7.48	7.745	8.015	7.325	7.54	0.0848528	0.0353553	0.0282843	0.205061	0.141421	0.86267	0.975807	0.247487	0.579828	0.59397
Cphy_0611	hypothetical protein	8.845	9.84	9.32	8.775	9.33	8.72	9.36	9.83	9.905	10.34	0.459619	0.113137	0.721249	1.01116	0.565685	0.289914	0.0282843	0.622254	0.353553	0.403051
Cphy_0612	VanZ family protein	8.41	7.845	8.37	8.755	8.665	8.2	8.5	8.955	8.215	7.945	0.155563	0.13435	0.374767	0.59397	0.0707107	0.700036	0.912168	0.431335	0.608112	0.66468
Cphy_0613	methyl-accepting chemotaxis sensory transducer	7.46	7.96	8.43	7.265	8.98	7.47	7.465	7.875	7.675	8.785	0.311127	0.615183	0.212132	0.735391	0.59397	1.0748	0.777817	0.480833	0.39598	0.226274
[truncated: 3,271 more rows]

## Sheet: Ratios compared to glucose
NCBI Locus	NCBI Product	Brachypodium	Cellulose	Xylan	Pectin	Cellobiose	Galactose	Mannose	Xylose	Arabinose
[truncated: 3,873 more rows]

[truncated: 1 more sheets: Percentile ranking]
